# Supplementary material for: A catalog of single nucleotide changes distinguishing modern humans from archaic hominins
Source: Sci Rep. 2019 Jun 11;9:8463. doi: 10.1038/s41598-019-44877-x (PMC6560109; doi:10.1038/s41598-019-44877-x)
Supplement: Supplementary file 2 — Supplementary Tables [file 41598_2019_44877_MOESM2_ESM.xlsx]

## Sheet: S1 HHMCs
POS	human_DAF	Gene_name	REF	ALT	CAnc	Altai_GT	Altai_filt	Altai_allele	Vindija_GT	Vindija_filt	Vindija_allele	Denisova_GT	Denisova_filt	Denisova_allele	Archaic_coverage	feature	consequence	dbSNP	Thkg_alt_allele	Thkg_freq	impact	CADD	GWAVA	HGNC	CCDS	Coding_info	SIFT	PolyPhen	other_feature	Thkg_subset	ExAC_allele	ExAC_freq	Capture_info	Arch_freq	Arch_filter	Gene name
1:101196790	0.999992	VCAM1	G	A	A	1	1	A	0	1	G	1	1	A	162:A=44,1,V=38,0.05,D=40,1,VE=38,SE=2	ENST00000347652;ENST00000370115;ENST00000294728;ENST00000603679;ENST00000370119	missense_variant;intron_variant;upstream_gene_variant	rs751758027	G	0	MODERATE;MODIFIER	0.001	NA	12663	CCDS774.1;CCDS773.1;CCDS55617.1	gene=ENSG00000162692;cDNA=1071;ProteinPos=322;Amino_acids=G/D;Codons=gGc/gA|gene=ENSG00000162692;cDNA=1342;ProteinPos=414;Amino_acids=G/D;Codons=gGc/gA|gene=ENSG00000162692;cDNA=1174;ProteinPos=352;Amino_acids=G/D;Codons=gGc/gAc	tolerated(0.63);tolerated(0.38);tolerated(0.4)	benign(0.001);benign(0)	TSSDistance=3941		A	8.237e-06	VE:G,1,0;SE:G,1,0	1	1	VCAM1
1:1026625	1	C1orf159	G	A	A	1	1	A	1	1	A	1	1	A	53:A=27,1,V=14,1,D=12,1	ENST00000467751;ENST00000472741;ENST00000473600;ENST00000379339;ENST00000465822;ENST00000294576;ENST00000427787;ENST00000379319;ENST00000480643;ENST00000482816;ENST00000477196;ENST00000442117;ENST00000448924;ENST00000487177;ENST00000379320;ENST00000475119;ENST00000462097;ENST00000379325;ENST00000421241;ENST00000434641;ENST00000437760;ENSR00000528901	intron_variant,NMD_transcript_variant;non_coding_transcript_exon_variant,non_coding_transcript_variant;intron_variant,non_coding_transcript_variant;intron_variant;downstream_gene_variant;missense_variant,NMD_transcript_variant;upstream_gene_variant;regulatory_region_variant	-	*	0	MODIFIER;MODERATE	1.406	NA	26062	CCDS7.2	gene=ENSG00000131591;cDNA=367;ProteinPos=68;Amino_acids=R/W;Codons=Cgg/Tgg	NA	unknown(0)	TSSDistance=3609		NA	NA	NA	0	0	C1orf159
1:103491461	0.928468	COL11A1	T	G	G	1	1	G	1	1	G	1	1	G	174:A=56,1,V=30,1,D=28,1,VE=46,SE=14	ENST00000512756;ENST00000353414;ENST00000427239;ENST00000370096;ENST00000447608;ENST00000358392	intron_variant;missense_variant;downstream_gene_variant	rs12731843,COSM3750198	T	0.0793	MODIFIER;MODERATE	16.01	0.38	2186	CCDS780.2;CCDS53348.1;CCDS778.1	gene=ENSG00000060718;cDNA=828;ProteinPos=276;Amino_acids=K/N;Codons=aaA/aa|gene=ENSG00000060718;cDNA=1146;ProteinPos=276;Amino_acids=K/N;Codons=aaA/aaC	tolerated(0.48)	benign(0.001);benign(0.06)	PHENO=1;0,1	AFR_MAF=G:0.121|AMR_MAF=G:0.0418|EAS_MAF=G:0.0675|EUR_MAF=G:0.0696|SAS_MAF=G:0.0716	G	0.071	VE:G,1,1;SE:G,1,1	0	0	COL11A1
1:11137629	0.970215	EXOSC10;RP4-635E18.7	T	C	C	1	1	C	1	1	C	1	1	C	117:A=41,1,V=24,0.92,D=26,1,VE=19,SE=7	ENST00000472078;ENST00000544779;ENST00000452378;ENST00000376936;ENST00000304457;ENST00000474216;ENST00000498576;ENST00000470611;ENST00000485606;ENST00000469634	downstream_gene_variant;missense_variant;intron_variant;non_coding_transcript_exon_variant,non_coding_transcript_variant;intron_variant,non_coding_transcript_variant;upstream_gene_variant	rs2273340	T	0.0673	MODIFIER;MODERATE	4.713	0.21	9138	CCDS30584.1;CCDS126.1	gene=ENSG00000171824;cDNA=1835;ProteinPos=610;Amino_acids=Q/R;Codons=cAg/cGg	tolerated_low_confidence(0.12)	benign(0.001)	TSSDistance=4546	AFR_MAF=C:0.1241|AMR_MAF=C:0.0519|EAS_MAF=C:0.0417|EUR_MAF=C:0|SAS_MAF=C:0.0971	C	NA	VE:C,1,1;SE:C,1,1	0	0	EXOSC10
1:1120488	0.992981	TTLL10	A	C	C	1	1	C	1	1	C	1	1	C	123:A=45,1,V=16,1,D=22,1,VE=39,SE=1	ENST00000486379;ENST00000379289;ENST00000460998;ENST00000514695;ENST00000379290;ENST00000379288;ENSR00001576191	missense_variant,splice_region_variant,NMD_transcript_variant;missense_variant,splice_region_variant;downstream_gene_variant;missense_variant;regulatory_region_variant	rs74475385	A	0.0218	MODERATE;MODIFIER	7.906	0.36	26693	CCDS44036.1;CCDS8.1	gene=ENSG00000162571;cDNA=73;ProteinPos=25;Amino_acids=K/T;Codons=aAg/aC|gene=ENSG00000162571;cDNA=1551;ProteinPos=467;Amino_acids=K/T;Codons=aAg/aC|gene=ENSG00000162571;cDNA=1573;ProteinPos=394;Amino_acids=K/T;Codons=aAg/aC|gene=ENSG00000162571;cDNA=1358;ProteinPos=25;Amino_acids=K/T;Codons=aAg/aCg	tolerated(1)	unknown(0);benign(0)	NA	AFR_MAF=C:0.0779|AMR_MAF=C:0.0072|EAS_MAF=C:0|EUR_MAF=C:0.001|SAS_MAF=C:0	C	0.006318	VE:C,1,1;SE:C,1,1	0	0	TTLL10
1:118558632	0.999992	SPAG17	T	C	C	1	1	C	1	1	C	1	1	C	112:A=39,1,V=33,1,D=29,0.97,VE=10,SE=1	ENST00000336338	missense_variant	rs766992115	T	0	MODERATE	0.001	NA	26620	CCDS899.1	gene=ENSG00000155761;cDNA=4309;ProteinPos=1415;Amino_acids=T/A;Codons=Acc/Gcc	tolerated(0.62)	benign(0.001)	NA		C	8.237e-06	VE:C,1,1;SE:C,1,1	0	0	SPAG17
1:118634297	0.999273	SPAG17	A	C	C	1	1	C	1	1	C	1	1	C	193:A=55,1,V=52,1,D=36,1,VE=45,SE=5	ENST00000336338;ENST00000463628	missense_variant;upstream_gene_variant	rs150596428	A	0.0012	MODERATE;MODIFIER	12.85	0.68	26620	CCDS899.1	gene=ENSG00000155761;cDNA=1357;ProteinPos=431;Amino_acids=Y/D;Codons=Tat/Gat	tolerated(1)	benign(0)	TSSDistance=4512	AFR_MAF=C:0.0045|AMR_MAF=C:0|EAS_MAF=C:0|EUR_MAF=C:0|SAS_MAF=C:0	C	0.0006838	VE:C,1,1;SE:C,1,1	0	0	SPAG17
1:12089946	0.995905	MIIP	C	G	G	1	1	G	1	1	G	1	1	G	133:A=46,1,V=22,1,D=21,1,VE=33,SE=11	ENST00000235332;ENST00000460823;ENST00000492256;ENST00000478749;ENST00000478299;ENST00000498685;ENST00000466860;ENST00000436478	missense_variant;non_coding_transcript_exon_variant,non_coding_transcript_variant;downstream_gene_variant;upstream_gene_variant	rs117146839,COSM81421	C	0.0126	MODERATE;MODIFIER	6.803	0.25	25715	CCDS143.1	gene=ENSG00000116691;cDNA=1009;ProteinPos=280;Amino_acids=H/Q;Codons=caC/ca|gene=ENSG00000116691;cDNA=942;ProteinPos=280;Amino_acids=H/Q;Codons=caC/caG	tolerated(1)	benign(0.001);benign(0.002)	TSSDistance=1238|PHENO=0,1	AFR_MAF=G:0.0053|AMR_MAF=G:0|EAS_MAF=G:0.0486|EUR_MAF=G:0|SAS_MAF=G:0.0072	G	0.003593	VE:G,1,1;SE:G,1,1	0	0	MIIP
1:14105639	0.969414	PRDM2	G	A	A	1	1	A	1	1	A	1	1	A	224:A=40,1,V=58,1,D=32,1,VE=92,SE=2	ENST00000505823;ENST00000343137;ENST00000413440;ENST00000311066;ENST00000503842;ENST00000491134;ENST00000376048;ENST00000235372;ENST00000407521;ENST00000487453	intron_variant;missense_variant;intron_variant,NMD_transcript_variant;downstream_gene_variant	rs17350795	G	0.0395	MODIFIER;MODERATE	0.001	0.38	9347	CCDS30603.1;CCDS151.1;CCDS44061.1;CCDS150.1	gene=ENSG00000116731;cDNA=967;ProteinPos=249;Amino_acids=S/N;Codons=aGt/aA|gene=ENSG00000116731;cDNA=923;ProteinPos=450;Amino_acids=S/N;Codons=aGt/aA|gene=ENSG00000116731;cDNA=2205;ProteinPos=249;Amino_acids=S/N;Codons=aGt/aAt	NA	unknown(0);benign(0.03);benign(0.008)	NA	AFR_MAF=A:0.0083|AMR_MAF=A:0|EAS_MAF=A:0.0218|EUR_MAF=A:0.0169|SAS_MAF=A:0.1513	A	0.03	VE:A,1,1;SE:A,1,1	0	0	PRDM2
1:151089888	0.926226	GABPB2;RP11-68I18.2	A	C	C	1	1	C	1	1	C	1	1	C	103:A=41,1,V=22,1,D=30,1,VE=9,SE=1	ENST00000467551;ENST00000456396;ENST00000368916;ENST00000368917;ENST00000368918	intron_variant,non_coding_transcript_variant;upstream_gene_variant;missense_variant	rs59454556	A	0.1526	MODIFIER;MODERATE	12.5	0.49	28441	CCDS983.1	gene=ENSG00000143458;cDNA=861;ProteinPos=277;Amino_acids=K/Q;Codons=Aag/Ca|gene=ENSG00000143458;cDNA=1160;ProteinPos=315;Amino_acids=K/Q;Codons=Aag/Ca|gene=ENSG00000143458;cDNA=1274;ProteinPos=277;Amino_acids=K/Q;Codons=Aag/Cag	tolerated(1)	benign(0)	TSSDistance=4684	AFR_MAF=C:0.4425|AMR_MAF=C:0.0418|EAS_MAF=C:0.0268|EUR_MAF=C:0.0288|SAS_MAF=C:0.0961	C	0.07	VE:C,1,1;SE:C,0,1	0	0	GABPB2
1:152082068	0.997026	TCHH	T	C	C	1	1	C	1	1	C	1	1	C	116:A=38,1,V=28,0.93,D=25,1,VE=13,SE=12	ENST00000368804	missense_variant	rs72477384	T	0.0148	MODERATE	9.749	0.26	11791	CCDS41396.1	gene=ENSG00000159450;cDNA=3625;ProteinPos=1209;Amino_acids=K/E;Codons=Aaa/Gaa	NA	unknown(0)	NA	AFR_MAF=C:0.0008|AMR_MAF=C:0|EAS_MAF=C:0.0694|EUR_MAF=C:0|SAS_MAF=C:0.0031	C	0.002478	VE:C,0,1;SE:C,1,1	0	0	TCHH
1:152128838	0.996815	RPTN	T	A	A	1	1	A	1	1	A	1	1	A	158:A=57,1,V=39,1,D=42,1,VE=10,SE=10	ENST00000316073	missense_variant	rs75497821	T	0.0158	MODERATE	0.111	0.25	26809	CCDS41397.1	gene=ENSG00000215853;cDNA=802;ProteinPos=246;Amino_acids=H/L;Codons=cAt/cTt	tolerated(1)	benign(0)	NA	AFR_MAF=A:0.0015|AMR_MAF=A:0|EAS_MAF=A:0.0734|EUR_MAF=A:0|SAS_MAF=A:0.0031	A	0.002658	VE:A,1,1;SE:A,1,1	0	0	RPTN
1:153534027	0.917555	S100A2	C	T	T	1	1	T	1	1	T	1	1	T	171:A=49,1,V=21,1,D=34,0.97,VE=65,SE=2	ENST00000368709;ENST00000368708;ENST00000368707;ENST00000487430;ENST00000368710;ENST00000497140	missense_variant;3_prime_UTR_variant	rs1047325	C	0.1512	MODERATE;MODIFIER	4.019	0.26	10492	CCDS1044.1	gene=ENSG00000196754;cDNA=249;ProteinPos=61;Amino_acids=S/N;Codons=aGc/aA|gene=ENSG00000196754;cDNA=555;ProteinPos=28;Amino_acids=S/N;Codons=aGc/aA|gene=ENSG00000196754;cDNA=541;ProteinPos=61;Amino_acids=S/N;Codons=aGc/aA|gene=ENSG00000196754;cDNA=242;ProteinPos=28;Amino_acids=S/N;Codons=aGc/aA|gene=ENSG00000196754;cDNA=486;ProteinPos=61;Amino_acids=S/N;Codons=aGc/aAc	tolerated(0.46);tolerated(0.75)	benign(0)	NA	AFR_MAF=T:0.4463|AMR_MAF=T:0.0821|EAS_MAF=T:0.0109|EUR_MAF=T:0.0527|SAS_MAF=T:0.047	T	0.08	VE:T,0,1;SE:T,1,1	0	0	S100A2
1:153751869	0.998386	SLC27A3	G	T	T	1	1	T	1	1	T	1	1	T	105:A=33,1,V=15,1,D=15,1,VE=28,SE=14	ENST00000458027;ENST00000461269;ENST00000524676;ENST00000532853;ENST00000483574;ENST00000484014;ENST00000468044;ENST00000531251;ENST00000271857;ENST00000368660;ENST00000368659;ENST00000468403;ENST00000368661	missense_variant;downstream_gene_variant;non_coding_transcript_exon_variant,non_coding_transcript_variant	rs111292643	G	0.0008	MODERATE;MODIFIER	0.004	0.18	10997	CCDS1053.1	gene=ENSG00000143554;cDNA=1050;ProteinPos=351;Amino_acids=A/S;Codons=Gct/Tc|gene=ENSG00000143554;cDNA=319;ProteinPos=107;Amino_acids=A/S;Codons=Gct/Tc|gene=ENSG00000143554;cDNA=2939;ProteinPos=727;Amino_acids=A/S;Codons=Gct/Tc|gene=ENSG00000143554;cDNA=2001;ProteinPos=646;Amino_acids=A/S;Codons=Gct/Tct	tolerated(0.9);tolerated(1)	benign(0.001);benign(0.005);benign(0.008);benign(0.003)	NA	AFR_MAF=T:0.0008|AMR_MAF=T:0|EAS_MAF=T:0|EUR_MAF=T:0.001|SAS_MAF=T:0.002	A	NA	VE:T,1,1;SE:T,1,1	0	0	SLC27A3
1:155007181	0.991053	DCST1;DCST2	T	G	G	1	1	G	0.5	1	G	1	1	G	140:A=58,1,V=29,0.48,D=36,1,VE=3,SE=14	ENST00000423025;ENST00000392480;ENST00000525273;ENST00000485982;ENST00000295542;ENST00000368420;ENST00000368419;ENST00000295536;ENST00000368423;ENST00000368424	intron_variant;missense_variant;missense_variant,NMD_transcript_variant;upstream_gene_variant;non_coding_transcript_exon_variant,non_coding_transcript_variant	rs61730947	T	0.0258	MODIFIER;MODERATE	1.678	0.19	26539;26562	CCDS44235.1;CCDS1083.1;CCDS1082.2	gene=ENSG00000163357;cDNA=336;ProteinPos=80;Amino_acids=I/M;Codons=atT/at|gene=ENSG00000163357;cDNA=433;ProteinPos=105;Amino_acids=I/M;Codons=atT/at|gene=ENSG00000163357;cDNA=307;ProteinPos=80;Amino_acids=I/M;Codons=atT/atG	tolerated(1)	benign(0.002);benign(0.005);benign(0.001)	TSSDistance=924;3503;945	AFR_MAF=G:0.093|AMR_MAF=G:0.0086|EAS_MAF=G:0|EUR_MAF=G:0|SAS_MAF=G:0	G	0.008245	VE:G,1,0.5;SE:T,1,0	0.5	0.5	DCST1
1:155294914	0.994031	RUSC1;RUSC1-AS1;FDPS	T	C	C	1	1	C	1	1	C	1	1	C	108:A=42,0.98,V=18,0.94,D=15,1,VE=30,SE=3	ENST00000368354;ENST00000292254;ENST00000450199;ENST00000462780;ENST00000497930;ENST00000489324;ENST00000490140;ENST00000485924;ENST00000471876;ENST00000479924;ENST00000368352;ENST00000467820;ENST00000356657;ENST00000490373;ENST00000368347;ENST00000489860;ENST00000443642;ENST00000473331;ENST00000543656;ENST00000492244;ENST00000368349;ENST00000447866;ENST00000492536;ENST00000468764;ENST00000446880…	missense_variant;upstream_gene_variant;non_coding_transcript_exon_variant,non_coding_transcript_variant;downstream_gene_variant;regulatory_region_variant	rs35826120	T	0.0204	MODERATE;MODIFIER	0.846	0.48	17153;26680;3631	CCDS41411.1;CCDS1112.1;CCDS41410.1;CCDS1110.1;CCDS41412.1;CCDS44241.1	gene=ENSG00000160753;cDNA=1660;ProteinPos=493;Amino_acids=V/A;Codons=gTc/gC|gene=ENSG00000160753;cDNA=389;ProteinPos=24;Amino_acids=V/A;Codons=gTc/gC|gene=ENSG00000160753;cDNA=1629;ProteinPos=83;Amino_acids=V/A;Codons=gTc/gC|gene=ENSG00000160753;cDNA=729;ProteinPos=493;Amino_acids=V/A;Codons=gTc/gC|gene=ENSG00000160753;cDNA=196;ProteinPos=24;Amino_acids=V/A;Codons=gTc/gCc	tolerated(1)	benign(0)	TSSDistance=947;444;955;120;3596;3579	AFR_MAF=C:0.0749|AMR_MAF=C:0.0043|EAS_MAF=C:0|EUR_MAF=C:0|SAS_MAF=C:0	C	0.005395	VE:C,1,1;SE:C,1,1	0	0	RUSC1
1:156352013	0.953839	RHBG	T	C	C	1	1	C	1	1	C	1	1	C	156:A=43,1,V=41,0.98,D=36,1,VE=17,SE=19	ENST00000368249;ENST00000446171;ENST00000544720;ENST00000368245;ENST00000255013;ENST00000537040;ENST00000451864;ENST00000400992;ENST00000466013;ENST00000494874;ENST00000368246;ENST00000477000;ENST00000368247	intron_variant;intron_variant,NMD_transcript_variant;missense_variant;non_coding_transcript_exon_variant,non_coding_transcript_variant;intron_variant,non_coding_transcript_variant;upstream_gene_variant	rs752641,COSM3930434	T	0.1148	MODIFIER;MODERATE	3.096	0.21	14572	NA	gene=ENSG00000132677;cDNA=669;ProteinPos=211;Amino_acids=Y/H;Codons=Tac/Cac	tolerated_low_confidence(0.18)	unknown(0)	TSSDistance=91|PHENO=0,1	AFR_MAF=C:0.3699|AMR_MAF=C:0.0331|EAS_MAF=C:0.0188|EUR_MAF=C:0.0119|SAS_MAF=C:0.0327	C	0.043	VE:C,0,1;SE:C,1,1	0	0	RHBG
1:15639581	0.949146	FHAD1	A	G	G	1	1	G	1	1	G	1	1	G	237:A=51,0.98,V=49,0.98,D=41,1,VE=91,SE=5	ENST00000375997;ENST00000524761;ENST00000483694;ENST00000401090;ENST00000417793;ENST00000375996;ENST00000358897;ENST00000375995;ENST00000375998;ENST00000375999	missense_variant;intron_variant;non_coding_transcript_exon_variant,non_coding_transcript_variant	rs10489962	A	0.0513	MODERATE;MODIFIER	3.92	0.17	29408	NA	gene=ENSG00000142621;cDNA=211;ProteinPos=71;Amino_acids=I/M;Codons=atA/at|gene=ENSG00000142621;cDNA=186;ProteinPos=62;Amino_acids=I/M;Codons=atA/at|gene=ENSG00000142621;cDNA=1206;ProteinPos=356;Amino_acids=I/M;Codons=atA/at|gene=ENSG00000142621;cDNA=193;ProteinPos=71;Amino_acids=I/M;Codons=atA/at|gene=ENSG00000142621;cDNA=1068;ProteinPos=62;Amino_acids=I/M;Codons=atA/atG	tolerated(0.51);tolerated(0.54);tolerated(0.84);tolerated(0.75);tolerated(0.14);tolerated(0.67)	benign(0.002);benign(0.003);benign(0.001);benign(0.009);benign(0.005)	NA	AFR_MAF=G:0.0741|AMR_MAF=G:0.0331|EAS_MAF=G:0.0288|EUR_MAF=G:0.0567|SAS_MAF=G:0.0511	G	0.047	VE:G,1,1;SE:G,1,1	0	0	FHAD1
1:15771121	0.990253	CTRC	A	G	G	1	1	G	1	1	G	1	1	G	212:A=34,0.97,V=26,1,D=16,1,VE=115,SE=21	ENST00000476813;ENST00000483406;ENST00000375949;ENST00000375943;ENSR00001517668	downstream_gene_variant;intron_variant,non_coding_transcript_variant;missense_variant;intron_variant;regulatory_region_variant	rs34949635	A	0.0308	MODIFIER;MODERATE	0.423	0.49	2523	CCDS156.1	gene=ENSG00000162438;cDNA=540;ProteinPos=172;Amino_acids=K/E;Codons=Aag/Gag	tolerated(0.94)	benign(0.002)	GENE_PHENO=1	AFR_MAF=G:0.1067|AMR_MAF=G:0.0072|EAS_MAF=G:0|EUR_MAF=G:0|SAS_MAF=G:0.0082	G	0.008862	VE:G,1,1;SE:G,1,0.5	0	0	CTRC
1:158261071	0.985957	CD1C	A	C	C	1	1	C	1	1	C	1	1	C	122:A=45,1,V=16,1,D=32,1,VE=9,SE=20	ENST00000368170;ENST00000443761	missense_variant	rs3138100	A	0.0359	MODERATE	0.042	0.37	1636	CCDS1175.1	gene=ENSG00000158481;cDNA=488;ProteinPos=70;Amino_acids=N/T;Codons=aAc/aC|gene=ENSG00000158481;cDNA=12;ProteinPos=5;Amino_acids=N/T;Codons=aAc/aCc	tolerated(0.12);tolerated(0.17)	benign(0)	PHENO=1	AFR_MAF=C:0.1157|AMR_MAF=C:0.0072|EAS_MAF=C:0|EUR_MAF=C:0.001|SAS_MAF=C:0.0215	C	0.013	VE:C,1,1;SE:C,1,1	0	0	CD1C
1:158648210	0.99723	SPTA1	T	C	C	1	1	C	1	1	C	1	1	C	155:A=41,1,V=36,1,D=31,1,VE=34,SE=13	ENST00000368147;ENST00000467387	missense_variant	rs183647059	T	0.0008	MODERATE	12.88	0.26	11272	CCDS41423.1	gene=ENSG00000163554;cDNA=974;ProteinPos=265;Amino_acids=N/D;Codons=Aac/Ga|gene=ENSG00000163554;cDNA=338;ProteinPos=83;Amino_acids=N/D;Codons=Aac/Gac	tolerated(0.62)	benign(0.001);benign(0)	GENE_PHENO=1	AFR_MAF=C:0|AMR_MAF=C:0|EAS_MAF=C:0|EUR_MAF=C:0.004|SAS_MAF=C:0	C	0.002847	VE:C,1,1;SE:C,1,0.5	0	0	SPTA1
1:160302298	0.980079	COPA	T	C	C	1	1	C	1	1	C	1	1	C	168:A=41,0.98,V=17,0.94,D=31,0.97,VE=67,SE=12	ENST00000368069;ENST00000541366;ENST00000241704	missense_variant;downstream_gene_variant	rs57425682	T	0.0549	MODERATE;MODIFIER	18.94	0.42	2230	CCDS41424.1;CCDS1202.1	gene=ENSG00000122218;cDNA=514;ProteinPos=146;Amino_acids=T/A;Codons=Aca/Gc|gene=ENSG00000122218;cDNA=666;ProteinPos=146;Amino_acids=T/A;Codons=Aca/Gca	deleterious(0.01)	benign(0.007);benign(0.018)	NA	AFR_MAF=C:0.177|AMR_MAF=C:0.0202|EAS_MAF=C:0.0238|EUR_MAF=C:0|SAS_MAF=C:0.0031	A	NA	VE:C,1,1;SE:C,1,1	0	0	COPA
1:161736209	0.988086	ATF6;RP11-474I16.8	T	C	C	1	1	C	1	1	C	0.5	1	C	69:A=25,1,V=8,1,D=20,0.5,VE=12,SE=4	ENST00000367942;ENST00000431097;ENSR00000546504	missense_variant;upstream_gene_variant;regulatory_region_variant	rs35284289	T	0.0054	MODERATE;MODIFIER	1.066	0.46	791	CCDS1235.1	gene=ENSG00000118217;cDNA=126;ProteinPos=20;Amino_acids=F/S;Codons=tTt/tCt	tolerated_low_confidence(0.98)	benign(0)	TSSDistance=192	AFR_MAF=C:0.0008|AMR_MAF=C:0.0014|EAS_MAF=C:0|EUR_MAF=C:0.0119|SAS_MAF=C:0.0133	C	0.012	VE:C,1,1;SE:C,1,1	0.5	0.5	ATF6
1:179600001	0.914577	TDRD5	A	G	G	1	1	G	1	1	G	1	1	G	105:A=32,0.91,V=28,0.96,D=39,1,VE=4,SE=2	ENST00000367614;ENST00000444136;ENST00000294848	missense_variant	rs6704505	A	0.0793	MODERATE	12.02	0.31	20614	CCDS1332.1;CCDS55663.1	gene=ENSG00000162782;cDNA=1431;ProteinPos=358;Amino_acids=K/E;Codons=Aaa/Ga|gene=ENSG00000162782;cDNA=1322;ProteinPos=358;Amino_acids=K/E;Codons=Aaa/Gaa	tolerated(1)	benign(0)	NA	AFR_MAF=G:0.0908|AMR_MAF=G:0.0447|EAS_MAF=G:0.1081|EUR_MAF=G:0.0855|SAS_MAF=G:0.0521	G	0.086	VE:G,1,1;SE:G,1,1	0	0	TDRD5
1:184723721	0.992586	EDEM3	T	G	G	1	1	G	1	1	G	1	1	G	59:A=26,0.96,V=13,1,D=11,1,VE=9	ENST00000367512;ENST00000318130;ENST00000474725;ENSR00001526841	upstream_gene_variant;missense_variant;non_coding_transcript_exon_variant,non_coding_transcript_variant;regulatory_region_variant	rs193034365	T	0.012	MODIFIER;MODERATE	15.42	0.46	16787	CCDS1363.2	gene=ENSG00000116406;cDNA=327;ProteinPos=20;Amino_acids=R/S;Codons=agA/agC	tolerated(0.76)	benign(0)	TSSDistance=20	AFR_MAF=G:0|AMR_MAF=G:0.0014|EAS_MAF=G:0.0427|EUR_MAF=G:0.002|SAS_MAF=G:0.0143	A	NA	VE:G,0,1	0	0	EDEM3
1:185958737	0.931419	HMCN1	A	G	G	1	1	G	1	1	G	1	1	G	102:A=40,1,V=10,1,D=23,1,VE=23,SE=6	ENST00000367492;ENST00000271588;ENST00000485744	missense_variant;non_coding_transcript_exon_variant,non_coding_transcript_variant	rs7539719,COSM3689196	A	0.1843	MODERATE;MODIFIER	0.009	0.3	19194	CCDS30956.1	gene=ENSG00000143341;cDNA=3395;ProteinPos=1056;Amino_acids=T/A;Codons=Aca/Gca	NA	benign(0.001);benign(0)	PHENO=1;0,1	AFR_MAF=G:0.5961|AMR_MAF=G:0.0692|EAS_MAF=G:0.006|EUR_MAF=G:0.0268|SAS_MAF=G:0.0552	G	0.064	VE:G,1,1;SE:G,1,1	0	0	HMCN1
1:19634964	0.963615	PQLC2;AKR7A2;RNU6-1099P	C	G	G	NA	0	NA	1	1	G	1	1	G	100:A=0,NaN,V=14,1,D=21,1,VE=49,SE=16	ENST00000375153;ENST00000489286;ENST00000492217;ENST00000330072;ENST00000469076;ENST00000235835;ENST00000363533;ENST00000481966;ENST00000375155;ENST00000400548;ENST00000497827	upstream_gene_variant;missense_variant;non_coding_transcript_exon_variant,non_coding_transcript_variant;missense_variant,NMD_transcript_variant	rs859208	C	0.1012	MODIFIER;MODERATE	3.846	0.31	26001;389;48062	CCDS195.2;CCDS194.1;CCDS30618.1	gene=ENSG00000053371;cDNA=254;ProteinPos=85;Amino_acids=Q/H;Codons=caG/ca|gene=ENSG00000053371;cDNA=441;ProteinPos=147;Amino_acids=Q/H;Codons=caG/ca|gene=ENSG00000053371;cDNA=493;ProteinPos=157;Amino_acids=Q/H;Codons=caG/ca|gene=ENSG00000053371;cDNA=36;ProteinPos=12;Amino_acids=Q/H;Codons=caG/caC	tolerated_low_confidence(0.34);tolerated(0.92);tolerated(0.84);tolerated(0.3)	benign(0.011);benign(0);benign(0.002);benign(0.001)	TSSDistance=3858;3860;3288;3856;3871;4259	AFR_MAF=G:0.2965|AMR_MAF=G:0.0216|EAS_MAF=G:0.0466|EUR_MAF=G:0|SAS_MAF=G:0.0542	G	0.033	VE:G,1,0.5;SE:G,0,1	0	0	AKR7A2
1:198676063	0.984431	PTPRC	A	C	C	1	1	C	1	1	C	1	1	C	157:A=36,1,V=31,1,D=39,1,VE=45,SE=6	ENST00000427110;ENST00000348564;ENST00000352140;ENST00000391970;ENST00000442510;ENST00000594404;ENST00000462363;ENST00000367379;ENST00000367376;ENST00000530727;ENST00000529828;ENST00000367367	downstream_gene_variant;missense_variant	rs2230606	A	0.0076	MODIFIER;MODERATE	0.001	0.37	9666	CCDS1398.2;CCDS1397.2	gene=ENSG00000081237;cDNA=489;ProteinPos=135;Amino_acids=I/L;Codons=Ata/Ct|gene=ENSG00000081237;cDNA=907;ProteinPos=246;Amino_acids=I/L;Codons=Ata/Ct|gene=ENSG00000081237;cDNA=1027;ProteinPos=296;Amino_acids=I/L;Codons=Ata/Ct|gene=ENSG00000081237;cDNA=568;ProteinPos=133;Amino_acids=I/L;Codons=Ata/Ct|gene=ENSG00000081237;cDNA=474;ProteinPos=294;Amino_acids=I/L;Codons=Ata/Ct|gene=ENSG00000081237;cD…	tolerated(0.32);tolerated(0.37);tolerated(0.35);tolerated(0.29);tolerated(0.21);tolerated(0.25);tolerated(0.26)	benign(0.009);benign(0.004);benign(0.016);benign(0.01);benign(0);benign(0.026)	PHENO=1;1	AFR_MAF=C:0.0083|AMR_MAF=C:0.0072|EAS_MAF=C:0.001|EUR_MAF=C:0.0139|SAS_MAF=C:0.0072	C	0.016	VE:C,1,0.5;SE:C,0,0.5	0	0	PTPRC
1:198691595	0.98675	PTPRC	T	A	A	1	1	A	1	1	A	1	1	A	139:A=32,0.91,V=19,1,D=26,1,VE=58,SE=4	ENST00000348564;ENST00000352140;ENST00000442510;ENST00000594404;ENST00000367376;ENST00000530727;ENST00000491302;ENST00000529828;ENST00000367367	missense_variant;downstream_gene_variant	rs12136658	T	0.0056	MODERATE;MODIFIER	0.009	0.23	9666	CCDS1398.2;CCDS1397.2	gene=ENSG00000081237;cDNA=1313;ProteinPos=409;Amino_acids=H/Q;Codons=caT/ca|gene=ENSG00000081237;cDNA=1731;ProteinPos=520;Amino_acids=H/Q;Codons=caT/ca|gene=ENSG00000081237;cDNA=1851;ProteinPos=570;Amino_acids=H/Q;Codons=caT/ca|gene=ENSG00000081237;cDNA=1392;ProteinPos=407;Amino_acids=H/Q;Codons=caT/ca|gene=ENSG00000081237;cDNA=1875;ProteinPos=568;Amino_acids=H/Q;Codons=caT/ca|gene=ENSG0000008123…	tolerated(0.35);tolerated(0.34);tolerated(1);tolerated(0.96)	benign(0.001);benign(0);benign(0.004)	PHENO=1;1	AFR_MAF=A:0.003|AMR_MAF=A:0.0029|EAS_MAF=A:0.001|EUR_MAF=A:0.0119|SAS_MAF=A:0.0092	A	0.013	VE:A,1,1;SE:A,0,0.5	0	0	PTPRC
1:204966474	0.998802	NFASC	G	A	A	1	1	A	1	1	A	1	1	A	123:A=37,1,V=14,1,D=17,1,VE=38,SE=17	ENST00000492085;ENST00000495396;ENST00000404076;ENST00000404977;ENST00000367170;ENST00000447819;ENST00000504476;ENST00000338515;ENST00000360049;ENST00000425360;ENST00000401399;ENST00000404907;ENST00000413225;ENST00000367171;ENST00000539706;ENST00000339876;ENST00000367173;ENST00000430393;ENST00000513543;ENST00000367169;ENST00000367172;ENST00000338586	non_coding_transcript_exon_variant,non_coding_transcript_variant;intron_variant,non_coding_transcript_variant;intron_variant;missense_variant;intron_variant,NMD_transcript_variant	rs183209390,COSM902688	G	0.0012	MODIFIER;MODERATE	17.06	0.14	29866	CCDS30982.1;CCDS53460.1;CCDS53462.1	gene=ENSG00000163531;cDNA=163;ProteinPos=55;Amino_acids=A/T;Codons=Gcc/Ac|gene=ENSG00000163531;cDNA=3608;ProteinPos=1094;Amino_acids=A/T;Codons=Gcc/Ac|gene=ENSG00000163531;cDNA=3158;ProteinPos=987;Amino_acids=A/T;Codons=Gcc/Ac|gene=ENSG00000163531;cDNA=3563;ProteinPos=1079;Amino_acids=A/T;Codons=Gcc/Ac|gene=ENSG00000163531;cDNA=3287;ProteinPos=55;Amino_acids=A/T;Codons=Gcc/Acc	tolerated(0.65);tolerated(0.4);tolerated(0.66);tolerated(0.49);tolerated(0.61)	unknown(0);benign(0)	PHENO=0,1	AFR_MAF=A:0|AMR_MAF=A:0.0014|EAS_MAF=A:0|EUR_MAF=A:0.005|SAS_MAF=A:0	NA	NA	VE:A,1,1;SE:A,1,0.5	0	0	NFASC
1:207196639	0.964141	C1orf116	T	G	G	1	1	G	1	1	G	1	1	G	156:A=44,1,V=28,1,D=18,1,VE=43,SE=23	ENST00000461135;ENST00000359470	5_prime_UTR_variant;missense_variant	rs34660159	T	0.1026	MODIFIER;MODERATE	0.001	0.46	28667	CCDS44306.1;CCDS1475.1	gene=ENSG00000182795;cDNA=720;ProteinPos=157;Amino_acids=N/T;Codons=aAc/aCc	tolerated(0.75)	benign(0.001)	NA	AFR_MAF=G:0.3593|AMR_MAF=G:0.0418|EAS_MAF=G:0.002|EUR_MAF=G:0.006|SAS_MAF=G:0.002	G	0.033	VE:G,1,1;SE:G,1,1	0	0	C1orf116
1:207196790	0.96667	C1orf116	T	C	C	1	1	C	1	1	C	1	1	C	104:A=37,1,V=14,0.93,D=26,1,VE=24,SE=3	ENST00000461135;ENST00000359470	5_prime_UTR_variant;missense_variant	-	T	0	MODIFIER;MODERATE	0.012	0.49	28667	CCDS44306.1;CCDS1475.1	gene=ENSG00000182795;cDNA=569;ProteinPos=107;Amino_acids=T/A;Codons=Acg/Gcg	tolerated(0.56)	benign(0)	NA		NA	NA	VE:C,1,1;SE:C,1,1	0	0	C1orf116
1:207653364	0.936637	CR2	A	G	G	1	1	G	1	1	G	1	1	G	106:A=42,0.93,V=26,0.92,D=22,1,VE=2,SE=14	ENST00000458541;ENST00000367057;ENST00000367058;ENST00000367059	missense_variant	rs17618,COSM3750835	A	0.0491	MODERATE	0.002	0.19	2336	CCDS31007.1;CCDS1478.1	gene=ENSG00000117322;cDNA=2950;ProteinPos=966;Amino_acids=I/V;Codons=Att/Gt|gene=ENSG00000117322;cDNA=3343;ProteinPos=1052;Amino_acids=I/V;Codons=Att/Gt|gene=ENSG00000117322;cDNA=3166;ProteinPos=993;Amino_acids=I/V;Codons=Att/Gt|gene=ENSG00000117322;cDNA=2980;ProteinPos=931;Amino_acids=I/V;Codons=Att/Gtt	tolerated(1);tolerated_low_confidence(1)	benign(0);benign(0.001)	PHENO=1;0,1	AFR_MAF=G:0.0643|AMR_MAF=G:0.0562|EAS_MAF=G:0.002|EUR_MAF=G:0.0716|SAS_MAF=G:0.0491	C	NA	VE:G,1,1;SE:G,1,1	0	0	CR2
1:208391098	0.91649	PLXNA2	T	C	C	1	1	C	1	1	C	1	1	C	91:A=38,1,V=14,1,D=13,1,VE=24,SE=2	ENST00000367033;ENST00000460870;ENSR00000288877	missense_variant;upstream_gene_variant;regulatory_region_variant	rs11119014	T	0.0863	MODERATE;MODIFIER	0.001	0.37	9100	CCDS31013.1	gene=ENSG00000076356;cDNA=928;ProteinPos=57;Amino_acids=Q/R;Codons=cAa/cGa	tolerated(1)	benign(0.001)	TSSDistance=739	AFR_MAF=C:0.0144|AMR_MAF=C:0.098|EAS_MAF=C:0.1448|EUR_MAF=C:0.0537|SAS_MAF=C:0.1483	C	0.083	VE:C,1,1;SE:C,1,1	0	0	PLXNA2
1:215808022	0.986169	SNORD116;USH2A	T	C	C	1	1	C	1	1	C	1	1	C	149:A=56,1,V=29,0.93,D=40,1,VE=12,SE=12	ENST00000365628;ENST00000366943;ENST00000307340	upstream_gene_variant;missense_variant	rs41308435	T	0.0244	MODIFIER;MODERATE	0.021	0.56	12601	CCDS31025.1	gene=ENSG00000042781;cDNA=15463;ProteinPos=5026;Amino_acids=K/E;Codons=Aaa/Gaa	NA	benign(0)	TSSDistance=4563|PHENO=1;1	AFR_MAF=C:0|AMR_MAF=C:0.0072|EAS_MAF=C:0.0387|EUR_MAF=C:0.002|SAS_MAF=C:0.0777	C	0.013	VE:C,1,1;SE:C,1,1	0	0	USH2A
1:215821939	0.981884	USH2A	C	T	T	1	1	T	1	1	T	1	1	T	142:A=35,0.97,V=14,1,D=30,1,VE=49,SE=14	ENST00000366943;ENST00000307340	missense_variant	rs41315587	C	0.0367	MODERATE	1.212	0.39	12601	CCDS31025.1	gene=ENSG00000042781;cDNA=14900;ProteinPos=4838;Amino_acids=G/E;Codons=gGg/gAg	NA	benign(0)	PHENO=1;1	AFR_MAF=T:0.0477|AMR_MAF=T:0.0086|EAS_MAF=T:0.0397|EUR_MAF=T:0.002|SAS_MAF=T:0.0746	A	NA	VE:T,1,1;SE:T,1,1	0	0	USH2A
1:223177974	0.974147	DISP1	G	A	A	1	1	A	1	1	A	1	1	A	172:A=30,1,V=35,1,D=33,0.97,VE=50,SE=24	ENST00000284476	missense_variant	rs76611705,COSM210102	G	0.0371	MODERATE	14.25	0.33	19711	CCDS1536.1	gene=ENSG00000154309;cDNA=3399;ProteinPos=1079;Amino_acids=V/M;Codons=Gtg/Atg	tolerated(1)	benign(0.006)	PHENO=1;0,1	AFR_MAF=A:0|AMR_MAF=A:0.0101|EAS_MAF=A:0.0685|EUR_MAF=A:0.0159|SAS_MAF=A:0.0961	A	NA	VE:A,1,1;SE:A,1,1	0	0	DISP1
1:227152778	0.97992	ADCK3	T	G	G	1	1	G	1	1	G	1	1	G	66:A=33,1,V=13,1,D=12,1,VE=2,SE=6	ENST00000366779;ENST00000458507;ENST00000433743;ENST00000489044;ENST00000366778;ENST00000366777;ENST00000478406	missense_variant;intron_variant;upstream_gene_variant;non_coding_transcript_exon_variant,non_coding_transcript_variant;intron_variant,non_coding_transcript_variant	rs2297411,COSM146798	T	0.0579	MODERATE;MODIFIER	1.331	0.46	16812	CCDS1557.1	gene=ENSG00000163050;cDNA=3026;ProteinPos=85;Amino_acids=H/Q;Codons=caT/ca|gene=ENSG00000163050;cDNA=247;ProteinPos=33;Amino_acids=H/Q;Codons=caT/ca|gene=ENSG00000163050;cDNA=376;ProteinPos=85;Amino_acids=H/Q;Codons=caT/caG	tolerated_low_confidence(0.64);tolerated_low_confidence(0.76)	benign(0)	TSSDistance=604|PHENO=1;1,1	AFR_MAF=G:0.152|AMR_MAF=G:0.0115|EAS_MAF=G:0.0556|EUR_MAF=G:0.002|SAS_MAF=G:0.0235	G	0.018	VE:G,1,1;SE:G,1,1	0	0	ADCK3
1:229694152	0.99633	ABCB10	A	C	C	1	1	C	1	1	C	1	1	C	106:A=10,1,V=20,1,D=7,1,VE=69	ENST00000344517;ENSR00000289890	missense_variant;regulatory_region_variant	rs779088507	A	0	MODERATE;MODIFIER	0.074	NA	41	CCDS1580.1	gene=ENSG00000135776;cDNA=291;ProteinPos=83;Amino_acids=V/G;Codons=gTc/gGc	tolerated_low_confidence(0.69)	benign(0)	NA		C	0.0009302	VE:C,0,0.5	0	0	ABCB10
1:230498094	0.923922	PGBD5	A	C	C	1	1	C	1	1	C	0.5	1	C	153:A=40,1,V=30,1,D=30,0.4,VE=48,SE=5	ENST00000321327;ENST00000391860;ENST00000525115	missense_variant;intron_variant	rs74143198	A	0.1422	MODERATE;MODIFIER	0.685	0.16	19405	NA	gene=ENSG00000177614;cDNA=346;ProteinPos=116;Amino_acids=S/A;Codons=Tcg/Gcg	tolerated_low_confidence(1)	benign(0)	NA	AFR_MAF=C:0.385|AMR_MAF=C:0.0677|EAS_MAF=C:0.0169|EUR_MAF=C:0.0537|SAS_MAF=C:0.0869	C	0.073	VE:C,1,1;SE:C,1,1	0.5	0.5	PGBD5
1:235897907	0.98634	LDHAP2;LYST	C	T	T	1	1	T	1	1	T	1	1	T	146:A=49,1,V=36,1,D=46,1,VE=7,SE=8	ENST00000437325;ENST00000461526;ENST00000473037;ENST00000389793;ENST00000389794	upstream_gene_variant;downstream_gene_variant;non_coding_transcript_exon_variant,non_coding_transcript_variant;missense_variant	rs35333195	C	0.0443	MODIFIER;MODERATE	8.2	0.57	6537;1968	CCDS31062.1	gene=ENSG00000143669;cDNA=8586;ProteinPos=2804;Amino_acids=G/D;Codons=gGt/gAt	tolerated(1)	benign(0)	TSSDistance=3398|GENE_PHENO=1	AFR_MAF=T:0.1634|AMR_MAF=T:0.0086|EAS_MAF=T:0|EUR_MAF=T:0|SAS_MAF=T:0	T	0.012	VE:T,1,1;SE:T,1,1	0	0	LYST
1:235963637	0.986583	LYST	T	G	G	1	1	G	1	1	G	1	1	G	120:A=52,1,V=21,1,D=30,1,VE=1,SE=16	ENST00000489585;ENST00000465349;ENST00000536965;ENST00000389793;ENST00000389794	non_coding_transcript_exon_variant,non_coding_transcript_variant;missense_variant	rs74641549	T	0.0443	MODIFIER;MODERATE	7.252	0.46	1968	CCDS31062.1	gene=ENSG00000143669;cDNA=4472;ProteinPos=1330;Amino_acids=D/A;Codons=gAt/gC|gene=ENSG00000143669;cDNA=4164;ProteinPos=1330;Amino_acids=D/A;Codons=gAt/gCt	tolerated(0.89);tolerated(1)	benign(0)	GENE_PHENO=1	AFR_MAF=G:0.1634|AMR_MAF=G:0.0086|EAS_MAF=G:0|EUR_MAF=G:0|SAS_MAF=G:0	C	NA	VE:G,1,0.5;SE:G,0,0.5	0	0	LYST
1:236723108	0.916796	HEATR1	C	T	T	1	1	T	1	1	T	1	1	T	132:A=46,0.98,V=24,1,D=31,1,VE=29,SE=2	ENST00000366581;ENST00000366582	missense_variant	rs6661946,COSM3997355	C	0.1717	MODERATE	2.861	0.38	25517	CCDS31066.1	gene=ENSG00000119285;cDNA=4548;ProteinPos=1478;Amino_acids=S/N;Codons=aGt/aA|gene=ENSG00000119285;cDNA=4791;ProteinPos=1559;Amino_acids=S/N;Codons=aGt/aAt	tolerated(1)	benign(0)	PHENO=0,1	AFR_MAF=T:0.3684|AMR_MAF=T:0.1398|EAS_MAF=T:0.1766|EUR_MAF=T:0.0328|SAS_MAF=T:0.0665	T	0.08	VE:T,1,1;SE:T,1,1	0	0	HEATR1
1:24078234	0.981491	TCEB3	T	C	C	0.5	1	C	1	1	C	1	1	C	174:A=57,0.54,V=30,0.97,D=43,1,VE=16,SE=28	ENST00000418390;ENST00000487554;ENST00000609199;ENSR00001580012;ENSR00001580011	missense_variant;downstream_gene_variant;regulatory_region_variant	rs34394004	T	0.0557	MODERATE;MODIFIER	0.001	0.4	11620	CCDS239.2	gene=ENSG00000011007;cDNA=1488;ProteinPos=406;Amino_acids=L/S;Codons=tTg/tC|gene=ENSG00000011007;cDNA=1171;ProteinPos=380;Amino_acids=L/S;Codons=tTg/tCg	tolerated(0.83);tolerated(0.84)	benign(0.001)	NA	AFR_MAF=C:0.202|AMR_MAF=C:0.0144|EAS_MAF=C:0|EUR_MAF=C:0.001|SAS_MAF=C:0.001	C	0.017	VE:C,1,1;SE:C,1,1	0.5	0.5	TCEB3
1:245582905	1	KIF26B	A	G	G	1	1	G	1	1	G	1	1	G	105:A=28,0.96,V=34,0.94,D=23,1,VE=18,SE=2	ENST00000407071	missense_variant	-	*	0	MODERATE	11.27	NA	25484	CCDS44342.1	gene=ENSG00000162849;cDNA=1464;ProteinPos=342;Amino_acids=S/G;Codons=Agc/Ggc	tolerated(0.73)	unknown(0)	NA		NA	NA	VE:G,1,1;SE:G,1,1	0	0	KIF26B
1:247769659	0.983551	RNU6-691P;RP11-978I15.10;OR2G3	G	A	A	1	1	A	1	1	A	1	1	A	132:A=27,1,V=24,1,D=34,1,VE=33,SE=14	ENST00000516585;ENST00000446347;ENST00000435333;ENST00000320002	downstream_gene_variant;intron_variant,non_coding_transcript_variant;missense_variant	rs12072304	G	0.0493	MODIFIER;MODERATE	10.95	0.34	47654;15008	CCDS31093.1	gene=ENSG00000177476;cDNA=804;ProteinPos=258;Amino_acids=V/M;Codons=Gtg/Atg	tolerated(1)	benign(0.002)	PHENO=1	AFR_MAF=A:0.1808|AMR_MAF=A:0.0115|EAS_MAF=A:0|EUR_MAF=A:0|SAS_MAF=A:0	A	NA	VE:A,1,1;SE:A,1,1	0	0	OR2G3
1:247886615	0.924984	RP11-634B7.5;RP11-634B7.4;OR14A2	G	A	A	1	1	A	1	1	A	1	1	A	146:A=54,1,V=33,1,D=38,1,VE=8,SE=13	ENST00000426444;ENST00000449298;ENST00000419891;ENST00000366485	intron_variant,non_coding_transcript_variant;missense_variant	rs11809582	G	0.114	MODIFIER;MODERATE	0.112	0.23	15024	NA	gene=ENSG00000241128;cDNA=731;ProteinPos=244;Amino_acids=T/I;Codons=aCt/aTt	tolerated(1)	benign(0.002)	NA	AFR_MAF=A:0.3169|AMR_MAF=A:0.0706|EAS_MAF=A:0.001|EUR_MAF=A:0.0437|SAS_MAF=A:0.0593	A	0.059	VE:A,1,1;SE:A,1,0.5	0	0	OR14A2
1:24932223	0.981757	NCMAP	G	C	C	1	1	C	1	1	C	0.5	1	C	152:A=46,1,V=9,1,D=18,0.5,VE=58,SE=21	ENST00000486262;ENST00000374392;ENSR00000532773	non_coding_transcript_exon_variant,non_coding_transcript_variant;missense_variant;regulatory_region_variant	rs62623442	G	0.0567	MODIFIER;MODERATE	0.002	0.39	29332	CCDS30632.1	gene=ENSG00000184454;cDNA=360;ProteinPos=98;Amino_acids=Q/H;Codons=caG/caC	tolerated(1)	benign(0)	NA	AFR_MAF=C:0.2057|AMR_MAF=C:0.0173|EAS_MAF=C:0|EUR_MAF=C:0|SAS_MAF=C:0	C	0.017	VE:C,1,1;SE:C,0,1	0.5	0.5	NCMAP
1:32279871	0.992906	SPOCD1	T	C	C	1	1	C	1	1	C	1	1	C	108:A=30,1,V=12,0.92,D=15,1,VE=51	ENST00000485944;ENST00000373648;ENST00000529396;ENST00000257100;ENST00000525930;ENST00000360482;ENST00000533231;ENST00000528791	upstream_gene_variant;missense_variant;intron_variant	rs112651926	T	0.0084	MODIFIER;MODERATE	0.001	0.28	26338	CCDS347.1;CCDS60066.1	gene=ENSG00000134668;cDNA=1122;ProteinPos=355;Amino_acids=Q/R;Codons=cAg/cG|gene=ENSG00000134668;cDNA=1194;ProteinPos=355;Amino_acids=Q/R;Codons=cAg/cG|gene=ENSG00000134668;cDNA=1106;ProteinPos=355;Amino_acids=Q/R;Codons=cAg/cGg	tolerated(0.51);tolerated(0.49)	benign(0)	TSSDistance=141	AFR_MAF=C:0.0076|AMR_MAF=C:0.0029|EAS_MAF=C:0.0228|EUR_MAF=C:0.003|SAS_MAF=C:0.0041	C	0.005495	VE:C,1,1	0	0	SPOCD1
1:32279890	0.993102	SPOCD1	T	C	C	1	1	C	1	1	C	1	1	C	71:A=37,0.97,V=17,1,D=15,1,VE=2	ENST00000485944;ENST00000373648;ENST00000529396;ENST00000257100;ENST00000525930;ENST00000360482;ENST00000533231;ENST00000528791	upstream_gene_variant;missense_variant;intron_variant	rs112752591	T	0.0084	MODIFIER;MODERATE	0.001	0.29	26338	CCDS347.1;CCDS60066.1	gene=ENSG00000134668;cDNA=1103;ProteinPos=349;Amino_acids=T/A;Codons=Act/Gc|gene=ENSG00000134668;cDNA=1175;ProteinPos=349;Amino_acids=T/A;Codons=Act/Gc|gene=ENSG00000134668;cDNA=1087;ProteinPos=349;Amino_acids=T/A;Codons=Act/Gct	tolerated(1)	benign(0)	TSSDistance=160	AFR_MAF=C:0.0076|AMR_MAF=C:0.0029|EAS_MAF=C:0.0228|EUR_MAF=C:0.003|SAS_MAF=C:0.0041	C	NA	VE:C,1,1	0	0	SPOCD1
1:32827601	0.976557	BSDC1;FAM229A;TSSK3	G	C	C	1	1	C	1	1	C	1	1	C	62:A=22,1,V=24,1,D=16,1	ENST00000341071;ENST00000413080;ENST00000446293;ENST00000444377;ENST00000455895;ENST00000416512;ENST00000428500;ENST00000526031;ENST00000373534;ENST00000574315;ENST00000432622;ENST00000415596;ENST00000419121;ENSR00001581497	downstream_gene_variant;non_coding_transcript_exon_variant,non_coding_transcript_variant;upstream_gene_variant;intron_variant;missense_variant;regulatory_region_variant	rs57541735	G	0.0539	MODIFIER;MODERATE	9.493	0.45	25501;44652;15473	CCDS44103.1;CCDS363.2;CCDS44101.1;CCDS362.1;CCDS57985.1;CCDS44102.1	gene=ENSG00000225828;cDNA=244;ProteinPos=31;Amino_acids=P/R;Codons=cCg/cGg	tolerated_low_confidence(0.97)	benign(0)	TSSDistance=176;197	AFR_MAF=C:0.1914|AMR_MAF=C:0.0187|EAS_MAF=C:0.002|EUR_MAF=C:0.002|SAS_MAF=C:0	C	0.007246	NA	0	0	FAM229A
1:34401453	0.964301	CSMD2	A	G	G	1	1	G	0	1	A	1	1	G	166:A=39,1,V=14,0,D=20,1,VE=73,SE=20	ENST00000373381;ENST00000241312	missense_variant;missense_variant,NMD_transcript_variant	rs16836099	A	0.1074	MODERATE	10.93	0.4	19290	CCDS60082.1;CCDS380.1	gene=ENSG00000121904;cDNA=797;ProteinPos=207;Amino_acids=L/P;Codons=cTt/cC|gene=ENSG00000121904;cDNA=529;ProteinPos=167;Amino_acids=L/P;Codons=cTt/cCt	tolerated(1)	benign(0)	NA	AFR_MAF=G:0.385|AMR_MAF=G:0.0389|EAS_MAF=G:0|EUR_MAF=G:0.002|SAS_MAF=G:0	G	0.033	VE:A,1,0;SE:A,1,0	1	1	CSMD2
1:43042767	0.997435	CCDC30	A	G	G	1	1	G	1	1	G	1	1	G	153:A=50,1,V=32,1,D=26,1,VE=36,SE=9	ENST00000390640;ENST00000509712;ENST00000507855;ENST00000428554;ENST00000514642;ENST00000340612;ENST00000477155;ENST00000471390;ENST00000471699;ENST00000342022	missense_variant;missense_variant,NMD_transcript_variant;non_coding_transcript_exon_variant,non_coding_transcript_variant;3_prime_UTR_variant,NMD_transcript_variant;upstream_gene_variant	rs61729282	A	0.007	MODERATE;MODIFIER	14.14	0.5	26103	CCDS30690.1	gene=ENSG00000186409;cDNA=299;ProteinPos=100;Amino_acids=Y/C;Codons=tAc/tG|gene=ENSG00000186409;cDNA=1226;ProteinPos=265;Amino_acids=Y/C;Codons=tAc/tG|gene=ENSG00000186409;cDNA=867;ProteinPos=311;Amino_acids=Y/C;Codons=tAc/tG|gene=ENSG00000186409;cDNA=2075;ProteinPos=9;Amino_acids=Y/C;Codons=tAc/tG|gene=ENSG00000186409;cDNA=932;ProteinPos=100;Amino_acids=Y/C;Codons=tAc/tG|gene=ENSG00000186409;cDN…	tolerated(0.07);tolerated(0.08)	benign(0);benign(0.002)	TSSDistance=4338	AFR_MAF=G:0.0257|AMR_MAF=G:0.0014|EAS_MAF=G:0|EUR_MAF=G:0|SAS_MAF=G:0	G	0.002372	VE:G,1,1;SE:G,1,1	0	0	CCDC30
1:43812255	0.996843	MPL	A	G	G	1	1	G	1	1	G	1	1	G	93:A=36,0.97,V=16,1,D=28,0.89,VE=3,SE=10	ENST00000413998;ENST00000372470;ENSR00000535547	missense_variant;regulatory_region_variant	rs190983971,COSM3997532,COSM3997533	A	0.0056	MODERATE;MODIFIER	5.376	0.19	7217	CCDS483.1	gene=ENSG00000117400;cDNA=1120;ProteinPos=374;Amino_acids=T/A;Codons=Act/Gc|gene=ENSG00000117400;cDNA=1162;ProteinPos=374;Amino_acids=T/A;Codons=Act/Gct	tolerated(1)	benign(0);benign(0.001)	PHENO=1;1,1,1	AFR_MAF=G:0|AMR_MAF=G:0|EAS_MAF=G:0.0208|EUR_MAF=G:0|SAS_MAF=G:0.0072	G	0.003056	VE:G,1,1;SE:G,0,1	0	0	MPL
1:46877885	0.993902	FAAH	C	G	G	1	1	G	1	1	G	1	1	G	138:A=38,1,V=21,1,D=16,1,VE=46,SE=17	ENST00000493636;ENST00000489366;ENST00000484697;ENST00000493735;ENST00000243167;ENSR00001583645;ENSR00001583644	downstream_gene_variant;non_coding_transcript_exon_variant,non_coding_transcript_variant;missense_variant;regulatory_region_variant	rs75429705	C	0.0086	MODIFIER;MODERATE	13.88	0.42	3553	CCDS535.1	gene=ENSG00000117480;cDNA=1511;ProteinPos=476;Amino_acids=A/G;Codons=gCc/gGc	tolerated(1)	benign(0)	NA	AFR_MAF=G:0.0076|AMR_MAF=G:0|EAS_MAF=G:0.0169|EUR_MAF=G:0|SAS_MAF=G:0.0164	G	0.002027	VE:G,1,1;SE:G,0,1	0	0	FAAH
1:48697226	0.955538	SLC5A9;RP5-1024N4.4	T	C	C	1	1	C	1	1	C	1	1	C	84:A=26,1,V=18,0.94,D=16,1,VE=16,SE=8	ENST00000441260;ENST00000425816;ENST00000420136;ENST00000493837;ENST00000606809;ENST00000533824;ENST00000438567;ENST00000236495;ENST00000527929	3_prime_UTR_variant,NMD_transcript_variant;missense_variant,NMD_transcript_variant;3_prime_UTR_variant;non_coding_transcript_exon_variant,non_coding_transcript_variant;upstream_gene_variant;missense_variant	rs12047252	T	0.0737	MODIFIER;MODERATE	11.12	0.34	22146	CCDS30709.2;CCDS44136.1	gene=ENSG00000117834;cDNA=672;ProteinPos=207;Amino_acids=M/T;Codons=aTg/aC|gene=ENSG00000117834;cDNA=735;ProteinPos=228;Amino_acids=M/T;Codons=aTg/aC|gene=ENSG00000117834;cDNA=745;ProteinPos=232;Amino_acids=M/T;Codons=aTg/aCg	tolerated(0.29);tolerated(0.3)	benign(0.002);benign(0);benign(0.001)	TSSDistance=1993	AFR_MAF=C:0.0053|AMR_MAF=C:0.0245|EAS_MAF=C:0.2351|EUR_MAF=C:0.0109|SAS_MAF=C:0.0992	C	0.043	VE:C,1,1;SE:C,1,1	0	0	SLC5A9
1:55248120	0.978368	TTC22	T	C	C	1	1	C	1	1	C	1	1	C	122:A=41,0.95,V=16,0.94,D=26,1,VE=32,SE=7	ENST00000371274;ENST00000488771;ENST00000474654;ENST00000448308;ENST00000371276	downstream_gene_variant;non_coding_transcript_exon_variant,non_coding_transcript_variant;missense_variant	rs61733130,COSM146524	T	0.0284	MODIFIER;MODERATE	5.721	0.23	26067	CCDS598.1;CCDS44152.1	gene=ENSG00000006555;cDNA=1155;ProteinPos=351;Amino_acids=K/E;Codons=Aag/Gag	tolerated(1)	benign(0)	PHENO=0,1	AFR_MAF=C:0.0008|AMR_MAF=C:0.0144|EAS_MAF=C:0.0804|EUR_MAF=C:0|SAS_MAF=C:0.0511	C	0.016	VE:C,1,1;SE:C,1,1	0	0	TTC22
1:6145802	0.981282	KCNAB2	T	C	C	1	1	C	1	1	C	1	1	C	60:A=30,1,V=16,0.94,D=14,1	ENST00000435937;ENST00000389632;ENST00000378083;ENST00000472700;ENST00000602612;ENST00000164247;ENST00000378097;ENST00000378087;ENST00000428161;ENST00000462676;ENST00000341524;ENST00000352527;ENST00000458166;ENST00000378092;ENST00000378111	downstream_gene_variant;intron_variant;missense_variant,splice_region_variant	rs11805799	T	0.0186	MODIFIER;MODERATE	2.068	0.12	6229	CCDS55570.1;CCDS55.1;CCDS56.1;CCDS55571.1	gene=ENSG00000069424;cDNA=280;ProteinPos=94;Amino_acids=I/T;Codons=aTc/aC|gene=ENSG00000069424;cDNA=62;ProteinPos=21;Amino_acids=I/T;Codons=aTc/aCc	deleterious_low_confidence(0)	unknown(0)	GENE_PHENO=1	AFR_MAF=C:0.0688|AMR_MAF=C:0.0029|EAS_MAF=C:0|EUR_MAF=C:0|SAS_MAF=C:0	C	0.002966	NA	0	0	KCNAB2
1:6305201	0.940976	GPR153;HES3	A	C	C	NA	0	NA	1	1	C	1	1	C	106:A=0,NaN,V=21,1,D=17,1,VE=68	ENST00000377893;ENST00000377898;ENSR00001576850	downstream_gene_variant;missense_variant;regulatory_region_variant	rs188463518	A	0.0441	MODIFIER;MODERATE	13.41	0.45	23618;26226	CCDS64.1;CCDS41238.1	gene=ENSG00000173673;cDNA=260;ProteinPos=65;Amino_acids=Q/H;Codons=caA/caC	tolerated(0.13)	benign(0)	NA	AFR_MAF=C:0.0741|AMR_MAF=C:0.0159|EAS_MAF=C:0.0308|EUR_MAF=C:0.007|SAS_MAF=C:0.0757	C	0.012	VE:C,0,1	0	0	HES3
1:6305557	0.996034	GPR153;HES3	A	G	G	NA	0	NA	1	1	G	1	1	G	89:A=0,NaN,V=33,0.97,D=11,1,VE=45	ENST00000377893;ENST00000377898;ENSR00001576850;ENSR00001576849	downstream_gene_variant;missense_variant;regulatory_region_variant	rs74925124	A	0.01	MODIFIER;MODERATE	1.376	0.25	23618;26226	CCDS64.1;CCDS41238.1	gene=ENSG00000173673;cDNA=616;ProteinPos=184;Amino_acids=D/G;Codons=gAc/gGc	tolerated_low_confidence(1)	benign(0)	NA	AFR_MAF=G:0.0295|AMR_MAF=G:0.0029|EAS_MAF=G:0|EUR_MAF=G:0|SAS_MAF=G:0.0092	G	0.003104	VE:G,1,1	0	0	HES3
1:6309571	0.997604	GPR153;HES3	A	C	C	NA	0	NA	1	1	C	1	1	C	24:A=0,NaN,V=13,1,D=11,1	ENST00000377893;ENST00000377898	missense_variant;downstream_gene_variant	rs554173853,COSM228248	A	0.0024	MODERATE;MODIFIER	0.001	0.3	23618;26226	CCDS64.1;CCDS41238.1	gene=ENSG00000158292;cDNA=1917;ProteinPos=553;Amino_acids=S/A;Codons=Tct/Gct	tolerated_low_confidence(0.82)	benign(0)	PHENO=0,1	AFR_MAF=C:0.0023|AMR_MAF=C:0|EAS_MAF=C:0|EUR_MAF=C:0|SAS_MAF=C:0.0092	C	5.938e-05	NA	0	0	GPR153
1:64059197	0.999983	PGM1;ITGB3BP	A	C	C	1	1	C	1	1	C	1	1	C	75:A=29,0.97,V=14,1,D=14,1,VE=17,SE=1	ENST00000473117;ENST00000371084;ENST00000478138;ENST00000540265;ENSR00000538020	upstream_gene_variant;missense_variant;splice_region_variant,non_coding_transcript_exon_variant,non_coding_transcript_variant;regulatory_region_variant	rs371275043	A	0	MODIFIER;MODERATE;LOW	15.19	NA	8905;6157	CCDS625.1;CCDS53324.1	gene=ENSG00000079739;cDNA=251;ProteinPos=13;Amino_acids=Q/P;Codons=cAg/cCg	tolerated(0.32)	benign(0)	TSSDistance=546;283|GENE_PHENO=1		C	1.647e-05	VE:C,1,1;SE:C,1,1	0	0	PGM1
1:6694660	0.99999	DNAJC11;THAP3	A	T	T	1	1	T	1	1	T	1	1	T	73:A=37,1,V=20,1,D=16,1	ENST00000377573;ENST00000480647;ENST00000307896;ENST00000054650;ENST00000472414;ENST00000484669;ENST00000294401;ENST00000349363;ENST00000472925;ENST00000377577;ENST00000377627;ENST00000487819;ENST00000465508;ENST00000542246;ENST00000451196;ENSR00001576960	downstream_gene_variant;missense_variant;3_prime_UTR_variant;non_coding_transcript_exon_variant,non_coding_transcript_variant;regulatory_region_variant	rs750988686	A	0	MODIFIER;MODERATE	0.403	NA	25570;20855	CCDS55573.1;CCDS55572.1;CCDS87.1;CCDS86.1	gene=ENSG00000007923;cDNA=925;ProteinPos=295;Amino_acids=S/T;Codons=Tcg/Ac|gene=ENSG00000007923;cDNA=925;ProteinPos=309;Amino_acids=S/T;Codons=Tcg/Acg	deleterious_low_confidence(0.03);deleterious_low_confidence(0.04)	unknown(0)	NA		T	8.591e-06	NA	0	0	DNAJC11
1:89598073	0.999824	GBP7;GBP2	A	G	G	1	1	G	0.5	1	G	1	1	G	149:A=32,0.97,V=35,0.34,D=26,1,VE=50,SE=6	ENST00000294671;ENST00000464839	missense_variant;intron_variant,NMD_transcript_variant	rs139544379	A	0	MODERATE;MODIFIER	14.08	0.38	29606;4183	CCDS720.1;CCDS719.1	gene=ENSG00000213512;cDNA=1815;ProteinPos=559;Amino_acids=L/P;Codons=cTg/cCg	deleterious(0.01)	benign(0.067)	NA		C	NA	VE:G,1,0.5;SE:A,0,0	0.5	0.5	GBP7
1:89616192	0.993843	GBP7;GBP2	T	C	C	1	1	C	1	1	C	1	1	C	151:A=40,1,V=35,0.97,D=47,1,VE=13,SE=16	ENST00000294671;ENST00000464839	missense_variant;upstream_gene_variant	rs56686060	T	0.0152	MODERATE;MODIFIER	0.004	0.3	29606;4183	CCDS720.1;CCDS719.1	gene=ENSG00000213512;cDNA=831;ProteinPos=231;Amino_acids=Q/R;Codons=cAg/cGg	tolerated(1)	benign(0)	TSSDistance=53	AFR_MAF=C:0.056|AMR_MAF=C:0.0029|EAS_MAF=C:0|EUR_MAF=C:0|SAS_MAF=C:0	C	0.005782	VE:C,1,1;SE:C,1,1	0	0	GBP7
1:89728060	1	RP4-620F22.2;GBP5	T	G	G	1	1	G	0.5	1	G	1	1	G	130:A=48,1,V=34,0.41,D=18,0.94,VE=25,SE=5	ENST00000437128;ENST00000443807;ENST00000471171;ENST00000343435;ENST00000481145;ENST00000490568;ENST00000370459;ENSR00000540369	intron_variant,non_coding_transcript_variant;downstream_gene_variant;upstream_gene_variant;missense_variant;non_coding_transcript_exon_variant,non_coding_transcript_variant;regulatory_region_variant	-	*	0	MODIFIER;MODERATE	0.021	NA	19895	CCDS722.1	gene=ENSG00000154451;cDNA=2027;ProteinPos=497;Amino_acids=E/A;Codons=gAa/gC|gene=ENSG00000154451;cDNA=1618;ProteinPos=497;Amino_acids=E/A;Codons=gAa/gCa	tolerated(1)	benign(0.001)	TSSDistance=103		NA	NA	VE:G,1,0.5;SE:T,1,0	0.5	0.5	GBP5
1:9188876	0.942204	GPR157	T	C	C	1	1	C	1	1	C	1	1	C	122:A=28,1,V=22,1,D=17,1,VE=52,SE=3	ENST00000466131;ENST00000414642;ENST00000377411;ENSR00001517229	upstream_gene_variant;missense_variant;regulatory_region_variant	rs61785839	T	0.097	MODIFIER;MODERATE	8.527	0.36	23687	CCDS100.2	gene=ENSG00000180758;cDNA=308;ProteinPos=71;Amino_acids=N/D;Codons=Aac/Ga|gene=ENSG00000180758;cDNA=354;ProteinPos=71;Amino_acids=N/D;Codons=Aac/Gac	tolerated(1)	benign(0.003);benign(0.001)	TSSDistance=36	AFR_MAF=C:0.1112|AMR_MAF=C:0.0879|EAS_MAF=C:0.1895|EUR_MAF=C:0.001|SAS_MAF=C:0.0879	C	0.04	VE:C,0,0.5;SE:C,0,0.5	0	0	GPR157
1:94048153	0.982596	BCAR3	T	C	C	1	1	C	1	1	C	1	1	C	102:A=34,1,V=25,1,D=32,1,VE=5,SE=6	ENST00000370243;ENST00000539242;ENST00000260502;ENST00000466632;ENST00000370247;ENST00000370244	missense_variant;non_coding_transcript_exon_variant,non_coding_transcript_variant	rs12062278	T	0.0531	MODERATE;MODIFIER	1.953	0.44	973	CCDS745.1;CCDS58010.1	gene=ENSG00000137936;cDNA=1666;ProteinPos=464;Amino_acids=E/G;Codons=gAg/gG|gene=ENSG00000137936;cDNA=626;ProteinPos=140;Amino_acids=E/G;Codons=gAg/gG|gene=ENSG00000137936;cDNA=1634;ProteinPos=373;Amino_acids=E/G;Codons=gAg/gG|gene=ENSG00000137936;cDNA=1285;ProteinPos=464;Amino_acids=E/G;Codons=gAg/gG|gene=ENSG00000137936;cDNA=1680;ProteinPos=140;Amino_acids=E/G;Codons=gAg/gGg	tolerated(0.91);tolerated(0.75);tolerated(0.8)	benign(0)	NA	AFR_MAF=C:0.1936|AMR_MAF=C:0.0144|EAS_MAF=C:0|EUR_MAF=C:0|SAS_MAF=C:0	C	0.015	VE:C,1,1;SE:C,1,1	0	0	BCAR3
1:94620168	0.973286	ARHGAP29;snoU13;RN7SL440P	G	T	T	1	1	T	1	1	T	1	1	T	115:A=57,1,V=33,1,D=25,1	ENST00000552844;ENST00000546444;ENST00000458933;ENST00000577855	missense_variant,NMD_transcript_variant;non_coding_transcript_exon_variant,non_coding_transcript_variant;downstream_gene_variant	rs1330862	G	0.0747	MODERATE;MODIFIER	1.039	0.24	30207;46456	NA	gene=ENSG00000137962;cDNA=3177;ProteinPos=1030;Amino_acids=Q/K;Codons=Caa/Aaa	NA	unknown(0)	NA	AFR_MAF=T:0.267|AMR_MAF=T:0.0202|EAS_MAF=T:0.001|EUR_MAF=T:0.002|SAS_MAF=T:0.0041	T	0.004373	NA	0	0	ARHGAP29
2:11758491	0.994051	GREB1	C	T	T	1	1	T	1	1	T	1	1	T	108:A=42,1,V=20,1,D=5,1,VE=40,SE=1	ENST00000234142;ENST00000472040;ENST00000396123;ENST00000381486	missense_variant;downstream_gene_variant	rs114783798	C	0.0228	MODERATE;MODIFIER	19.85	0.27	24885	CCDS42655.1	gene=ENSG00000196208;cDNA=3752;ProteinPos=1164;Amino_acids=R/C;Codons=Cgt/Tg|gene=ENSG00000196208;cDNA=602;ProteinPos=162;Amino_acids=R/C;Codons=Cgt/Tg|gene=ENSG00000196208;cDNA=3790;ProteinPos=1164;Amino_acids=R/C;Codons=Cgt/Tgt	tolerated(0.22);tolerated(0.28)	benign(0)	NA	AFR_MAF=T:0.0794|AMR_MAF=T:0.0115|EAS_MAF=T:0.001|EUR_MAF=T:0|SAS_MAF=T:0	T	0.005018	VE:T,1,0.5;SE:T,0,0.5	0	0	GREB1
2:119739063	0.90512	MARCO	T	C	C	1	1	C	1	1	C	1	1	C	88:A=31,1,V=22,0.95,D=15,1,VE=10,SE=10	ENST00000327097;ENST00000541757	missense_variant	rs6761637,COSM1599987	T	0.1685	MODERATE	6.631	0.35	6895	CCDS2124.1	gene=ENSG00000019169;cDNA=980;ProteinPos=282;Amino_acids=F/S;Codons=tTc/tC|gene=ENSG00000019169;cDNA=991;ProteinPos=204;Amino_acids=F/S;Codons=tTc/tCc	tolerated(1)	benign(0)	PHENO=0,1	AFR_MAF=C:0.3548|AMR_MAF=C:0.0476|EAS_MAF=C:0.123|EUR_MAF=C:0.0358|SAS_MAF=C:0.1861	C	0.09	VE:C,1,1;SE:C,0,1	0	0	MARCO
2:120734635	0.96486	PTPN4	A	T	T	1	1	T	1	1	T	1	1	T	217:A=59,1,V=36,1,D=39,0.97,VE=74,SE=9	ENST00000544261;ENST00000441089;ENST00000263708;ENST00000430976	missense_variant;3_prime_UTR_variant,NMD_transcript_variant	rs3189128	A	0.0441	MODERATE;MODIFIER	17.77	0.6	9656	CCDS2129.1	gene=ENSG00000088179;cDNA=1756;ProteinPos=557;Amino_acids=T/S;Codons=Aca/Tc|gene=ENSG00000088179;cDNA=647;ProteinPos=217;Amino_acids=T/S;Codons=Aca/Tc|gene=ENSG00000088179;cDNA=3541;ProteinPos=924;Amino_acids=T/S;Codons=Aca/Tca	tolerated_low_confidence(1)	benign(0)	NA	AFR_MAF=T:0.112|AMR_MAF=T:0.0303|EAS_MAF=T:0|EUR_MAF=T:0.0288|SAS_MAF=T:0.0235	T	0.034	VE:T,1,1;SE:T,0,0.5	0	0	PTPN4
2:128227942	0.978117	RNU4-48P;AC010976.2;IWS1	C	T	T	NA	0	NA	1	1	T	1	1	T	84:A=0,NaN,V=42,1,D=42,1	ENST00000365559;ENST00000598696;ENST00000454503;ENST00000596439;ENST00000598065;ENST00000595561;ENST00000599001;ENST00000412979	upstream_gene_variant;non_coding_transcript_exon_variant,non_coding_transcript_variant;intron_variant,non_coding_transcript_variant;missense_variant,NMD_transcript_variant	rs11896327	C	0.0547	MODIFIER;MODERATE	5.99	0.29	46984;25467	NA	gene=ENSG00000163166;cDNA=86;ProteinPos=29;Amino_acids=S/N;Codons=aGt/aAt	tolerated_low_confidence(1)	unknown(0)	TSSDistance=1868	AFR_MAF=T:0.1967|AMR_MAF=T:0.0187|EAS_MAF=T:0|EUR_MAF=T:0.001|SAS_MAF=T:0	T	0.008947	NA	0	0	IWS1
2:128381717	0.991706	MYO7B;RP11-286H15.1	G	A	A	1	1	A	1	1	A	1	1	A	132:A=37,1,V=19,1,D=22,1,VE=54	ENST00000409090;ENST00000491278;ENST00000496841;ENST00000437387;ENST00000389524;ENST00000409816;ENST00000428314;ENST00000609697	missense_variant;non_coding_transcript_exon_variant,non_coding_transcript_variant;downstream_gene_variant	rs2245408	G	0.0128	MODERATE;MODIFIER	19.11	0.32	7607	CCDS46405.1	gene=ENSG00000169994;cDNA=698;ProteinPos=117;Amino_acids=R/Q;Codons=cGg/cA|gene=ENSG00000169994;cDNA=644;ProteinPos=1264;Amino_acids=R/Q;Codons=cGg/cA|gene=ENSG00000169994;cDNA=3844;ProteinPos=117;Amino_acids=R/Q;Codons=cGg/cA|gene=ENSG00000169994;cDNA=3823;ProteinPos=1264;Amino_acids=R/Q;Codons=cGg/cAg	tolerated(1)	benign(0)	NA	AFR_MAF=A:0.0439|AMR_MAF=A:0.0086|EAS_MAF=A:0|EUR_MAF=A:0|SAS_MAF=A:0	A	NA	VE:A,1,1	0	0	MYO7B
2:131520945	0.97004	AMER3	C	G	G	1	1	G	1	1	G	1	1	G	87:A=30,0.97,V=30,1,D=17,1,VE=7,SE=3	ENST00000458606;ENST00000321420;ENST00000431758;ENST00000423981	downstream_gene_variant;missense_variant	rs72854996	C	0.0581	MODIFIER;MODERATE	0.001	0.23	26771	CCDS2164.1	gene=ENSG00000178171;cDNA=1559;ProteinPos=434;Amino_acids=L/V;Codons=Ctt/Gt|gene=ENSG00000178171;cDNA=1410;ProteinPos=434;Amino_acids=L/V;Codons=Ctt/Gtt	tolerated(1)	benign(0)	NA	AFR_MAF=G:0.1808|AMR_MAF=G:0.0317|EAS_MAF=G:0|EUR_MAF=G:0.0219|SAS_MAF=G:0.0082	G	0.028	VE:G,1,1;SE:G,1,1	0	0	AMER3
2:141242918	0.952575	LRP1B	T	C	C	1	1	C	0	1	T	1	1	C	199:A=50,1,V=47,0,D=47,1,VE=52,SE=3	ENST00000389484	missense_variant	rs34488772	T	0.0393	MODERATE	0.007	0.29	6693	CCDS2182.1	gene=ENSG00000168702;cDNA=10391;ProteinPos=3140;Amino_acids=Q/R;Codons=cAa/cGa	NA	benign(0)	NA	AFR_MAF=C:0.084|AMR_MAF=C:0.0144|EAS_MAF=C:0.001|EUR_MAF=C:0.0497|SAS_MAF=C:0.0256	C	0.047	VE:T,1,0;SE:T,1,0	1	1	LRP1B
2:1488616	0.994333	TPO	A	C	C	NA	0	NA	1	1	C	1	1	C	118:A=0,NaN,V=10,1,D=17,1,VE=91	ENST00000329066;ENST00000462973;ENST00000337415;ENST00000382198;ENST00000382201;ENST00000446278;ENST00000497517;ENST00000349624;ENST00000346956;ENST00000469607;ENST00000422464;ENST00000345913	missense_variant;non_coding_transcript_exon_variant,non_coding_transcript_variant	rs114796303	A	0.0192	MODERATE;MODIFIER	20.4	0.15	12015	CCDS1643.1;CCDS1646.1;CCDS1644.1	gene=ENSG00000115705;cDNA=1670;ProteinPos=529;Amino_acids=L/F;Codons=ttA/tt|gene=ENSG00000115705;cDNA=1678;ProteinPos=356;Amino_acids=L/F;Codons=ttA/tt|gene=ENSG00000115705;cDNA=1068;ProteinPos=61;Amino_acids=L/F;Codons=ttA/tt|gene=ENSG00000115705;cDNA=1659;ProteinPos=60;Amino_acids=L/F;Codons=ttA/tt|gene=ENSG00000115705;cDNA=182;ProteinPos=458;Amino_acids=L/F;Codons=ttA/tt|gene=ENSG00000115705;c…	deleterious(0.03);deleterious(0.02);deleterious(0)	possibly_damaging(0.513);probably_damaging(0.943);possibly_damaging(0.477);possibly_damaging(0.615);benign(0.328);benign(0.379);benign(0.209)	GENE_PHENO=1	AFR_MAF=C:0.0658|AMR_MAF=C:0.0058|EAS_MAF=C:0|EUR_MAF=C:0|SAS_MAF=C:0.0051	C	0.005082	VE:C,0,1	0	0	TPO
2:158958605	0.919234	UPP2	G	T	T	1	1	T	1	1	T	1	1	T	132:A=38,1,V=21,1,D=21,1,VE=41,SE=11	ENST00000005756;ENST00000605860;ENST00000409859;ENST00000460456	missense_variant;non_coding_transcript_exon_variant,non_coding_transcript_variant	rs6710480	G	0.1695	MODERATE;MODIFIER	0.29	0.18	23061	CCDS2207.1;CCDS46435.1	gene=ENSG00000007001;cDNA=224;ProteinPos=10;Amino_acids=R/S;Codons=agG/ag|gene=ENSG00000007001;cDNA=247;ProteinPos=67;Amino_acids=R/S;Codons=agG/ag|gene=ENSG00000007001;cDNA=201;ProteinPos=10;Amino_acids=R/S;Codons=agG/agT	tolerated_low_confidence(0.52);tolerated_low_confidence(0.21)	benign(0);benign(0.002)	NA	AFR_MAF=T:0.3676|AMR_MAF=T:0.0576|EAS_MAF=T:0.1627|EUR_MAF=T:0.0408|SAS_MAF=T:0.1207	T	0.077	VE:T,1,1;SE:T,1,1	0	0	UPP2
2:163137983	0.902632	IFIH1	T	C	C	1	1	C	1	1	C	1	1	C	151:A=50,0.98,V=29,0.93,D=44,0.93,VE=21,SE=7	ENST00000263642	missense_variant	rs10930046	T	0.1937	MODERATE	9.6	0.3	18873	CCDS2217.1	gene=ENSG00000115267;cDNA=1775;ProteinPos=460;Amino_acids=H/R;Codons=cAt/cGt	tolerated(1)	benign(0)	GENE_PHENO=1	AFR_MAF=C:0.447|AMR_MAF=C:0.3184|EAS_MAF=C:0.125|EUR_MAF=C:0.0119|SAS_MAF=C:0.0204	C	0.093	VE:C,1,1;SE:C,0,1	0	0	IFIH1
2:163175656	0.93537	GCA;IFIH1	A	C	C	1	1	C	1	1	C	1	1	C	120:A=45,0.98,V=27,1,D=48,1	ENST00000429691;ENST00000421365;ENST00000263642;ENST00000473240;ENST00000446271;ENSR00000601401	5_prime_UTR_variant;upstream_gene_variant;non_coding_transcript_exon_variant,non_coding_transcript_variant;missense_variant;regulatory_region_variant	rs11897697	A	0.1573	MODIFIER;MODERATE	10.3	0.49	15990;18873	CCDS2217.1	gene=ENSG00000115271;cDNA=263;ProteinPos=4;Amino_acids=R/S;Codons=agA/agC	NA	unknown(0)	TSSDistance=462;443|GENE_PHENO=1	AFR_MAF=C:0.3298|AMR_MAF=C:0.3069|EAS_MAF=C:0.1071|EUR_MAF=C:0.0109|SAS_MAF=C:0.0204	C	0.031	NA	0	0	GCA
2:179247322	0.953648	OSBPL6	G	C	C	1	1	C	1	1	C	1	1	C	129:A=18,0.94,V=19,1,D=14,1,VE=63,SE=15	ENST00000409631;ENST00000409045;ENST00000315022;ENST00000359685;ENST00000392505;ENST00000190611;ENST00000357080	intron_variant;missense_variant	rs55831332	G	0.0875	MODIFIER;MODERATE	0.16	0.36	16388	CCDS56151.1;CCDS56152.1;CCDS2278.1;CCDS56150.1;CCDS2277.1	gene=ENSG00000079156;cDNA=2033;ProteinPos=503;Amino_acids=R/P;Codons=cGc/cCc	NA	unknown(0)	NA	AFR_MAF=C:0.121|AMR_MAF=C:0.0216|EAS_MAF=C:0.2133|EUR_MAF=C:0.0249|SAS_MAF=C:0.0235	A	NA	VE:C,1,1;SE:C,1,1	0	0	OSBPL6
2:179600648	0.902194	TTN-AS1;TTN	C	T	T	1	1	T	1	1	T	1	1	T	207:A=71,1,V=42,1,D=47,1,VE=43,SE=4	ENST00000590773;ENST00000582847;ENST00000585451;ENST00000359218;ENST00000342992;ENST00000342175;ENST00000589042;ENST00000591111;ENST00000460472	upstream_gene_variant;intron_variant,non_coding_transcript_variant;intron_variant;missense_variant	rs2742347	C	0.1448	MODIFIER;MODERATE	5.839	0.26	44124;12403	CCDS54423.1;CCDS54424.1;CCDS54422.1;CCDS59435.1;CCDS54421.1	gene=ENSG00000155657;cDNA=11016;ProteinPos=3598;Amino_acids=R/K;Codons=aGg/aA|gene=ENSG00000155657;cDNA=14750;ProteinPos=4842;Amino_acids=R/K;Codons=aGg/aA|gene=ENSG00000155657;cDNA=13799;ProteinPos=4525;Amino_acids=R/K;Codons=aGg/aAg	NA	NA	TSSDistance=2220|PHENO=1;1	AFR_MAF=T:0.2284|AMR_MAF=T:0.1916|EAS_MAF=T:0.1935|EUR_MAF=T:0.0517|SAS_MAF=T:0.044	T	0.096	VE:T,1,1;SE:T,1,1	0	0	TTN
2:179634936	0.923851	TTN-AS1;TTN	C	T	T	1	1	T	1	1	T	1	1	T	197:A=60,0.98,V=35,1,D=42,1,VE=52,SE=8	ENST00000610005;ENST00000360870;ENST00000585451;ENST00000584485;ENST00000359218;ENST00000342992;ENST00000342175;ENST00000589042;ENST00000591111;ENST00000460472	intron_variant,non_coding_transcript_variant;missense_variant;upstream_gene_variant	rs2306636	C	0.0813	MODIFIER;MODERATE	18.33	0.58	44124;12403	CCDS33337.1;CCDS54423.1;CCDS54424.1;CCDS54422.1;CCDS59435.1;CCDS54421.1	gene=ENSG00000155657;cDNA=8715;ProteinPos=2831;Amino_acids=S/N;Codons=aGt/aA|gene=ENSG00000155657;cDNA=8579;ProteinPos=2785;Amino_acids=S/N;Codons=aGt/aA|gene=ENSG00000155657;cDNA=8717;ProteinPos=2831;Amino_acids=S/N;Codons=aGt/aAt	NA	benign(0.001);unknown(0)	TSSDistance=2738|PHENO=1;1	AFR_MAF=T:0.0023|AMR_MAF=T:0.1729|EAS_MAF=T:0.1905|EUR_MAF=T:0.0507|SAS_MAF=T:0.0419	T	0.076	VE:T,1,1;SE:T,1,0.5	0	0	TTN
2:182780307	0.949966	SSFA2	G	A	A	1	1	A	1	1	A	1	1	A	184:A=58,1,V=26,1,D=33,1,VE=64,SE=3	ENST00000409001;ENST00000416081;ENST00000409136;ENST00000431877;ENST00000491866;ENST00000491720;ENST00000320370;ENST00000428267;ENST00000467172;ENST00000454579;ENST00000440623;ENSR00001712474	missense_variant;3_prime_UTR_variant,NMD_transcript_variant;upstream_gene_variant;non_coding_transcript_exon_variant,non_coding_transcript_variant;regulatory_region_variant	rs75716247	G	0.0845	MODERATE;MODIFIER	10.6	0.65	11319	CCDS46467.1;CCDS2284.1	gene=ENSG00000138434;cDNA=2022;ProteinPos=647;Amino_acids=G/D;Codons=gGt/gA|gene=ENSG00000138434;cDNA=579;ProteinPos=156;Amino_acids=G/D;Codons=gGt/gA|gene=ENSG00000138434;cDNA=2119;ProteinPos=494;Amino_acids=G/D;Codons=gGt/gA|gene=ENSG00000138434;cDNA=2052;ProteinPos=647;Amino_acids=G/D;Codons=gGt/gA|gene=ENSG00000138434;cDNA=1761;ProteinPos=156;Amino_acids=G/D;Codons=gGt/gAt	tolerated(1)	benign(0)	TSSDistance=1142;3281	AFR_MAF=A:0.1241|AMR_MAF=A:0.0403|EAS_MAF=A:0.0843|EUR_MAF=A:0.0348|SAS_MAF=A:0.1135	A	0.049	VE:A,1,1;SE:A,1,1	0	0	SSFA2
2:182792984	0.933897	SSFA2	T	A	A	1	1	A	1	1	A	1	1	A	160:A=65,0.98,V=42,1,D=39,1,VE=8,SE=6	ENST00000409001;ENST00000416081;ENST00000409136;ENST00000431877;ENST00000491720;ENST00000320370;ENST00000428267;ENST00000451836;ENST00000454579;ENST00000440623;ENST00000467172	missense_variant;3_prime_UTR_variant,NMD_transcript_variant;non_coding_transcript_exon_variant,non_coding_transcript_variant;intron_variant;intron_variant,non_coding_transcript_variant	rs2303554,COSM4001441	T	0.0813	MODERATE;MODIFIER	15.86	0.62	11319	CCDS46467.1;CCDS2284.1	gene=ENSG00000138434;cDNA=3788;ProteinPos=1236;Amino_acids=Y/N;Codons=Tat/Aa|gene=ENSG00000138434;cDNA=2411;ProteinPos=767;Amino_acids=Y/N;Codons=Tat/Aa|gene=ENSG00000138434;cDNA=3951;ProteinPos=1258;Amino_acids=Y/N;Codons=Tat/Aa|gene=ENSG00000138434;cDNA=3527;ProteinPos=1083;Amino_acids=Y/N;Codons=Tat/Aat	tolerated_low_confidence(0.47);tolerated_low_confidence(0.64);tolerated_low_confidence(0.52);tolerated_low_confidence(0.48)	benign(0);benign(0.001)	PHENO=1,1	AFR_MAF=A:0.112|AMR_MAF=A:0.0403|EAS_MAF=A:0.0843|EUR_MAF=A:0.0348|SAS_MAF=A:0.1135	A	0.057	VE:A,1,1;SE:A,0,0.5	0	0	SSFA2
2:202512449	0.91266	TMEM237;RNU6-651P;MPP4	C	T	T	1	1	T	1	1	T	1	1	T	188:A=59,0.98,V=44,1,D=45,1,VE=39,SE=1	ENST00000409883;ENST00000411040;ENST00000315506;ENST00000396886;ENST00000428900;ENST00000489550;ENST00000409474;ENST00000359962;ENST00000286196;ENST00000447335;ENST00000444047;ENST00000409143;ENST00000409444;ENST00000432684	upstream_gene_variant;downstream_gene_variant;missense_variant	rs11894115,COSM3757883,COSM3757884,COSM3757882	C	0.1835	MODIFIER;MODERATE	16.41	0.27	14432;47614;13680	CCDS46489.1;CCDS46491.1;CCDS46490.1	gene=ENSG00000082126;cDNA=1760;ProteinPos=518;Amino_acids=V/I;Codons=Gtt/At|gene=ENSG00000082126;cDNA=1685;ProteinPos=487;Amino_acids=V/I;Codons=Gtt/At|gene=ENSG00000082126;cDNA=1777;ProteinPos=538;Amino_acids=V/I;Codons=Gtt/At|gene=ENSG00000082126;cDNA=1892;ProteinPos=562;Amino_acids=V/I;Codons=Gtt/At|gene=ENSG00000082126;cDNA=1766;ProteinPos=555;Amino_acids=V/I;Codons=Gtt/At|gene=ENSG0000008212…	tolerated(1)	benign(0.001);benign(0);benign(0.003)	TSSDistance=4209;4308;4242;4324;4782;4156|PHENO=1;0,1,1,1	AFR_MAF=T:0.2746|AMR_MAF=T:0.0231|EAS_MAF=T:0.4048|EUR_MAF=T:0.0278|SAS_MAF=T:0.1063	T	0.083	VE:T,1,1;SE:T,1,0.5	0	0	MPP4
2:203846817	0.910714	CARF;WDR12	A	T	T	1	1	T	1	1	T	1	1	T	126:A=51,1,V=16,1,D=36,1,VE=15,SE=8	ENST00000320443;ENST00000477723;ENST00000545253;ENST00000438828;ENST00000428585;ENST00000402905;ENST00000414439;ENST00000545262	missense_variant;intron_variant,non_coding_transcript_variant	rs72932557	A	0.0471	MODERATE;MODIFIER	1.747	0.43	14435;14098	CCDS42801.1;CCDS63091.1	gene=ENSG00000138380;cDNA=2755;ProteinPos=571;Amino_acids=Y/F;Codons=tAc/tT|gene=ENSG00000138380;cDNA=1615;ProteinPos=483;Amino_acids=Y/F;Codons=tAc/tT|gene=ENSG00000138380;cDNA=2543;ProteinPos=495;Amino_acids=Y/F;Codons=tAc/tT|gene=ENSG00000138380;cDNA=1736;ProteinPos=469;Amino_acids=Y/F;Codons=tAc/tT|gene=ENSG00000138380;cDNA=2033;ProteinPos=571;Amino_acids=Y/F;Codons=tAc/tT|gene=ENSG0000013838…	tolerated_low_confidence(1)	benign(0)	NA	AFR_MAF=T:0.0174|AMR_MAF=T:0.0749|EAS_MAF=T:0.0159|EUR_MAF=T:0.1302|SAS_MAF=T:0.0143	T	0.091	VE:T,1,1;SE:T,1,1	0	0	CARF
2:219029843	0.966321	CXCR1	A	C	C	1	1	C	1	1	C	1	1	C	129:A=46,1,V=15,1,D=24,1,VE=29,SE=15	ENST00000295683	missense_variant	rs16858811,CM066575	A	0.0397	MODERATE	0.001	0.26	6026	CCDS2409.1	gene=ENSG00000163464;cDNA=213;ProteinPos=31;Amino_acids=M/R;Codons=aTg/aGg	tolerated(1)	benign(0)	PHENO=1,1	AFR_MAF=C:0.056|AMR_MAF=C:0.0288|EAS_MAF=C:0.0218|EUR_MAF=C:0.0368|SAS_MAF=C:0.047	C	0.033	VE:C,1,1;SE:C,1,1	0	0	CXCR1
2:219557014	0.97916	STK36	A	C	C	1	1	C	1	1	C	1	1	C	167:A=36,1,V=35,1,D=31,1,VE=58,SE=7	ENST00000470568;ENST00000392105;ENST00000419433;ENST00000440309;ENST00000486644;ENST00000414413;ENST00000473681;ENST00000492486;ENST00000295709;ENST00000422778;ENST00000480709;ENST00000462031;ENST00000392106	downstream_gene_variant;missense_variant,splice_region_variant;upstream_gene_variant;non_coding_transcript_exon_variant,non_coding_transcript_variant	rs6709303	A	0.0597	MODIFIER;MODERATE	0.018	0.56	17209	CCDS58750.1;CCDS2421.1	gene=ENSG00000163482;cDNA=2149;ProteinPos=638;Amino_acids=Q/P;Codons=cAa/cC|gene=ENSG00000163482;cDNA=2072;ProteinPos=638;Amino_acids=Q/P;Codons=cAa/cC|gene=ENSG00000163482;cDNA=2192;ProteinPos=638;Amino_acids=Q/P;Codons=cAa/cC|gene=ENSG00000163482;cDNA=2179;ProteinPos=638;Amino_acids=Q/P;Codons=cAa/cCa	tolerated(1)	benign(0)	TSSDistance=4238;1005;2233;136;4737	AFR_MAF=C:0.2171|AMR_MAF=C:0.0159|EAS_MAF=C:0|EUR_MAF=C:0.001|SAS_MAF=C:0	C	0.019	VE:C,1,1;SE:C,1,1	0	0	STK36
2:219878756	0.900597	CCDC108;AC097468.4	G	A	A	1	1	A	1	1	A	1	1	A	138:A=56,0.98,V=34,1,D=23,1,VE=7,SE=18	ENST00000453220;ENST00000441450;ENST00000413871;ENST00000341552;ENST00000441968	missense_variant;non_coding_transcript_exon_variant,non_coding_transcript_variant;downstream_gene_variant	rs9967806	G	0.2214	MODERATE;MODIFIER	15.17	0.31	25325	CCDS2430.2	gene=ENSG00000181378;cDNA=3622;ProteinPos=1205;Amino_acids=L/F;Codons=Ctt/Tt|gene=ENSG00000181378;cDNA=3697;ProteinPos=1205;Amino_acids=L/F;Codons=Ctt/Ttt	tolerated(1)	benign(0)	NA	AFR_MAF=A:0.6165|AMR_MAF=A:0.0807|EAS_MAF=A:0.0843|EUR_MAF=A:0.0398|SAS_MAF=A:0.1155	A	0.092	VE:A,1,1;SE:A,1,1	0	0	CCDC108
2:219888915	0.97822	CCDC108	T	A	A	1	1	A	1	1	A	1	1	A	125:A=40,0.98,V=14,1,D=19,1,VE=21,SE=31	ENST00000453220;ENST00000462848;ENST00000413871;ENST00000474601;ENST00000409865;ENST00000463683;ENST00000341552;ENST00000410037;ENST00000441968	missense_variant;downstream_gene_variant;upstream_gene_variant	rs9653262	T	0.0683	MODERATE;MODIFIER	15.32	0.17	25325	CCDS2430.2;CCDS63126.1;CCDS63125.1	gene=ENSG00000181378;cDNA=2426;ProteinPos=806;Amino_acids=K/M;Codons=aAg/aT|gene=ENSG00000181378;cDNA=2501;ProteinPos=806;Amino_acids=K/M;Codons=aAg/aTg	tolerated(0.35)	benign(0)	TSSDistance=4489	AFR_MAF=A:0.2466|AMR_MAF=A:0.0216|EAS_MAF=A:0.001|EUR_MAF=A:0|SAS_MAF=A:0	A	0.02	VE:A,1,1;SE:A,0,1	0	0	CCDC108
2:219942804	0.994323	NHEJ1;SLC23A3	G	T	T	1	1	T	1	1	T	1	1	T	119:A=27,1,V=20,1,D=28,1,VE=35,SE=9	ENST00000418099;ENST00000356853;ENST00000498327;ENST00000409720;ENST00000491159;ENST00000494211;ENST00000483627;ENST00000318673;ENST00000426304;ENST00000457600	splice_region_variant,intron_variant,NMD_transcript_variant;splice_region_variant,intron_variant;splice_region_variant,intron_variant,non_coding_transcript_variant;non_coding_transcript_exon_variant,non_coding_transcript_variant;missense_variant;downstream_gene_variant	rs6720495	G	0.018	LOW;MODIFIER;MODERATE	1.683	0.39	25737;20601	CCDS2432.1	gene=ENSG00000187736;cDNA=473;ProteinPos=158;Amino_acids=P/H;Codons=cCc/cAc	deleterious(0.04)	benign(0)	PHENO=1;1	AFR_MAF=T:0.0635|AMR_MAF=T:0.0086|EAS_MAF=T:0|EUR_MAF=T:0|SAS_MAF=T:0	T	0.005164	VE:T,1,1;SE:T,1,1	0	0	NHEJ1
2:227729737	0.976214	RHBDD1	G	A	A	1	1	A	1	1	A	1	1	A	134:A=49,1,V=26,1,D=38,1,VE=19,SE=2	ENST00000423616;ENST00000448992;ENST00000341329;ENST00000437454;ENST00000424132;ENST00000392062;ENST00000443477;ENST00000436481	missense_variant;downstream_gene_variant	rs35731955	G	0.0637	MODERATE;MODIFIER	8.515	0.52	23081	CCDS2464.1	gene=ENSG00000144468;cDNA=430;ProteinPos=110;Amino_acids=A/T;Codons=Gca/Ac|gene=ENSG00000144468;cDNA=532;ProteinPos=110;Amino_acids=A/T;Codons=Gca/Ac|gene=ENSG00000144468;cDNA=570;ProteinPos=110;Amino_acids=A/T;Codons=Gca/Ac|gene=ENSG00000144468;cDNA=501;ProteinPos=110;Amino_acids=A/T;Codons=Gca/Ac|gene=ENSG00000144468;cDNA=852;ProteinPos=110;Amino_acids=A/T;Codons=Gca/Aca	tolerated(0.41);tolerated(0.43);tolerated(0.42);tolerated(0.45)	benign(0)	NA	AFR_MAF=A:0.2035|AMR_MAF=A:0.0086|EAS_MAF=A:0|EUR_MAF=A:0.002|SAS_MAF=A:0.0429	A	NA	VE:A,1,1;SE:A,1,1	0	0	RHBDD1
2:238283472	0.962343	COL6A3	T	G	G	1	1	G	1	1	G	1	1	G	90:A=34,1,V=12,1,D=26,1,VE=11,SE=7	ENST00000392003;ENST00000472056;ENST00000409809;ENST00000295550;ENST00000433762;ENST00000347401;ENST00000346358;ENST00000353578;ENST00000392004	missense_variant;downstream_gene_variant	rs11896521,COSM3682577,COSM3682578	T	0.0749	MODERATE;MODIFIER	12.96	0.25	2213	CCDS54439.1;CCDS33410.2;CCDS33409.1;CCDS33412.1;CCDS33411.2	gene=ENSG00000163359;cDNA=2326;ProteinPos=681;Amino_acids=K/Q;Codons=Aag/Ca|gene=ENSG00000163359;cDNA=1667;ProteinPos=481;Amino_acids=K/Q;Codons=Aag/Ca|gene=ENSG00000163359;cDNA=2644;ProteinPos=882;Amino_acids=K/Q;Codons=Aag/Ca|gene=ENSG00000163359;cDNA=3715;ProteinPos=1088;Amino_acids=K/Q;Codons=Aag/Ca|gene=ENSG00000163359;cDNA=2944;ProteinPos=887;Amino_acids=K/Q;Codons=Aag/Ca|gene=ENSG000001633…	tolerated(0.67);tolerated(0.64);tolerated(0.69)	benign(0.189);unknown(0);possibly_damaging(0.525);benign(0.264);benign(0.083)	PHENO=1;1,1,1	AFR_MAF=G:0.1755|AMR_MAF=G:0.0778|EAS_MAF=G:0.0446|EUR_MAF=G:0.003|SAS_MAF=G:0.0419	G	0.036	VE:G,1,1;SE:G,1,1	0	0	COL6A3
2:238419321	0.983499	MLPH	A	G	G	1	1	G	1	1	G	1	1	G	113:A=41,1,V=33,0.97,D=15,1,VE=22,SE=2	ENST00000469619;ENST00000477222;ENST00000445024;ENST00000495439;ENST00000429898;ENST00000409373;ENST00000264605;ENST00000477501;ENST00000422695;ENST00000410032;ENST00000338530;ENST00000468178	non_coding_transcript_exon_variant,non_coding_transcript_variant;missense_variant;downstream_gene_variant	rs80292002	A	0.0228	MODIFIER;MODERATE	2.7	0.18	29643	CCDS63173.1;CCDS2518.1;CCDS63172.1;CCDS42836.1	gene=ENSG00000115648;cDNA=427;ProteinPos=72;Amino_acids=Q/R;Codons=cAg/cG|gene=ENSG00000115648;cDNA=401;ProteinPos=72;Amino_acids=Q/R;Codons=cAg/cG|gene=ENSG00000115648;cDNA=509;ProteinPos=72;Amino_acids=Q/R;Codons=cAg/cG|gene=ENSG00000115648;cDNA=565;ProteinPos=72;Amino_acids=Q/R;Codons=cAg/cG|gene=ENSG00000115648;cDNA=608;ProteinPos=72;Amino_acids=Q/R;Codons=cAg/cG|gene=ENSG00000115648;cDNA=426…	tolerated(1);tolerated(0.78)	benign(0);unknown(0)	GENE_PHENO=1	AFR_MAF=G:0.0083|AMR_MAF=G:0.0115|EAS_MAF=G:0.0298|EUR_MAF=G:0.001|SAS_MAF=G:0.0654	G	0.016	VE:G,1,1;SE:G,1,1	0	0	MLPH
2:238454154	0.926442	MLPH	C	A	A	1	1	A	1	1	A	1	1	A	119:A=50,1,V=24,0.96,D=45,1	ENST00000434770;ENST00000432475;ENST00000445024;ENST00000495439;ENST00000477457;ENST00000464123;ENST00000409373;ENST00000264605;ENST00000436965;ENST00000478712;ENST00000437893;ENST00000410032;ENST00000338530;ENST00000415753;ENST00000468178	intron_variant;intron_variant,NMD_transcript_variant;missense_variant;intron_variant,non_coding_transcript_variant;upstream_gene_variant;downstream_gene_variant;non_coding_transcript_exon_variant,non_coding_transcript_variant	rs867306	C	0.1362	MODIFIER;MODERATE	1.029	0.22	29643	CCDS63173.1;CCDS2518.1;CCDS63172.1;CCDS42836.1	gene=ENSG00000115648;cDNA=1806;ProteinPos=532;Amino_acids=P/T;Codons=Cct/Act	tolerated_low_confidence(0.18)	possibly_damaging(0.908)	TSSDistance=894|GENE_PHENO=1	AFR_MAF=A:0.2799|AMR_MAF=A:0.0778|EAS_MAF=A:0.0992|EUR_MAF=A:0.1014|SAS_MAF=A:0.0573	A	0.035	NA	0	0	MLPH
2:241463466	1	ANKMY1	T	G	G	1	1	G	0.5	1	G	1	1	G	136:A=41,1,V=31,0.39,D=43,1,VE=10,SE=11	ENST00000484526;ENST00000441168;ENST00000496300;ENST00000405523;ENST00000391987;ENST00000361678;ENST00000462004;ENST00000391988;ENST00000443318;ENST00000405002;ENST00000373320;ENST00000403283;ENST00000459901;ENST00000401804;ENST00000272972;ENST00000536462;ENST00000480230;ENST00000373318;ENST00000418708;ENST00000406958	non_coding_transcript_exon_variant,non_coding_transcript_variant;downstream_gene_variant;missense_variant;upstream_gene_variant;intron_variant	-	*	0	MODIFIER;MODERATE	0.041	NA	20987	CCDS2536.1;CCDS2535.1;CCDS63185.1;CCDS63184.1	gene=ENSG00000144504;cDNA=1136;ProteinPos=326;Amino_acids=K/N;Codons=aaA/aa|gene=ENSG00000144504;cDNA=1768;ProteinPos=467;Amino_acids=K/N;Codons=aaA/aa|gene=ENSG00000144504;cDNA=1193;ProteinPos=237;Amino_acids=K/N;Codons=aaA/aa|gene=ENSG00000144504;cDNA=1078;ProteinPos=405;Amino_acids=K/N;Codons=aaA/aa|gene=ENSG00000144504;cDNA=1375;ProteinPos=556;Amino_acids=K/N;Codons=aaA/aa|gene=ENSG0000014450…	tolerated(1)	benign(0);benign(0.001)	TSSDistance=3522		NA	NA	VE:G,1,0.5;SE:G,1,1	0.5	0.5	ANKMY1
2:241812461	0.987992	AGXT	G	A	A	1	1	A	1	0	A	1	1	A	94:A=28,1,V=3,1,D=19,1,VE=44	ENST00000476698;ENST00000472436;ENST00000470255;ENST00000307503	non_coding_transcript_exon_variant,non_coding_transcript_variant;upstream_gene_variant;missense_variant	CM087282,rs34664134	G	0.026	MODIFIER;MODERATE	17.57	0.18	341	CCDS2543.1	gene=ENSG00000172482;cDNA=977;ProteinPos=197;Amino_acids=R/Q;Codons=cGg/cAg	tolerated(1)	benign(0)	TSSDistance=3869|PHENO=1;1,0	AFR_MAF=A:0|AMR_MAF=A:0|EAS_MAF=A:0.0843|EUR_MAF=A:0.001|SAS_MAF=A:0.045	A	0.011	VE:A,1,1	0	0	AGXT
2:27351355	0.995025	ABHD1;PREB	C	A	A	1	1	A	1	1	A	1	1	A	156:A=53,1,V=37,1,D=31,1,VE=2,SE=33	ENST00000416071;ENST00000448950;ENST00000456259;ENST00000496739;ENST00000489120;ENST00000416802;ENST00000316470;ENST00000430533;ENST00000474802;ENST00000406567;ENST00000420647;ENST00000441451;ENST00000468045;ENST00000260643;ENST00000444452;ENSR00001540565	intron_variant;missense_variant,NMD_transcript_variant;downstream_gene_variant;upstream_gene_variant;non_coding_transcript_exon_variant,non_coding_transcript_variant;missense_variant;intron_variant,NMD_transcript_variant;regulatory_region_variant	rs34127901	C	0.0134	MODIFIER;MODERATE	5.781	0.3	17553;9356	CCDS1736.1;CCDS1738.1	gene=ENSG00000143994;cDNA=287;ProteinPos=54;Amino_acids=P/Q;Codons=cCa/cA|gene=ENSG00000143994;cDNA=275;ProteinPos=54;Amino_acids=P/Q;Codons=cCa/cAa	tolerated(1)	benign(0)	TSSDistance=1628	AFR_MAF=A:0.0484|AMR_MAF=A:0.0043|EAS_MAF=A:0|EUR_MAF=A:0|SAS_MAF=A:0	A	0.004629	VE:A,1,1;SE:A,1,1	0	0	ABHD1
2:37041439	0.94654	VIT	C	T	T	1	1	T	1	1	T	1	1	T	157:A=41,1,V=18,1,D=22,1,VE=50,SE=26	ENST00000404084;ENST00000389975;ENST00000379242;ENST00000401530;ENST00000379241;ENST00000497382	missense_variant	rs11901202,COSM130157	C	0.1188	MODERATE	12.16	0.38	12697	CCDS54347.1;CCDS33180.1;CCDS54348.1;CCDS54349.1	gene=ENSG00000205221;cDNA=1994;ProteinPos=610;Amino_acids=H/Y;Codons=Cat/Ta|gene=ENSG00000205221;cDNA=2274;ProteinPos=658;Amino_acids=H/Y;Codons=Cat/Ta|gene=ENSG00000205221;cDNA=2319;ProteinPos=673;Amino_acids=H/Y;Codons=Cat/Ta|gene=ENSG00000205221;cDNA=2024;ProteinPos=637;Amino_acids=H/Y;Codons=Cat/Ta|gene=ENSG00000205221;cDNA=2032;ProteinPos=636;Amino_acids=H/Y;Codons=Cat/Ta|gene=ENSG0000020522…	tolerated(1)	benign(0.001);benign(0)	PHENO=0,1	AFR_MAF=T:0.1558|AMR_MAF=T:0.0403|EAS_MAF=T:0.1806|EUR_MAF=T:0.0139|SAS_MAF=T:0.1687	T	0.051	VE:T,1,1;SE:T,1,1	0	0	VIT
2:40657356	0.999665	SLC8A1	G	A	A	1	1	A	1	1	A	1	1	A	139:A=50,1,V=30,1,D=47,1,VE=10,SE=2	ENST00000408028;ENST00000448531;ENST00000406785;ENST00000542024;ENST00000403092;ENST00000405269;ENST00000332839;ENST00000455476;ENST00000407929;ENST00000542756;ENST00000417271;ENST00000406391;ENST00000405901;ENST00000402441	missense_variant;missense_variant,NMD_transcript_variant	rs143231281	G	0.0006	MODERATE	0.002	0.67	11068	CCDS59430.1;CCDS46264.1;CCDS1806.1;CCDS46265.1	gene=ENSG00000183023;cDNA=65;ProteinPos=22;Amino_acids=T/I;Codons=aCt/aT|gene=ENSG00000183023;cDNA=365;ProteinPos=19;Amino_acids=T/I;Codons=aCt/aT|gene=ENSG00000183023;cDNA=255;ProteinPos=22;Amino_acids=T/I;Codons=aCt/aT|gene=ENSG00000183023;cDNA=99;ProteinPos=19;Amino_acids=T/I;Codons=aCt/aT|gene=ENSG00000183023;cDNA=213;ProteinPos=22;Amino_acids=T/I;Codons=aCt/aT|gene=ENSG00000183023;cDNA=367;P…	tolerated_low_confidence(0.57);tolerated(0.58);tolerated_low_confidence(0.58);tolerated(0.67)	benign(0.001);benign(0)	NA	AFR_MAF=A:0.0023|AMR_MAF=A:0|EAS_MAF=A:0|EUR_MAF=A:0|SAS_MAF=A:0	A	0.0003213	VE:A,1,1;SE:A,0,1	0	0	SLC8A1
2:49242046	0.965367	FSHR	T	A	A	1	1	A	1	1	A	1	1	A	107:A=60,1,V=22,1,D=25,1	ENST00000346173;ENST00000419927;ENST00000454032;ENST00000304421;ENST00000406846	intron_variant;missense_variant,NMD_transcript_variant	rs77472631	T	0.0573	MODIFIER;MODERATE	5.303	0.28	3969	CCDS1844.2;CCDS1843.1	gene=ENSG00000170820;cDNA=525;ProteinPos=139;Amino_acids=N/Y;Codons=Aat/Tat	deleterious_low_confidence(0)	probably_damaging(0.957)	GENE_PHENO=1	AFR_MAF=A:0.1785|AMR_MAF=A:0.0202|EAS_MAF=A:0|EUR_MAF=A:0.0159|SAS_MAF=A:0.0215	A	0.024	NA	0	0	FSHR
2:67630476	0.911617	ETAA1	T	C	C	1	1	C	1	1	C	1	1	C	169:A=61,1,V=40,1,D=34,1,VE=33,SE=1	ENST00000272342;ENST00000462772	missense_variant;intron_variant,non_coding_transcript_variant	rs13036061	T	0.0889	MODERATE;MODIFIER	0.001	0.45	24648	CCDS1882.1	gene=ENSG00000143971;cDNA=792;ProteinPos=221;Amino_acids=M/T;Codons=aTg/aCg	tolerated(1)	benign(0.001)	PHENO=1	AFR_MAF=C:0.2042|AMR_MAF=C:0.049|EAS_MAF=C:0|EUR_MAF=C:0.1004|SAS_MAF=C:0.0409	C	NA	VE:C,1,1;SE:C,0,1	0	0	ETAA1
2:68729992	0.919114	APLF	A	G	G	1	1	G	1	1	G	1	1	G	122:A=54,1,V=27,1,D=38,0.97,VE=2,SE=1	ENST00000445692;ENST00000529851;ENST00000303795	missense_variant,NMD_transcript_variant;missense_variant	rs11902811,COSM3758310	A	0.1605	MODERATE	1.066	0.32	28724	CCDS1888.1	gene=ENSG00000169621;cDNA=427;ProteinPos=100;Amino_acids=I/V;Codons=Att/Gt|gene=ENSG00000169621;cDNA=386;ProteinPos=76;Amino_acids=I/V;Codons=Att/Gt|gene=ENSG00000169621;cDNA=469;ProteinPos=100;Amino_acids=I/V;Codons=Att/Gtt	tolerated(1)	benign(0)	PHENO=0,1	AFR_MAF=G:0.4841|AMR_MAF=G:0.0461|EAS_MAF=G:0.0357|EUR_MAF=G:0.0497|SAS_MAF=G:0.047	G	0.078	VE:G,1,1;SE:G,1,1	0	0	APLF
2:68873071	0.922541	PROKR1	A	G	G	1	1	G	1	1	G	1	1	G	144:A=45,0.91,V=21,0.86,D=43,0.95,VE=22,SE=13	ENST00000394342;ENST00000303786;ENSR00001702536	missense_variant;regulatory_region_variant	rs7570797,COSM3758312	A	0.1579	MODERATE;MODIFIER	0.002	0.33	4524	CCDS1889.1	gene=ENSG00000169618;cDNA=118;ProteinPos=40;Amino_acids=S/G;Codons=Agc/Gg|gene=ENSG00000169618;cDNA=538;ProteinPos=40;Amino_acids=S/G;Codons=Agc/Ggc	tolerated(0.83)	benign(0)	PHENO=0,1	AFR_MAF=G:0.4697|AMR_MAF=G:0.0476|EAS_MAF=G:0.0417|EUR_MAF=G:0.0497|SAS_MAF=G:0.046	G	0.074	VE:G,1,1;SE:G,1,1	0	0	PROKR1
2:69746142	0.974412	AAK1;SNORA36C;RN7SL604P	C	G	G	1	1	G	1	1	G	1	1	G	84:A=36,1,V=22,0.95,D=17,1,VE=1,SE=8	ENST00000406297;ENST00000409085;ENST00000384289;ENST00000409068;ENST00000492589;ENSR00001702710	missense_variant;downstream_gene_variant;regulatory_region_variant	rs76509206	C	0.0421	MODERATE;MODIFIER	7.919	0.31	19679;33616;46620	CCDS1893.2	gene=ENSG00000115977;cDNA=1818;ProteinPos=481;Amino_acids=A/P;Codons=Gca/Cc|gene=ENSG00000115977;cDNA=1755;ProteinPos=481;Amino_acids=A/P;Codons=Gca/Cca	tolerated_low_confidence(0.41);tolerated(0.44)	unknown(0)	NA	AFR_MAF=G:0.1331|AMR_MAF=G:0.0288|EAS_MAF=G:0.0079|EUR_MAF=G:0.007|SAS_MAF=G:0	G	0.013	VE:G,1,1;SE:G,1,0.5	0	0	AAK1
2:71061001	0.904881	CD207	T	A	A	1	1	A	1	1	A	0.5	1	A	159:A=45,0.96,V=27,1,D=37,0.32,VE=48,SE=2	ENST00000410009	missense_variant	rs72836219,COSM3758334	T	0.1398	MODERATE	0.057	0.16	17935	NA	gene=ENSG00000116031;cDNA=387;ProteinPos=114;Amino_acids=E/V;Codons=gAg/gTg	tolerated(0.4)	benign(0)	PHENO=1;0,1	AFR_MAF=A:0.2156|AMR_MAF=A:0.0504|EAS_MAF=A:0.1379|EUR_MAF=A:0.0974|SAS_MAF=A:0.1462	A	0.093	VE:A,1,1;SE:A,1,1	0.5	0.5	CD207
2:73438011	1	SMYD5;NOTO	T	A	A	1	1	A	1	1	A	1	1	A	113:A=40,0.98,V=30,1,D=26,1,VE=14,SE=3	ENST00000413491;ENST00000389501;ENST00000443900;ENST00000258100;ENST00000474652;ENST00000398468	upstream_gene_variant;missense_variant	rs372916128	*	0	MODIFIER;MODERATE	10.93	NA	16258;31839	CCDS33221.2;CCDS46335.1	gene=ENSG00000214513;cDNA=1119;ProteinPos=237;Amino_acids=I/N;Codons=aTc/aAc	tolerated(0.22)	benign(0)	TSSDistance=3339;3684;3355;3707		NA	NA	VE:A,1,1;SE:A,0,1	0	0	NOTO
2:73677808	0.994255	ALMS1	C	G	G	1	1	G	1	1	G	1	1	G	161:A=41,1,V=18,1,D=38,1,VE=46,SE=18	ENST00000377715;ENST00000484298;ENST00000423048;ENST00000409009;ENST00000264448	missense_variant;upstream_gene_variant	rs115517108	C	0.02	MODERATE;MODIFIER	0.041	0.23	428	CCDS42697.1	gene=ENSG00000116127;cDNA=4262;ProteinPos=1384;Amino_acids=T/R;Codons=aCa/aG|gene=ENSG00000116127;cDNA=4136;ProteinPos=1342;Amino_acids=T/R;Codons=aCa/aGa	NA	benign(0.001);benign(0.002)	TSSDistance=2044;1016|GENE_PHENO=1	AFR_MAF=G:0.0719|AMR_MAF=G:0.0058|EAS_MAF=G:0|EUR_MAF=G:0.001|SAS_MAF=G:0	G	0.005148	VE:G,1,1;SE:G,1,0.5	0	0	ALMS1
2:74688563	0.989073	MOGS;WBP1;INO80B	C	T	T	1	1	T	1	1	T	1	1	T	114:A=45,1,V=19,1,D=29,1,VE=13,SE=8	ENST00000462443;ENST00000474185;ENST00000393972;ENST00000490120;ENST00000473618;ENST00000466835;ENST00000455562;ENST00000486036;ENST00000414701;ENST00000535045;ENST00000409065;ENST00000448666;ENST00000409493;ENST00000484744;ENST00000233331;ENST00000466303;ENST00000471577;ENST00000233615;ENST00000494741;ENST00000233616;ENST00000489655;ENST00000452361;ENST00000428943;ENST00000441673;ENST00000464774…	downstream_gene_variant;3_prime_UTR_variant;missense_variant;non_coding_transcript_exon_variant,non_coding_transcript_variant;regulatory_region_variant	rs35533773	C	0.0188	MODIFIER;MODERATE	6.076	0.46	24862;12737;13324	CCDS1942.2;CCDS1943.1;CCDS42700.1;CCDS54370.1	gene=ENSG00000115275;cDNA=2516;ProteinPos=785;Amino_acids=G/S;Codons=Ggt/Ag|gene=ENSG00000115275;cDNA=2190;ProteinPos=679;Amino_acids=G/S;Codons=Ggt/Agt	tolerated(0.77);tolerated(0.76)	benign(0.002)	GENE_PHENO=1	AFR_MAF=T:0.0582|AMR_MAF=T:0.0115|EAS_MAF=T:0|EUR_MAF=T:0.001|SAS_MAF=T:0.0082	T	0.011	VE:T,1,1;SE:T,0,1	0	0	MOGS
2:74689671	0.995776	MOGS;WBP1;INO80B	G	C	C	1	1	C	1	1	C	1	1	C	119:A=34,1,V=17,1,D=14,1,VE=49,SE=5	ENST00000462443;ENST00000474185;ENST00000393972;ENST00000490120;ENST00000489655;ENST00000233616;ENST00000494741;ENST00000452361;ENST00000428943;ENST00000452063;ENST00000492047;ENST00000464774;ENST00000466835;ENST00000441673;ENST00000409737;ENST00000486036;ENST00000414701;ENST00000535045;ENST00000409065;ENST00000448666;ENST00000469849;ENST00000484744;ENST00000470536;ENST00000473467;ENST00000462189…	downstream_gene_variant;missense_variant;3_prime_UTR_variant;non_coding_transcript_exon_variant,non_coding_transcript_variant	rs34838944	G	0.0096	MODIFIER;MODERATE	1.148	0.38	24862;12737;13324	CCDS42700.1;CCDS54370.1;CCDS1942.2;CCDS1943.1	gene=ENSG00000115275;cDNA=1408;ProteinPos=415;Amino_acids=I/M;Codons=atC/at|gene=ENSG00000115275;cDNA=1082;ProteinPos=309;Amino_acids=I/M;Codons=atC/at|gene=ENSG00000115275;cDNA=1068;ProteinPos=415;Amino_acids=I/M;Codons=atC/atG	tolerated_low_confidence(0.6);tolerated_low_confidence(0.68)	benign(0.01)	GENE_PHENO=1	AFR_MAF=C:0.031|AMR_MAF=C:0.0043|EAS_MAF=C:0|EUR_MAF=C:0|SAS_MAF=C:0.0041	A	NA	VE:C,1,1;SE:C,1,1	0	0	MOGS
2:74699584	0.996029	CCDC142;MRPL53	T	C	C	1	1	C	1	1	C	1	1	C	104:A=35,1,V=24,0.96,D=18,1,VE=25,SE=2	ENST00000497232;ENST00000454193;ENST00000473278;ENST00000468875;ENST00000258105;ENST00000393965;ENST00000290418;ENST00000409710;ENST00000467349;ENST00000486335;ENSR00000302126	downstream_gene_variant;3_prime_UTR_variant,NMD_transcript_variant;non_coding_transcript_exon_variant,non_coding_transcript_variant;missense_variant;intron_variant;regulatory_region_variant	rs148007344	T	0.0082	MODIFIER;MODERATE	5.128	0.42	25889;16684	CCDS1944.1;CCDS1945.1	gene=ENSG00000204822;cDNA=768;ProteinPos=36;Amino_acids=T/A;Codons=Acg/Gcg	tolerated(0.61)	benign(0)	NA	AFR_MAF=C:0.025|AMR_MAF=C:0.0058|EAS_MAF=C:0|EUR_MAF=C:0|SAS_MAF=C:0.0041	C	0.003731	VE:C,1,1;SE:C,0,0.5	0	0	MRPL53
2:74719816	0.993138	TTC31;LBX2	G	A	A	1	1	A	1	1	A	1	1	A	104:A=31,1,V=33,1,D=33,1,VE=2,SE=5	ENST00000414247;ENST00000463189;ENST00000442235;ENST00000491252;ENST00000459957;ENST00000377566;ENST00000341396;ENST00000410003;ENST00000233623;ENST00000489152;ENST00000424122;ENST00000464241;ENST00000460508;ENST00000487623;ENST00000449459	missense_variant;downstream_gene_variant;intron_variant;non_coding_transcript_exon_variant,non_coding_transcript_variant;3_prime_UTR_variant;3_prime_UTR_variant,NMD_transcript_variant	rs111415294	G	0.0092	MODERATE;MODIFIER	0.297	0.49	25759;15525	CCDS62938.1;CCDS42701.1;CCDS33228.1	gene=ENSG00000115282;cDNA=388;ProteinPos=130;Amino_acids=G/D;Codons=gGt/gA|gene=ENSG00000115282;cDNA=1212;ProteinPos=402;Amino_acids=G/D;Codons=gGt/gAt	tolerated(0.31);tolerated(0.62)	benign(0);benign(0.03)	NA	AFR_MAF=A:0.0272|AMR_MAF=A:0.0072|EAS_MAF=A:0|EUR_MAF=A:0.001|SAS_MAF=A:0.0041	A	0.006762	VE:A,1,1;SE:A,1,1	0	0	TTC31
2:95945692	1	PROM2	C	G	G	1	1	G	1	1	G	1	1	G	73:A=32,1,V=12,1,D=12,1,VE=10,SE=7	ENST00000477767;ENST00000317620;ENST00000542147;ENST00000478295;ENST00000487138;ENST00000497110;ENST00000463580;ENST00000431567;ENST00000403131;ENST00000317668	downstream_gene_variant;missense_variant;non_coding_transcript_exon_variant,non_coding_transcript_variant;3_prime_UTR_variant,NMD_transcript_variant	rs773160830	C	0	MODIFIER;MODERATE	7.731	NA	20685	CCDS2012.1	gene=ENSG00000155066;cDNA=1507;ProteinPos=458;Amino_acids=D/E;Codons=gaC/ga|gene=ENSG00000155066;cDNA=1463;ProteinPos=458;Amino_acids=D/E;Codons=gaC/gaG	tolerated(1)	benign(0.001)	NA		T	2.472e-05	VE:G,1,0.5;SE:G,0,1	0	0	PROM2
3:111780741	0.978087	TMPRSS7	C	T	T	0.5	1	T	1	1	T	1	1	T	182:A=38,0.68,V=41,1,D=30,1,VE=68,SE=5	ENST00000452346;ENST00000435737;ENST00000419127	missense_variant;3_prime_UTR_variant,NMD_transcript_variant	rs16859132	C	0.0555	MODERATE;MODIFIER	22.8	0.32	30846	CCDS43129.2	gene=ENSG00000176040;cDNA=1421;ProteinPos=473;Amino_acids=A/V;Codons=gCa/gT|gene=ENSG00000176040;cDNA=1122;ProteinPos=347;Amino_acids=A/V;Codons=gCa/gTa	tolerated(1);tolerated(0.72)	benign(0.007);benign(0.004)	NA	AFR_MAF=T:0.1452|AMR_MAF=T:0.0115|EAS_MAF=T:0.0258|EUR_MAF=T:0.001|SAS_MAF=T:0.0521	T	0.021	VE:T,1,1;SE:T,1,1	0.5	0.5	TMPRSS7
3:113049270	0.951835	WDR52	T	G	G	1	1	G	1	1	G	1	1	G	193:A=54,0.98,V=48,1,D=40,1,VE=43,SE=8	ENST00000393845;ENST00000465636;ENST00000490481;ENST00000308346;ENST00000461734	missense_variant;downstream_gene_variant;upstream_gene_variant	rs6768642	A,T	0.0483	MODERATE;MODIFIER	0.001	0.36	25631	CCDS54624.1	gene=ENSG00000206530;cDNA=3928;ProteinPos=1287;Amino_acids=K/N;Codons=aaA/aa|gene=ENSG00000206530;cDNA=1270;ProteinPos=424;Amino_acids=K/N;Codons=aaA/aaC	tolerated(0.17);tolerated(0.23)	benign(0.007);benign(0.029)	TSSDistance=2626		A	NA	VE:G,1,1;SE:G,1,1	0	0	WDR52
3:113127991	0.923517	WDR52;WDR52-AS1	C	A	A	1	1	A	1	1	A	1	1	A	176:A=52,0.98,V=37,1,D=40,1,VE=20,SE=27	ENST00000393845;ENST00000473329;ENST00000295868;ENST00000489938;ENST00000488854;ENST00000498480	missense_variant;intron_variant,non_coding_transcript_variant;intron_variant,NMD_transcript_variant;3_prime_UTR_variant,NMD_transcript_variant	rs16845107,COSM4002394	C	0.0938	MODERATE;MODIFIER	6.694	0.29	25631;41113	CCDS54624.1;CCDS2972.1	gene=ENSG00000206530;cDNA=919;ProteinPos=284;Amino_acids=K/N;Codons=aaG/aa|gene=ENSG00000206530;cDNA=1015;ProteinPos=284;Amino_acids=K/N;Codons=aaG/aaT	tolerated(1)	benign(0)	PHENO=0,1	AFR_MAF=A:0.0877|AMR_MAF=A:0.0461|EAS_MAF=A:0.1647|EUR_MAF=A:0.0616|SAS_MAF=A:0.0961	A	0.076	VE:A,1,1;SE:A,1,1	0	0	WDR52
3:124826408	0.936361	SLC12A8	T	C	C	1	1	C	1	1	C	1	1	C	136:A=33,1,V=28,0.96,D=34,1,VE=17,SE=24	ENST00000479826;ENST00000473262;ENST00000483944;ENST00000465475;ENST00000430155;ENST00000485849;ENST00000495105;ENST00000314584;ENST00000461616;ENST00000465777;ENST00000393469;ENST00000469902;ENST00000423114;ENST00000479231;ENST00000485954;ENST00000479352	downstream_gene_variant;3_prime_UTR_variant,NMD_transcript_variant;non_coding_transcript_exon_variant,non_coding_transcript_variant;missense_variant	rs6773138	T	0.1296	MODIFIER;MODERATE	0.002	0.41	15595	CCDS43143.1	gene=ENSG00000221955;cDNA=1054;ProteinPos=342;Amino_acids=K/R;Codons=aAg/aG|gene=ENSG00000221955;cDNA=1672;ProteinPos=294;Amino_acids=K/R;Codons=aAg/aG|gene=ENSG00000221955;cDNA=1733;ProteinPos=541;Amino_acids=K/R;Codons=aAg/aG|gene=ENSG00000221955;cDNA=1709;ProteinPos=570;Amino_acids=K/R;Codons=aAg/aGg	tolerated(0.77);tolerated(1);tolerated(0.82)	benign(0.002);unknown(0);benign(0.001);benign(0.003)	NA	AFR_MAF=C:0.2912|AMR_MAF=C:0.0548|EAS_MAF=C:0.0635|EUR_MAF=C:0.0278|SAS_MAF=C:0.137	C	0.061	VE:C,1,1;SE:C,1,1	0	0	SLC12A8
3:127329785	0.965916	MCM2	G	C	C	1	1	C	1	1	C	1	1	C	117:A=41,1,V=46,1,D=30,1	ENST00000468659;ENST00000477668;ENST00000265056;ENST00000491422;ENST00000474964	downstream_gene_variant;intron_variant,NMD_transcript_variant;intron_variant;missense_variant	rs13320642	G	0.0505	MODIFIER;MODERATE	1.289	0.29	6944	CCDS3043.1	gene=ENSG00000073111;cDNA=1180;ProteinPos=394;Amino_acids=W/S;Codons=tGg/tCg	tolerated(0.51)	benign(0)	NA	AFR_MAF=C:0.1399|AMR_MAF=C:0.0144|EAS_MAF=C:0|EUR_MAF=C:0.003|SAS_MAF=C:0.0562	C	0.021	NA	0	0	MCM2
3:133647207	0.991967	SLCO2A1;C3orf36	C	G	G	1	1	G	1	1	G	1	1	G	201:A=58,1,V=24,1,D=24,1,VE=73,SE=22	ENST00000310926;ENST00000408895	downstream_gene_variant;missense_variant	rs77141175	C	0.0278	MODIFIER;MODERATE	2.097	0.29	10955;26170	CCDS3084.1;CCDS3083.1	gene=ENSG00000221972;cDNA=1450;ProteinPos=147;Amino_acids=R/S;Codons=agG/agC	tolerated_low_confidence(1)	benign(0)	GENE_PHENO=1	AFR_MAF=G:0.0946|AMR_MAF=G:0.0144|EAS_MAF=G:0|EUR_MAF=G:0.004|SAS_MAF=G:0	G	0.007265	VE:G,1,1;SE:G,1,1	0	0	C3orf36
3:133647493	0.991854	SLCO2A1;C3orf36	G	C	C	1	1	C	1	1	C	1	1	C	164:A=32,1,V=18,1,D=24,1,VE=68,SE=22	ENST00000310926;ENST00000408895	downstream_gene_variant;missense_variant	rs76311816,COSM1419199	G	0.028	MODIFIER;MODERATE	0.895	0.32	10955;26170	CCDS3084.1;CCDS3083.1	gene=ENSG00000221972;cDNA=1164;ProteinPos=52;Amino_acids=T/R;Codons=aCg/aGg	tolerated_low_confidence(0.88)	benign(0)	PHENO=1;0,1	AFR_MAF=C:0.0953|AMR_MAF=C:0.0144|EAS_MAF=C:0|EUR_MAF=C:0.004|SAS_MAF=C:0	A	NA	VE:C,1,1;SE:C,1,0.5	0	0	C3orf36
3:155571275	0.913413	SLC33A1	T	C	C	1	1	C	1	1	C	1	1	C	135:A=40,0.95,V=21,0.95,D=33,1,VE=32,SE=9	ENST00000460729;ENST00000392845;ENST00000468581;ENST00000359479;ENST00000475842;ENSR00001377440	upstream_gene_variant;missense_variant;regulatory_region_variant	rs3804769	T	0.1234	MODIFIER;MODERATE	10.9	0.43	95	CCDS3173.1	gene=ENSG00000169359;cDNA=893;ProteinPos=171;Amino_acids=D/G;Codons=gAc/gG|gene=ENSG00000169359;cDNA=944;ProteinPos=3;Amino_acids=D/G;Codons=gAc/gG|gene=ENSG00000169359;cDNA=6;ProteinPos=171;Amino_acids=D/G;Codons=gAc/gGc	tolerated(1);deleterious_low_confidence(0.01)	benign(0);unknown(0)	TSSDistance=124;169|GENE_PHENO=1	AFR_MAF=C:0.1271|AMR_MAF=C:0.0749|EAS_MAF=C:0.1587|EUR_MAF=C:0.0636|SAS_MAF=C:0.1779	C	0.085	VE:C,0,1;SE:C,1,1	0	0	SLC33A1
3:184045410	0.976959	EIF4G1;SNORD66;EIF2B5	T	C	C	1	1	C	1	1	C	1	1	C	105:A=41,1,V=26,1,D=22,1,VE=11,SE=5	ENST00000478291;ENST00000411531;ENST00000392537;ENST00000346169;ENST00000319274;ENST00000450424;ENST00000414031;ENST00000448284;ENST00000352767;ENST00000390856;ENST00000424196;ENST00000434061;ENST00000464548;ENST00000444861;ENST00000427845;ENST00000435046;ENST00000460829;ENST00000382330;ENST00000350481;ENST00000466311;ENST00000482303;ENST00000441154;ENST00000422614;ENST00000475721;ENST00000442406…	upstream_gene_variant;missense_variant;downstream_gene_variant;non_coding_transcript_exon_variant,non_coding_transcript_variant;3_prime_UTR_variant,NMD_transcript_variant;intron_variant	rs2230570	T	0.0343	MODIFIER;MODERATE	0.654	0.36	3296;32727;3261	CCDS3260.1;CCDS3259.1;CCDS54687.1;CCDS46970.2;CCDS3261.1;CCDS54688.1	gene=ENSG00000114867;cDNA=3581;ProteinPos=1194;Amino_acids=L/P;Codons=cTg/cC|gene=ENSG00000114867;cDNA=3684;ProteinPos=1146;Amino_acids=L/P;Codons=cTg/cC|gene=ENSG00000114867;cDNA=3969;ProteinPos=1233;Amino_acids=L/P;Codons=cTg/cC|gene=ENSG00000114867;cDNA=4095;ProteinPos=1193;Amino_acids=L/P;Codons=cTg/cC|gene=ENSG00000114867;cDNA=4022;ProteinPos=1240;Amino_acids=L/P;Codons=cTg/cC|gene=ENSG00000…	tolerated(1)	benign(0)	TSSDistance=3692;1047;495;327;994|GENE_PHENO=1	AFR_MAF=C:0.0961|AMR_MAF=C:0.0317|EAS_MAF=C:0|EUR_MAF=C:0.0219|SAS_MAF=C:0.001	C	0.023	VE:C,1,1;SE:C,1,1	0	0	EIF4G1
3:195925183	0.987412	ZDHHC19;Y_RNA	T	A	A	1	1	A	1	1	A	1	1	A	102:A=38,1,V=19,1,D=14,1,VE=31	ENST00000296326;ENST00000497422;ENST00000465519;ENST00000460442;ENST00000410403;ENST00000438232;ENST00000397544	missense_variant;downstream_gene_variant;non_coding_transcript_exon_variant,non_coding_transcript_variant;upstream_gene_variant;3_prime_UTR_variant,NMD_transcript_variant;intron_variant,NMD_transcript_variant	rs117210533	T	0.0224	MODERATE;MODIFIER	0.001	0.2	20713	CCDS43190.1	gene=ENSG00000163958;cDNA=993;ProteinPos=305;Amino_acids=T/S;Codons=Acc/Tcc	tolerated_low_confidence(0.86)	benign(0)	TSSDistance=4037	AFR_MAF=A:0|AMR_MAF=A:0|EAS_MAF=A:0.0288|EUR_MAF=A:0|SAS_MAF=A:0.0849	A	0.012	VE:A,1,1	0	0	ZDHHC19
3:196674495	0.999992	PIGZ;NCBP2-AS2	G	A	A	1	1	A	1	1	A	1	1	A	90:A=27,1,V=26,1,D=24,1,VE=13	ENST00000238138;ENST00000412723;ENST00000413127;ENST00000602845;ENST00000443835;ENSR00001750853;ENSR00001750852	downstream_gene_variant;missense_variant;3_prime_UTR_variant;regulatory_region_variant	rs762600279	G	0	MODIFIER;MODERATE	1.179	NA	30596;25121	CCDS3324.1	gene=ENSG00000119227;cDNA=1420;ProteinPos=425;Amino_acids=L/F;Codons=Ctc/Ttc	tolerated(0.32)	benign(0.029)	NA		A	8.237e-06	VE:A,1,1	0	0	PIGZ
3:196674944	0.999565	PIGZ;NCBP2-AS2	G	A	A	1	1	A	1	1	A	1	1	A	128:A=45,1,V=23,1,D=30,1,VE=13,SE=17	ENST00000238138;ENST00000412723;ENST00000413127;ENST00000602845;ENST00000443835;ENSR00001750852	downstream_gene_variant;missense_variant;3_prime_UTR_variant;regulatory_region_variant	rs147329590	G	0.002	MODIFIER;MODERATE	0.01	0.32	30596;25121	CCDS3324.1	gene=ENSG00000119227;cDNA=971;ProteinPos=275;Amino_acids=T/M;Codons=aCg/aTg	tolerated(0.19)	benign(0.006)	NA	AFR_MAF=A:0.0045|AMR_MAF=A:0|EAS_MAF=A:0.003|EUR_MAF=A:0|SAS_MAF=A:0.001	A	0.000346	VE:A,1,1;SE:A,0,1	0	0	PIGZ
3:196675319	0.99711	PIGZ;NCBP2-AS2	G	A	A	1	1	A	1	1	A	1	1	A	99:A=31,1,V=24,1,D=16,1,VE=28	ENST00000238138;ENST00000412723;ENST00000413127;ENST00000602845;ENST00000443835;ENSR00001750854;ENSR00001750855	downstream_gene_variant;missense_variant;3_prime_UTR_variant;intron_variant;regulatory_region_variant	rs75314175	G	0.008	MODIFIER;MODERATE	0.005	0.46	30596;25121	CCDS3324.1	gene=ENSG00000119227;cDNA=596;ProteinPos=150;Amino_acids=P/L;Codons=cCg/cTg	tolerated(1)	benign(0)	NA	AFR_MAF=A:0|AMR_MAF=A:0|EAS_MAF=A:0.0278|EUR_MAF=A:0|SAS_MAF=A:0.0123	A	0.002603	VE:A,0,1	0	0	PIGZ
3:44762392	0.985854	ZNF502	T	C	C	1	1	C	1	1	C	1	1	C	166:A=48,0.98,V=26,0.85,D=30,0.97,VE=41,SE=21	ENST00000449836;ENST00000411443;ENST00000436624;ENST00000296091	missense_variant	rs6798400	T	0.0312	MODERATE	0.173	0.22	23718	CCDS2719.1	gene=ENSG00000196653;cDNA=244;ProteinPos=28;Amino_acids=L/P;Codons=cTg/cC|gene=ENSG00000196653;cDNA=211;ProteinPos=28;Amino_acids=L/P;Codons=cTg/cC|gene=ENSG00000196653;cDNA=237;ProteinPos=28;Amino_acids=L/P;Codons=cTg/cC|gene=ENSG00000196653;cDNA=339;ProteinPos=28;Amino_acids=L/P;Codons=cTg/cCg	tolerated(0.29);tolerated_low_confidence(0.5)	benign(0)	NA	AFR_MAF=C:0.0961|AMR_MAF=C:0.0216|EAS_MAF=C:0|EUR_MAF=C:0.0139|SAS_MAF=C:0	C	0.013	VE:C,1,1;SE:C,1,1	0	0	ZNF502
3:44776352	0.995111	KIAA1143;ZNF501	A	G	G	1	1	G	1	1	G	1	1	G	237:A=57,0.98,V=35,0.91,D=36,0.94,VE=108,SE=1	ENST00000484437;ENST00000486486;ENST00000491543;ENST00000484233;ENST00000396048	downstream_gene_variant;missense_variant	rs58211979	A	0.0176	MODIFIER;MODERATE	20.4	0.29	29198;23717	CCDS2720.2	gene=ENSG00000186446;cDNA=876;ProteinPos=147;Amino_acids=I/V;Codons=Ata/Gta	deleterious_low_confidence(0.02)	possibly_damaging(0.785)	NA	AFR_MAF=G:0.0628|AMR_MAF=G:0.0072|EAS_MAF=G:0|EUR_MAF=G:0|SAS_MAF=G:0	G	0.004432	VE:G,1,1;SE:G,1,1	0	0	ZNF501
3:44843440	0.995277	KIF15	A	G	G	1	1	G	1	1	G	1	1	G	209:A=46,0.96,V=52,0.96,D=45,1,VE=64,SE=2	ENST00000438321;ENST00000481166;ENST00000425755;ENST00000326047;ENST00000493134	3_prime_UTR_variant,NMD_transcript_variant;missense_variant;non_coding_transcript_exon_variant,non_coding_transcript_variant	rs72875737	A	0.0156	MODIFIER;MODERATE	13.05	0.61	17273	CCDS33744.1	gene=ENSG00000163808;cDNA=905;ProteinPos=267;Amino_acids=N/D;Codons=Aat/Ga|gene=ENSG00000163808;cDNA=490;ProteinPos=130;Amino_acids=N/D;Codons=Aat/Ga|gene=ENSG00000163808;cDNA=1632;ProteinPos=495;Amino_acids=N/D;Codons=Aat/Gat	tolerated(0.87);tolerated(0.7);tolerated(0.86)	benign(0)	NA	AFR_MAF=G:0.0567|AMR_MAF=G:0.0029|EAS_MAF=G:0|EUR_MAF=G:0.001|SAS_MAF=G:0	G	0.004168	VE:G,1,1;SE:G,1,1	0	0	KIF15
3:44856499	0.992667	KIF15	A	G	G	1	1	G	1	1	G	1	1	G	174:A=51,1,V=37,0.97,D=41,1,VE=39,SE=6	ENST00000438321;ENST00000481166;ENST00000425755;ENST00000453693;ENST00000326047;ENST00000493134	3_prime_UTR_variant,NMD_transcript_variant;missense_variant;missense_variant,NMD_transcript_variant;downstream_gene_variant	rs77079961	A	0.024	MODIFIER;MODERATE	0.058	0.64	17273	CCDS33744.1	gene=ENSG00000163808;cDNA=1902;ProteinPos=599;Amino_acids=N/S;Codons=aAt/aG|gene=ENSG00000163808;cDNA=1487;ProteinPos=462;Amino_acids=N/S;Codons=aAt/aG|gene=ENSG00000163808;cDNA=37;ProteinPos=13;Amino_acids=N/S;Codons=aAt/aG|gene=ENSG00000163808;cDNA=2629;ProteinPos=827;Amino_acids=N/S;Codons=aAt/aGt	tolerated(0.77);tolerated(0.62);tolerated(0.52);tolerated(0.74)	benign(0.003);benign(0)	NA	AFR_MAF=G:0.087|AMR_MAF=G:0.0043|EAS_MAF=G:0.001|EUR_MAF=G:0|SAS_MAF=G:0.001	G	0.00663	VE:G,1,1;SE:G,0,1	0	0	KIF15
3:45130609	0.945905	CDCP1	G	A	A	1	1	A	1	1	A	1	1	A	127:A=35,0.97,V=30,1,D=30,1,VE=24,SE=8	ENST00000296129;ENSR00001739064	missense_variant;regulatory_region_variant	rs35428731	G	0.0286	MODERATE;MODIFIER	4.695	0.22	24357	CCDS2727.1	gene=ENSG00000163814;cDNA=2153;ProteinPos=673;Amino_acids=A/V;Codons=gCg/gTg	tolerated(1)	benign(0.009)	NA	AFR_MAF=A:0.0053|AMR_MAF=A:0.0346|EAS_MAF=A:0.006|EUR_MAF=A:0.0616|SAS_MAF=A:0.045	A	0.055	VE:A,1,1;SE:A,1,1	0	0	CDCP1
3:46599457	0.908147	LRRC2;LUZPP1	T	C	C	1	1	C	1	1	C	1	1	C	94:A=42,0.95,V=30,0.97,D=22,1	ENST00000496388;ENST00000296144;ENST00000395905;ENST00000599511;ENST00000469912	intron_variant,non_coding_transcript_variant;intron_variant;missense_variant	rs2280408	T	0.0919	MODIFIER;MODERATE	0.041	0.18	14676	CCDS2741.1	gene=ENSG00000268324;cDNA=570;ProteinPos=52;Amino_acids=V/A;Codons=gTg/gCg	NA	unknown(0)	NA	AFR_MAF=C:0.0651|AMR_MAF=C:0.072|EAS_MAF=C:0.1647|EUR_MAF=C:0.0249|SAS_MAF=C:0.136	C	0.006543	NA	0	0	LRRC2;LUZPP1
3:47469149	1	SCAP	A	G	G	1	1	G	1	1	G	1	1	G	110:A=37,1,V=30,0.93,D=30,1,VE=12,SE=1	ENST00000428413;ENST00000494938;ENST00000545718;ENST00000416208;ENST00000441517;ENST00000487942;ENST00000265565;ENST00000468965;ENST00000320017;ENST00000420588;ENST00000416847;ENST00000495603	intron_variant,NMD_transcript_variant;upstream_gene_variant;intron_variant;non_coding_transcript_exon_variant,non_coding_transcript_variant;missense_variant;downstream_gene_variant	-	*	0	MODIFIER;MODERATE	8.978	NA	30634	CCDS2755.2	gene=ENSG00000114650;cDNA=832;ProteinPos=140;Amino_acids=I/T;Codons=aTc/aCc	tolerated(0.46)	benign(0)	TSSDistance=434;4866		NA	NA	VE:G,1,1;SE:G,1,1	0	0	SCAP
3:51737995	0.980458	GRM2;TEX264	T	C	C	1	1	C	1	1	C	1	1	C	81:A=30,1,V=14,0.86,D=20,1,VE=11,SE=6	ENST00000296479;ENST00000475478;ENST00000457573;ENST00000489026;ENST00000444233;ENST00000457927;ENST00000493444;ENST00000395057;ENST00000442933;ENST00000416589;ENST00000415259;ENST00000419928;ENST00000341333;ENST00000463857;ENST00000464585;ENST00000395052	upstream_gene_variant;missense_variant;non_coding_transcript_exon_variant,non_coding_transcript_variant;downstream_gene_variant	rs61737032	T	0.0461	MODIFIER;MODERATE	3.051	0.23	4594;30247	CCDS2833.1;CCDS2834.1	gene=ENSG00000164081;cDNA=1074;ProteinPos=302;Amino_acids=L/P;Codons=cTc/cC|gene=ENSG00000164081;cDNA=1213;ProteinPos=302;Amino_acids=L/P;Codons=cTc/cC|gene=ENSG00000164081;cDNA=975;ProteinPos=302;Amino_acids=L/P;Codons=cTc/cC|gene=ENSG00000164081;cDNA=1986;ProteinPos=302;Amino_acids=L/P;Codons=cTc/cC|gene=ENSG00000164081;cDNA=996;ProteinPos=302;Amino_acids=L/P;Codons=cTc/cCc	tolerated_low_confidence(0.51)	benign(0)	TSSDistance=3109;3111;4866;3432;3326;3091	AFR_MAF=C:0.1558|AMR_MAF=C:0.0231|EAS_MAF=C:0.002|EUR_MAF=C:0.001|SAS_MAF=C:0.0061	C	0.015	VE:C,1,1;SE:C,0,1	0	0	TEX264
3:51990605	0.947037	PCBP4;RP11-155D18.12;RP11-155D18.14;GPR62	G	C	C	1	1	C	1	1	C	1	1	C	108:A=36,0.97,V=39,1,D=10,1,VE=23	ENST00000484633;ENST00000498822;ENST00000322099;ENST00000466412;ENST00000483411;ENST00000471308;ENST00000471358;ENST00000468324;ENST00000492809;ENST00000497390;ENST00000395014;ENST00000490063;ENST00000461554;ENST00000461544;ENST00000488257;ENST00000497653;ENST00000489595;ENST00000471622;ENST00000395013;ENST00000322241;ENST00000428823;ENST00000355852;ENSR00001740066	downstream_gene_variant;missense_variant;regulatory_region_variant	rs323871	G	0.1176	MODIFIER;MODERATE	0.005	0.41	8652;13301	CCDS2840.2;CCDS2839.1;CCDS2838.1	gene=ENSG00000180929;cDNA=1276;ProteinPos=313;Amino_acids=V/L;Codons=Gtg/Ctg	tolerated(1)	benign(0)	NA	AFR_MAF=C:0.3343|AMR_MAF=C:0.0418|EAS_MAF=C:0.0685|EUR_MAF=C:0.0139|SAS_MAF=C:0.0358	A	NA	VE:C,0,1	0	0	GPR62
3:52012000	0.972336	ABHD14A;ABHD14A-ACY1;ABHD14B;RP11-155D18.12;RP11-155D18.14;ACY1	C	G	G	1	1	G	1	1	G	1	1	G	98:A=35,1,V=20,1,D=17,1,VE=19,SE=7	ENST00000494478;ENST00000463721;ENST00000491470;ENST00000497128;ENST00000361143;ENST00000487005;ENST00000395008;ENST00000461108;ENST00000474575;ENST00000486081;ENST00000488257;ENST00000489595;ENST00000458031;ENST00000463937;ENST00000497864;ENST00000273596;ENST00000525795;ENST00000315877;ENST00000483233;ENST00000473912;ENSR00001740071	missense_variant;missense_variant,NMD_transcript_variant;intron_variant,non_coding_transcript_variant;upstream_gene_variant;non_coding_transcript_exon_variant,non_coding_transcript_variant;intron_variant;regulatory_region_variant	rs404527	C	0.0791	MODERATE;MODIFIER	1.464	0.24	24538;38856;28235;177	CCDS2842.1;CCDS2843.1	gene=ENSG00000248487;cDNA=336;ProteinPos=56;Amino_acids=C/W;Codons=tgC/tg|gene=ENSG00000114786;cDNA=269;ProteinPos=61;Amino_acids=A/G;Codons=gCc/gG|gene=ENSG00000243989;cDNA=216;ProteinPos=13;Amino_acids=C/W;Codons=tgC/tg|gene=ENSG00000248487;cDNA=259;ProteinPos=126;Amino_acids=A/G;Codons=gCc/gG|gene=ENSG00000114786;cDNA=506;ProteinPos=56;Amino_acids=C/W;Codons=tgC/tg|gene=ENSG00000243989;cDNA=25…	tolerated(0.53);tolerated_low_confidence(1);tolerated_low_confidence(0.54);tolerated(1)	benign(0);benign(0.001)	TSSDistance=3918;3354;3953;3963;3968;3935;3905|GENE_PHENO=1	AFR_MAF=G:0.2769|AMR_MAF=G:0.0288|EAS_MAF=G:0.0069|EUR_MAF=G:0|SAS_MAF=G:0.0031	T	NA	VE:G,1,1;SE:G,1,1	0	0	ABHD14A-ACY1;ACY1;ABHD14A
3:52381865	0.989144	DNAH1	A	G	G	1	1	G	1	1	G	1	1	G	127:A=45,0.98,V=16,0.94,D=18,0.94,VE=41,SE=7	ENST00000420323;ENST00000486752;ENST00000497875	missense_variant;non_coding_transcript_exon_variant,non_coding_transcript_variant	rs61734653	A	0.0078	MODERATE;MODIFIER	0.003	0.54	2940	CCDS46842.1	gene=ENSG00000114841;cDNA=2242;ProteinPos=661;Amino_acids=M/V;Codons=Atg/Gtg	NA	benign(0)	GENE_PHENO=1	AFR_MAF=G:0.0008|AMR_MAF=G:0.0029|EAS_MAF=G:0.005|EUR_MAF=G:0.003|SAS_MAF=G:0.0286	G	0.005765	VE:G,1,1;SE:G,1,1	0	0	DNAH1
3:52417991	0.992292	DNAH1	G	A	A	1	1	A	1	1	A	1	1	A	156:A=52,1,V=33,1,D=26,1,VE=41,SE=4	ENST00000420323;ENST00000486752;ENST00000490713;ENST00000480649;ENST00000488988	missense_variant;non_coding_transcript_exon_variant,non_coding_transcript_variant;upstream_gene_variant	rs61749019	G	0.0078	MODERATE;MODIFIER	16.61	0.41	2940	CCDS46842.1	gene=ENSG00000114841;cDNA=8527;ProteinPos=2756;Amino_acids=V/M;Codons=Gtg/Atg	NA	benign(0.001)	TSSDistance=4572;4908;899|GENE_PHENO=1	AFR_MAF=A:0.0008|AMR_MAF=A:0.0029|EAS_MAF=A:0.005|EUR_MAF=A:0.003|SAS_MAF=A:0.0286	A	0.006001	VE:A,1,1;SE:A,1,1	0	0	DNAH1
3:52436917	0.993606	BAP1;DNAH1	C	G	G	1	1	G	1	1	G	1	1	G	112:A=37,1,V=22,1,D=9,1,VE=43,SE=1	ENST00000469613;ENST00000486752;ENST00000490917;ENST00000490713;ENST00000478368;ENST00000490804;ENST00000420323;ENST00000466093;ENST00000483984;ENST00000296288;ENST00000488988;ENST00000471532;ENST00000460680;ENST00000470173	intron_variant;downstream_gene_variant;missense_variant;non_coding_transcript_exon_variant,non_coding_transcript_variant	rs146661777	C	0.0084	MODIFIER;MODERATE	0.01	0.35	950;2940	CCDS46842.1;CCDS2853.1	gene=ENSG00000163930;cDNA=433;ProteinPos=145;Amino_acids=D/H;Codons=Gat/Cat	tolerated_low_confidence(0.08)	benign(0)	GENE_PHENO=1	AFR_MAF=G:0.0008|AMR_MAF=G:0.0029|EAS_MAF=G:0.0079|EUR_MAF=G:0.003|SAS_MAF=G:0.0286	T	NA	VE:G,1,1;SE:G,0,1	0	0	BAP1
3:52535766	0.98664	STAB1	C	T	T	1	1	T	1	1	T	1	1	T	93:A=42,1,V=20,1,D=8,1,VE=10,SE=13	ENST00000321725;ENST00000481607;ENST00000479355	missense_variant;non_coding_transcript_exon_variant,non_coding_transcript_variant;downstream_gene_variant	rs138055453	C	0.0078	MODERATE;MODIFIER	2.648	0.45	18628	CCDS33768.1	gene=ENSG00000010327;cDNA=404;ProteinPos=110;Amino_acids=H/Y;Codons=Cat/Tat	tolerated(1)	benign(0)	NA	AFR_MAF=T:0.0023|AMR_MAF=T:0.0029|EAS_MAF=T:0.001|EUR_MAF=T:0.003|SAS_MAF=T:0.0307	T	0.00502	VE:T,1,1;SE:T,0,0.5	0	0	STAB1
3:9475118	0.994843	SETD5	G	C	C	1	1	C	1	1	C	1	1	C	104:A=48,1,V=22,0.95,D=34,1	ENST00000402466;ENST00000407969;ENST00000442373;ENST00000402198;ENST00000450326;ENST00000490791;ENST00000493918;ENST00000302463;ENST00000468208;ENST00000478475;ENST00000415650;ENST00000463180;ENST00000431285;ENST00000406341;ENST00000466172;ENST00000443339	intron_variant;upstream_gene_variant;downstream_gene_variant;missense_variant,NMD_transcript_variant;3_prime_UTR_variant,NMD_transcript_variant;intron_variant,NMD_transcript_variant	rs374951113	G	0.0042	MODIFIER;MODERATE	12.23	NA	25566	CCDS46741.1	gene=ENSG00000168137;cDNA=417;ProteinPos=46;Amino_acids=D/H;Codons=Gat/Cat	NA	unknown(0)	TSSDistance=51;559|GENE_PHENO=1	AFR_MAF=C:0|AMR_MAF=C:0|EAS_MAF=C:0.0139|EUR_MAF=C:0|SAS_MAF=C:0.0072	C	0.002534	NA	0	0	SETD5
3:98073220	0.999873	RP11-325B23.2;OR5K4	C	G	G	1	1	G	1	1	G	1	1	G	149:A=46,1,V=29,1,D=31,1,VE=38,SE=5	ENST00000508616;ENST00000354924	intron_variant,non_coding_transcript_variant;missense_variant	rs574691048	C	0.0004	MODIFIER;MODERATE	0.793	NA	31291	CCDS33802.1	gene=ENSG00000196098;cDNA=523;ProteinPos=175;Amino_acids=H/D;Codons=Cac/Gac	tolerated(0.42)	benign(0.001)	NA	AFR_MAF=G:0|AMR_MAF=G:0|EAS_MAF=G:0|EUR_MAF=G:0|SAS_MAF=G:0.002	G	0.0001153	VE:G,1,1;SE:G,0,0.5	0	0	OR5K4
3:98073475	0.999873	RP11-325B23.2;OR5K4	G	C	C	1	1	C	1	1	C	1	1	C	191:A=46,0.98,V=28,0.96,D=41,1,VE=75,SE=1	ENST00000508616;ENST00000354924	intron_variant,non_coding_transcript_variant;missense_variant	rs576442366	G	0.0004	MODIFIER;MODERATE	0.008	NA	31291	CCDS33802.1	gene=ENSG00000196098;cDNA=778;ProteinPos=260;Amino_acids=G/R;Codons=Gga/Cga	tolerated(1)	benign(0.001)	NA	AFR_MAF=C:0|AMR_MAF=C:0|EAS_MAF=C:0|EUR_MAF=C:0|SAS_MAF=C:0.002	C	0.0001153	VE:C,1,1;SE:C,0,1	0	0	OR5K4
4:128842761	0.936196	MFSD8	G	A	A	1	1	A	1	1	A	1	1	A	115:A=38,1,V=38,1,D=31,1,VE=2,SE=6	ENST00000509826;ENST00000503928;ENST00000513559;ENST00000515130;ENST00000505284;ENST00000504126;ENST00000296468	downstream_gene_variant;upstream_gene_variant;missense_variant;non_coding_transcript_exon_variant,non_coding_transcript_variant	rs3733319	G	0.1228	MODIFIER;MODERATE	9.316	0.3	28486	CCDS3736.1	gene=ENSG00000164073;cDNA=1273;ProteinPos=378;Amino_acids=A/V;Codons=gCt/gT|gene=ENSG00000164073;cDNA=1396;ProteinPos=423;Amino_acids=A/V;Codons=gCt/gTt	tolerated(0.5)	benign(0.002)	TSSDistance=1007|PHENO=1;1	AFR_MAF=A:0.1815|AMR_MAF=A:0.1023|EAS_MAF=A:0.2649|EUR_MAF=A:0.0209|SAS_MAF=A:0.0164	A	0.061	VE:A,1,1;SE:A,1,0.5	0	0	MFSD8
4:128949929	0.948734	C4orf29	C	A	A	1	1	A	1	1	A	1	1	A	129:A=50,1,V=25,1,D=38,1,VE=12,SE=4	ENST00000388795;ENST00000444616;ENST00000398965;ENST00000473040	missense_variant;3_prime_UTR_variant,NMD_transcript_variant	rs60505265,COSM4002945,COSM4002944	C	0.0877	MODERATE;MODIFIER	16.52	0.41	26111	CCDS47131.1	gene=ENSG00000164074;cDNA=1258;ProteinPos=285;Amino_acids=S/R;Codons=agC/ag|gene=ENSG00000164074;cDNA=1246;ProteinPos=333;Amino_acids=S/R;Codons=agC/ag|gene=ENSG00000164074;cDNA=1317;ProteinPos=285;Amino_acids=S/R;Codons=agC/agA	tolerated(0.61);tolerated(0.7)	benign(0.001);benign(0)	PHENO=0,1,1	AFR_MAF=A:0.0499|AMR_MAF=A:0.0908|EAS_MAF=A:0.2718|EUR_MAF=A:0.0199|SAS_MAF=A:0.0164	A	NA	VE:A,1,1;SE:A,0,0.5	0	0	C4orf29
4:129143534	0.981063	LARP1B	A	G	G	1	1	G	1	1	G	1	1	G	119:A=52,1,V=23,1,D=44,0.98	ENST00000354456;ENST00000506199;ENST00000503725;ENST00000508648;ENST00000507259	missense_variant;non_coding_transcript_exon_variant,non_coding_transcript_variant;3_prime_UTR_variant,NMD_transcript_variant	rs74738254	A	0.0373	MODERATE;MODIFIER	0.001	0.38	24704	NA	gene=ENSG00000138709;cDNA=2709;ProteinPos=279;Amino_acids=I/V;Codons=Ata/Gta	tolerated_low_confidence(0.16)	benign(0)	NA	AFR_MAF=G:0.0159|AMR_MAF=G:0.0432|EAS_MAF=G:0.1121|EUR_MAF=G:0.0109|SAS_MAF=G:0.0123	G	0.011	NA	0	0	LARP1B
4:13597538	1	BOD1L1	C	G	G	1	1	G	1	1	G	1	1	G	179:A=72,1,V=41,1,D=29,1,VE=29,SE=8	ENST00000511119;ENST00000040738	upstream_gene_variant;missense_variant	COSM1539386	*	0	MODIFIER;MODERATE	4.125	NA	31792	CCDS3411.2	gene=ENSG00000038219;cDNA=8186;ProteinPos=2684;Amino_acids=G/R;Codons=Ggt/Cgt	NA	benign(0)	TSSDistance=2394|PHENO=1		NA	NA	VE:G,1,1;SE:G,1,0.5	0	0	BOD1L1
4:141489068	0.912964	UCP1	C	T	T	1	1	T	1	1	T	1	1	T	132:A=36,0.97,V=28,1,D=33,1,VE=29,SE=6	ENST00000262999	missense_variant	CM031390,rs45539933,COSM149741	C	0.0859	MODERATE	14.28	0.24	12517	CCDS3753.1	gene=ENSG00000109424;cDNA=266;ProteinPos=64;Amino_acids=A/T;Codons=Gct/Act	tolerated(1)	benign(0)	PHENO=1,0,1	AFR_MAF=T:0.0832|AMR_MAF=T:0.0879|EAS_MAF=T:0.0645|EUR_MAF=T:0.0765|SAS_MAF=T:0.1196	T	0.087	VE:T,1,1;SE:T,1,1	0	0	UCP1
4:169197297	0.908847	DDX60	C	T	T	1	1	T	1	1	T	0.5	1	T	116:A=47,1,V=28,0.96,D=33,0.48,VE=1,SE=7	ENST00000393743	missense_variant	rs550625,COSM4002992,COSM4002991	C	0.1334	MODERATE	8.206	0.38	25942	CCDS34097.1	gene=ENSG00000137628;cDNA=2306;ProteinPos=672;Amino_acids=V/M;Codons=Gtg/Atg	tolerated(1)	benign(0.003)	PHENO=0,1,1	AFR_MAF=T:0.2284|AMR_MAF=T:0.1671|EAS_MAF=T:0.12|EUR_MAF=T:0.0815|SAS_MAF=T:0.0481	T	0.089	VE:T,1,1;SE:T,1,1	0.5	0.5	DDX60
4:184186853	0.999629	WWC2	G	T	T	NA	0	NA	0.5	1	T	1	1	T	60:A=0,NaN,V=30,0.47,D=27,1,VE=2,SE=1	ENST00000504005;ENST00000427431;ENST00000513834;ENST00000438543;ENST00000378925;ENST00000448232;ENST00000506225;ENST00000403733	missense_variant;3_prime_UTR_variant,NMD_transcript_variant;missense_variant,NMD_transcript_variant;upstream_gene_variant	rs142151180	G	0.0006	MODERATE;MODIFIER	0.001	0.32	24148	CCDS34109.2	gene=ENSG00000151718;cDNA=1146;ProteinPos=366;Amino_acids=M/I;Codons=atG/at|gene=ENSG00000151718;cDNA=1905;ProteinPos=635;Amino_acids=M/I;Codons=atG/at|gene=ENSG00000151718;cDNA=1899;ProteinPos=586;Amino_acids=M/I;Codons=atG/at|gene=ENSG00000151718;cDNA=2234;ProteinPos=684;Amino_acids=M/I;Codons=atG/at|gene=ENSG00000151718;cDNA=2052;ProteinPos=366;Amino_acids=M/I;Codons=atG/at|gene=ENSG0000015171…	tolerated(0.45);tolerated(0.44);tolerated(0.53);tolerated(0.47);tolerated(0.56)	benign(0);benign(0.001)	TSSDistance=169	AFR_MAF=T:0.0023|AMR_MAF=T:0|EAS_MAF=T:0|EUR_MAF=T:0|SAS_MAF=T:0	A	NA	VE:T,1,0.5;SE:G,1,0	0.5	0.5	WWC2
4:22749692	0.98049	GBA3	T	C	C	1	1	C	1	1	C	1	1	C	141:A=40,0.95,V=19,1,D=41,1,VE=30,SE=11	ENST00000503442;ENST00000508166;ENST00000511446	intron_variant;missense_variant	rs16873108	T	0.0413	MODIFIER;MODERATE	0.007	0.5	19069	NA	gene=ENSG00000249948;cDNA=1162;ProteinPos=354;Amino_acids=C/R;Codons=Tgt/Cg|gene=ENSG00000249948;cDNA=1064;ProteinPos=183;Amino_acids=C/R;Codons=Tgt/Cgt	tolerated(1)	benign(0.001);benign(0.002)	NA	AFR_MAF=C:0.1452|AMR_MAF=C:0.013|EAS_MAF=C:0|EUR_MAF=C:0.002|SAS_MAF=C:0.0041	C	0.012	VE:C,1,1;SE:C,1,1	0	0	GBA3
4:25673231	0.995483	SLC34A2	T	G	G	1	1	G	1	1	G	1	1	G	157:A=41,0.98,V=26,1,D=27,1,VE=56,SE=7	ENST00000503434;ENST00000510033;ENST00000382051;ENST00000504570	missense_variant;downstream_gene_variant	rs112461275	T	0.0116	MODERATE;MODIFIER	4.986	0.32	11020	CCDS54750.1;CCDS3435.1	gene=ENSG00000157765;cDNA=1037;ProteinPos=311;Amino_acids=I/M;Codons=atT/at|gene=ENSG00000157765;cDNA=986;ProteinPos=312;Amino_acids=I/M;Codons=atT/at|gene=ENSG00000157765;cDNA=1005;ProteinPos=311;Amino_acids=I/M;Codons=atT/atG	tolerated(0.67)	benign(0.001);benign(0)	GENE_PHENO=1	AFR_MAF=G:0.0401|AMR_MAF=G:0.0043|EAS_MAF=G:0|EUR_MAF=G:0.002|SAS_MAF=G:0	G	0.004225	VE:G,1,1;SE:G,1,1	0	0	SLC34A2
4:2949274	0.999114	NOP14;NOP14-AS1	G	C	C	1	1	C	1	1	C	1	1	C	104:A=33,0.97,V=33,1,D=28,1,VE=7,SE=3	ENST00000416614;ENST00000398071;ENST00000515194;ENST00000502735;ENST00000314262;ENST00000503709;ENST00000507702;ENST00000505731	missense_variant;intron_variant,non_coding_transcript_variant;downstream_gene_variant;non_coding_transcript_exon_variant,non_coding_transcript_variant	rs144621452	G	0.0028	MODERATE;MODIFIER	1.853	0.48	16821;20205	CCDS33945.1	gene=ENSG00000087269;cDNA=1544;ProteinPos=493;Amino_acids=T/R;Codons=aCa/aG|gene=ENSG00000087269;cDNA=1492;ProteinPos=493;Amino_acids=T/R;Codons=aCa/aG|gene=ENSG00000087269;cDNA=1515;ProteinPos=493;Amino_acids=T/R;Codons=aCa/aG|gene=ENSG00000087269;cDNA=1527;ProteinPos=493;Amino_acids=T/R;Codons=aCa/aGa	tolerated(0.65);tolerated(0.66);tolerated(0.64)	benign(0.002);benign(0.004)	NA	AFR_MAF=C:0.0068|AMR_MAF=C:0.0014|EAS_MAF=C:0|EUR_MAF=C:0.001|SAS_MAF=C:0.0031	C	0.0008072	VE:C,1,1;SE:C,1,0.5	0	0	NOP14
4:3174845	0.985325	HTT	A	C	C	1	1	C	1	1	C	1	1	C	141:A=36,1,V=19,1,D=22,0.95,VE=58,SE=6	ENST00000509618;ENST00000510626;ENST00000355072	missense_variant;non_coding_transcript_exon_variant,non_coding_transcript_variant	rs3025837	A	0.0415	MODERATE;MODIFIER	13.79	0.64	4851	CCDS43206.1	gene=ENSG00000197386;cDNA=320;ProteinPos=108;Amino_acids=N/H;Codons=Aac/Ca|gene=ENSG00000197386;cDNA=4298;ProteinPos=1385;Amino_acids=N/H;Codons=Aac/Cac	tolerated(1)	benign(0);benign(0.001)	GENE_PHENO=1	AFR_MAF=C:0.1467|AMR_MAF=C:0.013|EAS_MAF=C:0.001|EUR_MAF=C:0.003|SAS_MAF=C:0.001	C	0.013	VE:C,1,1;SE:C,1,1	0	0	HTT
4:38933869	0.985937	FAM114A1	C	T	T	1	1	T	1	1	T	1	1	T	121:A=46,0.98,V=31,1,D=27,1,VE=1,SE=16	ENST00000512889;ENST00000358869;ENST00000515037;ENST00000508737;ENST00000513966	downstream_gene_variant;missense_variant;non_coding_transcript_exon_variant,non_coding_transcript_variant;upstream_gene_variant	rs36058104	C	0.0292	MODIFIER;MODERATE	13.4	0.27	25087	CCDS3447.1	gene=ENSG00000197712;cDNA=1513;ProteinPos=446;Amino_acids=S/L;Codons=tCg/tT|gene=ENSG00000197712;cDNA=1073;ProteinPos=239;Amino_acids=S/L;Codons=tCg/tTg	tolerated(1);tolerated(0.96)	benign(0)	TSSDistance=3484	AFR_MAF=T:0.0734|AMR_MAF=T:0.0058|EAS_MAF=T:0.005|EUR_MAF=T:0.002|SAS_MAF=T:0.0389	T	0.013	VE:T,1,1;SE:T,1,0.5	0	0	FAM114A1
4:4199311	0.997319	OTOP1	C	T	T	0.5	1	T	1	1	T	1	1	T	72:A=29,0.55,V=5,1,D=19,1,VE=6,SE=13	ENST00000296358	missense_variant	rs199980035	C	0.0038	MODERATE	0.181	0.3	19656	CCDS3372.1	gene=ENSG00000163982;cDNA=1275;ProteinPos=417;Amino_acids=G/D;Codons=gGc/gAc	tolerated(0.41)	benign(0.004)	NA	AFR_MAF=T:0.0008|AMR_MAF=T:0|EAS_MAF=T:0|EUR_MAF=T:0|SAS_MAF=T:0.0184	T	0.002628	VE:T,1,1;SE:T,1,0.5	0.5	0.5	OTOP1
4:46737163	0.9998	COX7B2	T	C	C	1	1	C	1	1	C	1	1	C	153:A=48,1,V=29,0.97,D=36,1,VE=35,SE=5	ENST00000505102;ENST00000543208;ENST00000355591;ENST00000302930;ENST00000396533	missense_variant	rs111699375	T	0.0002	MODERATE	0.001	0.31	24381	CCDS3472.2	gene=ENSG00000170516;cDNA=366;ProteinPos=16;Amino_acids=Q/R;Codons=cAa/cG|gene=ENSG00000170516;cDNA=273;ProteinPos=15;Amino_acids=Q/R;Codons=cAa/cG|gene=ENSG00000170516;cDNA=223;ProteinPos=16;Amino_acids=Q/R;Codons=cAa/cG|gene=ENSG00000170516;cDNA=175;ProteinPos=15;Amino_acids=Q/R;Codons=cAa/cG|gene=ENSG00000170516;cDNA=298;ProteinPos=16;Amino_acids=Q/R;Codons=cAa/cGa	tolerated_low_confidence(1);tolerated(1)	benign(0.004)	NA	AFR_MAF=C:0.0008|AMR_MAF=C:0|EAS_MAF=C:0|EUR_MAF=C:0|SAS_MAF=C:0	NA	NA	VE:C,1,1;SE:C,1,0.5	0	0	COX7B2
4:5458556	0.998919	STK32B;RN7SKP275	T	C	C	NA	0	NA	0.5	1	C	1	1	C	137:A=0,NaN,V=51,0.45,D=47,1,VE=26,SE=13	ENST00000508728;ENST00000512018;ENST00000505508;ENST00000364626;ENST00000510398;ENST00000512636;ENST00000282908	non_coding_transcript_exon_variant,non_coding_transcript_variant;3_prime_UTR_variant,NMD_transcript_variant;downstream_gene_variant;missense_variant	rs61729663,COSM1266937	T	0.0028	MODIFIER;MODERATE	13.83	0.32	14217;45999	CCDS3380.1	gene=ENSG00000152953;cDNA=780;ProteinPos=183;Amino_acids=V/A;Codons=gTc/gC|gene=ENSG00000152953;cDNA=805;ProteinPos=153;Amino_acids=V/A;Codons=gTc/gC|gene=ENSG00000152953;cDNA=1111;ProteinPos=230;Amino_acids=V/A;Codons=gTc/gCc	tolerated(0.65);tolerated(0.61);tolerated(0.53)	benign(0)	PHENO=0,1	AFR_MAF=C:0.0091|AMR_MAF=C:0.0029|EAS_MAF=C:0|EUR_MAF=C:0|SAS_MAF=C:0	C	0.0009472	VE:C,0,0.5;SE:C,1,0.5	0.5	0.5	STK32B
4:5642249	0.997991	EVC2	C	T	T	1	1	T	1	1	T	1	1	T	108:A=32,1,V=23,1,D=36,1,VE=15,SE=2	ENST00000475313;ENST00000344938;ENST00000509670;ENST00000310917;ENST00000344408	missense_variant,NMD_transcript_variant;missense_variant;missense_variant,splice_region_variant,NMD_transcript_variant	rs145277501	C	0.0014	MODERATE	9.448	0.27	19747	CCDS54718.1;CCDS3382.2	gene=ENSG00000173040;cDNA=1954;ProteinPos=408;Amino_acids=G/S;Codons=Ggt/Ag|gene=ENSG00000173040;cDNA=1516;ProteinPos=488;Amino_acids=V/I;Codons=Gtc/At|gene=ENSG00000173040;cDNA=1563;ProteinPos=408;Amino_acids=G/S;Codons=Ggt/Agt	tolerated(1);tolerated_low_confidence(0.21)	benign(0);benign(0.002)	GENE_PHENO=1	AFR_MAF=T:0|AMR_MAF=T:0.0043|EAS_MAF=T:0|EUR_MAF=T:0.002|SAS_MAF=T:0.002	T	0.002034	VE:T,1,1;SE:T,1,1	0	0	EVC2
4:57469460	0.991171	THEGL	T	C	C	NA	0	NA	1	1	C	1	1	C	63:A=0,NaN,V=28,1,D=35,1	ENST00000512175	missense_variant	rs115350220	T	0.023	MODERATE	1.082	0.23	43771	CCDS58899.1	gene=ENSG00000249693;cDNA=1437;ProteinPos=457;Amino_acids=W/R;Codons=Tgg/Cgg	tolerated(0.79)	benign(0)	NA	AFR_MAF=C:0.0817|AMR_MAF=C:0.0086|EAS_MAF=C:0|EUR_MAF=C:0.001|SAS_MAF=C:0	C	0.002712	NA	0	0	THEGL
4:77296745	0.985896	CCDC158	G	T	T	1	1	T	1	1	T	1	1	T	186:A=74,0.99,V=53,1,D=47,1,VE=10,SE=2	ENST00000434846;ENST00000388914;ENSR00001755910	missense_variant;intron_variant;regulatory_region_variant	rs7685091	G	0.0365	MODERATE;MODIFIER	0.339	0.47	26374	CCDS43242.1	gene=ENSG00000163749;cDNA=1313;ProteinPos=381;Amino_acids=P/H;Codons=cCt/cAt	tolerated_low_confidence(0.56)	unknown(0)	NA	AFR_MAF=T:0.1339|AMR_MAF=T:0.0086|EAS_MAF=T:0|EUR_MAF=T:0|SAS_MAF=T:0	T	0.004626	VE:T,1,1;SE:T,0,0.5	0	0	CCDC158
4:77324343	0.989473	CCDC158;SNORD50;RP11-356M17.1	C	A	A	1	1	A	1	1	A	1	1	A	168:A=63,0.98,V=30,1,D=49,1,VE=26	ENST00000434846;ENST00000362987;ENST00000388914;ENST00000509851;ENST00000485172;ENST00000504868	missense_variant;downstream_gene_variant;non_coding_transcript_exon_variant,non_coding_transcript_variant	rs28580836	C	0.0365	MODERATE;MODIFIER	11.96	0.2	26374	CCDS43242.1	gene=ENSG00000163749;cDNA=189;ProteinPos=6;Amino_acids=W/C;Codons=tgG/tg|gene=ENSG00000163749;cDNA=171;ProteinPos=6;Amino_acids=W/C;Codons=tgG/tgT	tolerated_low_confidence(0.37);tolerated_low_confidence(0.28)	benign(0)	NA	AFR_MAF=A:0.1339|AMR_MAF=A:0.0086|EAS_MAF=A:0|EUR_MAF=A:0|SAS_MAF=A:0	A	0.009044	VE:A,1,1	0	0	CCDC158
4:88767366	0.995005	MEPE	A	C	C	1	1	C	1	1	C	1	1	C	140:A=58,0.98,V=35,1,D=36,1,VE=8,SE=3	ENST00000515821;ENST00000511670;ENST00000497649;ENST00000424957;ENST00000361056;ENST00000540395;ENST00000560249;ENST00000395102;ENST00000508016	downstream_gene_variant;missense_variant;non_coding_transcript_exon_variant,non_coding_transcript_variant	rs61731017	A	0.0174	MODIFIER;MODERATE	0.024	0.22	13361	CCDS3625.1;CCDS54776.1	gene=ENSG00000152595;cDNA=1652;ProteinPos=425;Amino_acids=N/T;Codons=aAc/aC|gene=ENSG00000152595;cDNA=1419;ProteinPos=449;Amino_acids=N/T;Codons=aAc/aC|gene=ENSG00000152595;cDNA=1386;ProteinPos=336;Amino_acids=N/T;Codons=aAc/aC|gene=ENSG00000152595;cDNA=1532;ProteinPos=480;Amino_acids=N/T;Codons=aAc/aC|gene=ENSG00000152595;cDNA=1603;ProteinPos=425;Amino_acids=N/T;Codons=aAc/aC|gene=ENSG0000015259…	tolerated(0.11);tolerated(0.1)	benign(0.004);benign(0.016)	NA	AFR_MAF=C:0.0537|AMR_MAF=C:0.0029|EAS_MAF=C:0|EUR_MAF=C:0|SAS_MAF=C:0.0143	C	0.004464	VE:C,1,1;SE:C,0,1	0	0	MEPE
4:88767481	0.995012	MEPE	A	C	C	1	1	C	1	1	C	1	1	C	97:A=38,1,V=28,1,D=23,1,VE=1,SE=7	ENST00000515821;ENST00000511670;ENST00000497649;ENST00000424957;ENST00000361056;ENST00000540395;ENST00000560249;ENST00000395102;ENST00000508016	downstream_gene_variant;missense_variant;non_coding_transcript_exon_variant,non_coding_transcript_variant	rs61731016	A	0.0174	MODIFIER;MODERATE	0.001	0.26	13361	CCDS3625.1;CCDS54776.1	gene=ENSG00000152595;cDNA=1767;ProteinPos=463;Amino_acids=Q/H;Codons=caA/ca|gene=ENSG00000152595;cDNA=1534;ProteinPos=487;Amino_acids=Q/H;Codons=caA/ca|gene=ENSG00000152595;cDNA=1501;ProteinPos=374;Amino_acids=Q/H;Codons=caA/ca|gene=ENSG00000152595;cDNA=1647;ProteinPos=518;Amino_acids=Q/H;Codons=caA/ca|gene=ENSG00000152595;cDNA=1718;ProteinPos=463;Amino_acids=Q/H;Codons=caA/ca|gene=ENSG0000015259…	deleterious(0.02)	benign(0.007);benign(0.025)	NA	AFR_MAF=C:0.0537|AMR_MAF=C:0.0029|EAS_MAF=C:0|EUR_MAF=C:0|SAS_MAF=C:0.0143	C	0.004472	VE:C,1,1;SE:C,1,1	0	0	MEPE
4:89358083	0.996969	HERC6	C	A	A	1	1	A	1	1	A	1	1	A	159:A=55,1,V=41,1,D=44,1,VE=11,SE=8	ENST00000380265;ENST00000506842;ENST00000264346	missense_variant;upstream_gene_variant	rs143485545	C	0.0086	MODERATE;MODIFIER	7.367	0.45	26072	CCDS54777.1;CCDS47098.1	gene=ENSG00000138642;cDNA=2519;ProteinPos=779;Amino_acids=A/D;Codons=gCt/gA|gene=ENSG00000138642;cDNA=2503;ProteinPos=815;Amino_acids=A/D;Codons=gCt/gAt	tolerated(0.19);tolerated(0.17)	benign(0)	TSSDistance=2914	AFR_MAF=A:0.031|AMR_MAF=A:0.0029|EAS_MAF=A:0|EUR_MAF=A:0|SAS_MAF=A:0	A	0.002789	VE:A,1,1;SE:A,1,1	0	0	HERC6
4:89408223	0.999799	HERC5	G	A	A	1	1	A	1	1	A	1	1	A	175:A=53,1,V=29,1,D=42,1,VE=50,SE=1	ENST00000510223;ENST00000264350;ENST00000502913;ENST00000508159	non_coding_transcript_exon_variant,non_coding_transcript_variant;missense_variant	rs562419662	G	0.0002	MODIFIER;MODERATE	0.047	NA	24368	CCDS3630.1	gene=ENSG00000138646;cDNA=2008;ProteinPos=619;Amino_acids=A/T;Codons=Gct/Ac|gene=ENSG00000138646;cDNA=879;ProteinPos=257;Amino_acids=A/T;Codons=Gct/Act	tolerated(0.83);tolerated(0.77)	benign(0)	NA	AFR_MAF=A:0.0008|AMR_MAF=A:0|EAS_MAF=A:0|EUR_MAF=A:0|SAS_MAF=A:0	A	0.0001895	VE:A,1,1;SE:A,0,0.5	0	0	HERC5
4:90169025	0.981464	GPRIN3	C	T	T	1	1	T	1	1	T	1	1	T	144:A=46,1,V=35,1,D=25,1,VE=19,SE=19	ENST00000609438;ENST00000333209	missense_variant	rs17015286	C	0.0597	MODERATE	16.64	0.19	27733	CCDS34030.1	gene=ENSG00000185477;cDNA=2756;ProteinPos=746;Amino_acids=R/K;Codons=aGa/aA|gene=ENSG00000185477;cDNA=3321;ProteinPos=746;Amino_acids=R/K;Codons=aGa/aAa	tolerated(1)	benign(0)	NA	AFR_MAF=T:0.2163|AMR_MAF=T:0.0173|EAS_MAF=T:0|EUR_MAF=T:0|SAS_MAF=T:0.001	T	0.017	VE:T,1,1;SE:T,1,1	0	0	GPRIN3
5:118485238	0.98516	DMXL1	G	C	C	1	1	C	1	1	C	1	1	C	144:A=40,0.98,V=26,1,D=32,1,VE=43,SE=3	ENST00000539542;ENST00000311085;ENST00000512281	missense_variant;downstream_gene_variant	rs112912947	G	0.0218	MODERATE;MODIFIER	5.032	0.43	2937	CCDS4125.1	gene=ENSG00000172869;cDNA=3742;ProteinPos=1239;Amino_acids=C/S;Codons=tGc/tC|gene=ENSG00000172869;cDNA=3796;ProteinPos=1239;Amino_acids=C/S;Codons=tGc/tCc	tolerated(1)	benign(0)	NA	AFR_MAF=C:0.0484|AMR_MAF=C:0.0159|EAS_MAF=C:0.0119|EUR_MAF=C:0|SAS_MAF=C:0.0225	C	0.015	VE:C,1,1;SE:C,1,1	0	0	DMXL1
5:121356189	0.938661	SRFBP1	T	A	A	1	1	A	1	1	A	1	1	A	152:A=44,0.98,V=36,1,D=32,1,VE=38,SE=2	ENST00000504881;ENST00000339397;ENSR00001413230	upstream_gene_variant;missense_variant;regulatory_region_variant	rs61734326	T	0.0727	MODIFIER;MODERATE	0.698	0.35	26333	CCDS43354.1	gene=ENSG00000151304;cDNA=831;ProteinPos=253;Amino_acids=F/L;Codons=ttT/ttA	tolerated(0.7)	benign(0)	TSSDistance=36	AFR_MAF=A:0.1672|AMR_MAF=A:0.0476|EAS_MAF=A:0.0437|EUR_MAF=A:0.0318|SAS_MAF=A:0.0348	A	0.061	VE:A,1,1;SE:A,1,1	0	0	SRFBP1
5:122364538	0.976611	SNX24;PPIC	T	C	C	1	1	C	1	1	C	1	1	C	153:A=48,1,V=41,1,D=36,1,VE=13,SE=15	ENST00000502387;ENST00000306442;ENST00000510914;ENST00000415659	intron_variant,non_coding_transcript_variant;missense_variant;non_coding_transcript_exon_variant,non_coding_transcript_variant	rs34341374	T	0.0306	MODIFIER;MODERATE	0.009	0.36	21533;9256	CCDS4133.1	gene=ENSG00000168938;cDNA=373;ProteinPos=86;Amino_acids=K/R;Codons=aAg/aGg	tolerated(0.06)	benign(0.008)	NA	AFR_MAF=C:0.0492|AMR_MAF=C:0.0231|EAS_MAF=C:0.002|EUR_MAF=C:0.0368|SAS_MAF=C:0.0337	C	0.023	VE:C,1,1;SE:C,1,1	0	0	PPIC
5:134343766	0.956591	CATSPER3;PCBD2	T	G	G	1	1	G	1	1	G	1	1	G	99:A=39,1,V=19,1,D=21,1,VE=12,SE=8	ENST00000282611;ENST00000504352	missense_variant;downstream_gene_variant	rs3896260,COSM4159425	T	0.129	MODERATE;MODIFIER	0.002	0.17	20819;24474	CCDS4181.1	gene=ENSG00000152705;cDNA=698;ProteinPos=204;Amino_acids=N/K;Codons=aaT/aaG	tolerated(0.98)	benign(0.001)	PHENO=0,1	AFR_MAF=G:0.4584|AMR_MAF=G:0.0461|EAS_MAF=G:0|EUR_MAF=G:0.007|SAS_MAF=G:0.001	G	0.04	VE:G,1,1;SE:G,1,1	0	0	CATSPER3
5:139197136	0.985707	PSD2	G	C	C	1	1	C	1	1	C	1	1	C	105:A=36,0.97,V=20,1,D=28,1,VE=6,SE=15	ENST00000274710	missense_variant	rs35714177,COSM3393170	G	0	MODERATE	13	0.25	19092	CCDS4216.1	gene=ENSG00000146005;cDNA=1292;ProteinPos=363;Amino_acids=G/R;Codons=Gga/Cga	tolerated(1)	benign(0)	PHENO=0,1		A	NA	VE:C,1,1;SE:C,1,1	0	0	PSD2
5:139508154	0.997143	IGIP	A	C	C	1	1	C	1	1	C	1	1	C	148:A=40,1,V=24,1,D=16,1,VE=52,SE=16	ENST00000333305	missense_variant	rs75647802	A	0.0094	MODERATE	3.24	0.42	33847	CCDS34244.1	gene=ENSG00000182700;cDNA=2634;ProteinPos=31;Amino_acids=K/N;Codons=aaA/aaC	tolerated_low_confidence(1)	benign(0)	NA	AFR_MAF=C:0.0318|AMR_MAF=C:0.0058|EAS_MAF=C:0|EUR_MAF=C:0.001|SAS_MAF=C:0	C	0.002586	VE:C,1,1;SE:C,0,0.5	0	0	IGIP
5:140797827	0.996803	PCDHGB6;PCDHGA3;PCDHGA1;PCDHGA7;PCDHGA10;PCDHGB1;PCDHGA5;PCDHGA11;PCDHGA8;PCDHGB3;PCDHGA4;PCDHGA2;PCDHGA6;PCDHGB4;PCDHGB7;PCDHGA9;PCDHGB2	G	A	A	1	1	A	1	1	A	1	1	A	161:A=49,0.98,V=53,1,D=39,1,VE=6,SE=14	ENST00000520790;ENST00000253812;ENST00000517417;ENST00000518325;ENST00000398610;ENST00000523390;ENST00000518069;ENST00000398587;ENST00000398604;ENST00000576222;ENST00000571252;ENST00000394576;ENST00000518882;ENST00000517434;ENST00000519479;ENST00000398594;ENST00000573521;ENST00000522605;ENSR00001292024	intron_variant;upstream_gene_variant;missense_variant;regulatory_region_variant	rs144490159	G	0.004	MODIFIER;MODERATE	0.004	0.26	8713;8701;8696;8705;8697;8708;8703;8698;8706;8710;8702;8700;8704;8711;8714;8707;8709	CCDS54929.1;CCDS47290.1;CCDS54922.1;CCDS54927.1;CCDS47292.1;CCDS54923.1;CCDS54925.1;CCDS47294.1;CCDS47291.1;CCDS58980.1;CCDS58979.1;CCDS47289.1;CCDS54930.1;CCDS54926.1;CCDS54928.1;CCDS47293.1;CCDS58981.1;CCDS54924.1	gene=ENSG00000254122;cDNA=401;ProteinPos=134;Amino_acids=R/Q;Codons=cGg/cAg	tolerated(0.65)	benign(0.001)	TSSDistance=2935;2968	AFR_MAF=A:0.0015|AMR_MAF=A:0.0115|EAS_MAF=A:0|EUR_MAF=A:0.0099|SAS_MAF=A:0	A	0.003162	VE:A,1,1;SE:A,1,0.5	0	0	PCDHGB7
5:149431516	0.995876	CSF1R;HMGXB3	G	A	A	1	1	A	1	1	A	1	1	A	145:A=55,0.98,V=24,1,D=34,1,VE=13,SE=19	ENST00000509861;ENST00000514469;ENST00000504875;ENST00000502717;ENST00000503427;ENST00000515068;ENST00000286301;ENST00000510472	downstream_gene_variant;missense_variant	rs192696313	G	0.0044	MODIFIER;MODERATE	15.5	0.24	2433;28982	CCDS54935.1;CCDS4302.1	gene=ENSG00000113716;cDNA=4104;ProteinPos=1214;Amino_acids=G/S;Codons=Ggt/Ag|gene=ENSG00000113716;cDNA=4405;ProteinPos=1182;Amino_acids=G/S;Codons=Ggt/Agt	tolerated(1)	benign(0)	GENE_PHENO=1	AFR_MAF=A:0.0008|AMR_MAF=A:0|EAS_MAF=A:0.003|EUR_MAF=A:0.001|SAS_MAF=A:0.0174	A	0.003515	VE:A,0,1;SE:A,1,1	0	0	HMGXB3
5:159655498	0.934568	FABP6	G	A	A	1	1	A	1	1	A	1	1	A	113:A=50,1,V=28,1,D=35,1	ENST00000402432;ENST00000393982;ENST00000521362;ENST00000523955;ENST00000393980	upstream_gene_variant;intron_variant;missense_variant,NMD_transcript_variant	rs72812227	G	0.0435	MODIFIER;MODERATE	3.978	0.25	3561	CCDS4349.1;CCDS43393.1	gene=ENSG00000170231;cDNA=112;ProteinPos=38;Amino_acids=G/R;Codons=Ggg/Agg	NA	unknown(0)	TSSDistance=939;3544	AFR_MAF=A:0.0454|AMR_MAF=A:0.0288|EAS_MAF=A:0.003|EUR_MAF=A:0.0626|SAS_MAF=A:0.0736	A	0.059	NA	0	0	FABP6
5:175811133	0.913404	NOP16;ARL10;HIGD2A	T	C	C	1	1	C	1	1	C	1	1	C	108:A=22,1,V=17,0.82,D=25,1,VE=35,SE=9	ENST00000510123;ENST00000510608;ENST00000502663;ENST00000514533;ENST00000509257;ENST00000503849;ENST00000310389;ENST00000389158;ENST00000274787;ENST00000507413;ENST00000502577;ENST00000504821;ENST00000503175	missense_variant;downstream_gene_variant;intron_variant;3_prime_UTR_variant;upstream_gene_variant	rs1065212	T	0.0825	MODERATE;MODIFIER	0.002	0.34	26934;22042;28311	CCDS58991.1;CCDS4400.1;CCDS43403.1;CCDS4401.1	gene=ENSG00000048162;cDNA=768;ProteinPos=182;Amino_acids=E/G;Codons=gAg/gGg	tolerated_low_confidence(0.22)	benign(0)	TSSDistance=4615	AFR_MAF=C:0.1967|AMR_MAF=C:0.0648|EAS_MAF=C:0|EUR_MAF=C:0.0895|SAS_MAF=C:0.0184	C	0.086	VE:C,1,1;SE:C,1,1	0	0	NOP16
5:175956273	0.991809	RNF44	A	G	G	1	1	G	1	1	G	1	1	G	100:A=40,1,V=17,1,D=20,1,VE=14,SE=9	ENST00000506378;ENST00000515051;ENST00000504434;ENST00000513029;ENST00000509404;ENST00000504160;ENST00000537487;ENST00000508478;ENST00000274811;ENSR00001775891	missense_variant;non_coding_transcript_exon_variant,non_coding_transcript_variant;downstream_gene_variant;intron_variant,NMD_transcript_variant;intron_variant;regulatory_region_variant	rs73804130	A	0.0246	MODERATE;MODIFIER	2.735	0.17	19180	CCDS4404.1	gene=ENSG00000146083;cDNA=515;ProteinPos=173;Amino_acids=S/P;Codons=Tct/Cct	tolerated_low_confidence(0.15)	benign(0)	NA	AFR_MAF=G:0.0741|AMR_MAF=G:0.0173|EAS_MAF=G:0.001|EUR_MAF=G:0|SAS_MAF=G:0.0123	G	0.007579	VE:G,1,1;SE:G,1,1	0	0	RNF44
5:176370402	0.913597	UIMC1	A	G	G	1	1	G	1	1	G	1	1	G	134:A=58,0.91,V=22,0.95,D=33,1,VE=20,SE=1	ENST00000377219;ENST00000511320;ENST00000506128;ENST00000510698;ENST00000377227;ENST00000503273;ENST00000512031	missense_variant;missense_variant,NMD_transcript_variant;non_coding_transcript_exon_variant,non_coding_transcript_variant;3_prime_UTR_variant,NMD_transcript_variant	rs13360277,COSM3761128	A	0.1685	MODERATE;MODIFIER	0.295	0.46	30298	CCDS4408.1	gene=ENSG00000087206;cDNA=1698;ProteinPos=511;Amino_acids=C/R;Codons=Tgc/Cg|gene=ENSG00000087206;cDNA=1641;ProteinPos=345;Amino_acids=C/R;Codons=Tgc/Cg|gene=ENSG00000087206;cDNA=1084;ProteinPos=230;Amino_acids=C/R;Codons=Tgc/Cg|gene=ENSG00000087206;cDNA=881;ProteinPos=511;Amino_acids=C/R;Codons=Tgc/Cg|gene=ENSG00000087206;cDNA=1664;ProteinPos=345;Amino_acids=C/R;Codons=Tgc/Cgc	tolerated(0.12);tolerated(0.13);tolerated(0.11)	benign(0)	PHENO=0,1	AFR_MAF=G:0.4304|AMR_MAF=G:0.1023|EAS_MAF=G:0.0129|EUR_MAF=G:0.0517|SAS_MAF=G:0.1421	G	0.083	VE:G,1,1;SE:G,1,1	0	0	UIMC1
5:178421531	1	GRM6;RP11-281O15.4;RP11-281O15.5	G	T	T	1	1	T	1	1	T	0	0	G	35:A=15,1,V=16,1,D=4,0	ENST00000519175;ENST00000231188;ENST00000519491;ENST00000521486;ENST00000517717;ENSR00001298155	downstream_gene_variant;missense_variant;regulatory_region_variant	-	*	0	MODIFIER;MODERATE	0.377	NA	4598	CCDS4442.1	gene=ENSG00000113262;cDNA=594;ProteinPos=139;Amino_acids=P/T;Codons=Ccc/Ac|gene=ENSG00000113262;cDNA=454;ProteinPos=139;Amino_acids=P/T;Codons=Ccc/Acc	tolerated(0.58)	benign(0.004)	GENE_PHENO=1		NA	NA	NA	1	0	GRM6
5:65118738	0.945774	NLN	C	T	T	1	1	T	1	1	T	1	1	T	130:A=39,0.97,V=20,1,D=33,1,VE=15,SE=23	ENST00000511299;ENST00000515595;ENST00000506799;ENST00000509935;ENST00000502464;ENST00000380985;ENSR00001766779	missense_variant;non_coding_transcript_exon_variant,non_coding_transcript_variant;intron_variant;regulatory_region_variant	rs6860508,COSM3947658	C	0.0801	MODERATE;MODIFIER	21.3	0.4	16058	CCDS3989.1	gene=ENSG00000123213;cDNA=1240;ProteinPos=414;Amino_acids=P/S;Codons=Ccg/Tc|gene=ENSG00000123213;cDNA=1981;ProteinPos=600;Amino_acids=P/S;Codons=Ccg/Tc|gene=ENSG00000123213;cDNA=2288;ProteinPos=704;Amino_acids=P/S;Codons=Ccg/Tcg	deleterious_low_confidence(0)	possibly_damaging(0.803);probably_damaging(0.994)	PHENO=0,1	AFR_MAF=T:0.2073|AMR_MAF=T:0.0504|EAS_MAF=T:0|EUR_MAF=T:0.0308|SAS_MAF=T:0.0624	T	0.053	VE:T,1,1;SE:T,1,1	0	0	NLN
5:65892712	0.957199	MAST4	G	C	C	1	1	C	1	1	C	1	1	C	34:A=12,1,V=16,1,D=6,1	ENST00000404260;ENST00000406039;ENST00000406374;ENST00000403625;ENSR00001281890	missense_variant;regulatory_region_variant	rs6867856	G	0.0429	MODERATE;MODIFIER	2.774	0.25	19037	CCDS47224.1;CCDS54861.1	gene=ENSG00000069020;cDNA=537;ProteinPos=77;Amino_acids=A/P;Codons=Gcg/Cc|gene=ENSG00000069020;cDNA=229;ProteinPos=77;Amino_acids=A/P;Codons=Gcg/Cc|gene=ENSG00000069020;cDNA=505;ProteinPos=77;Amino_acids=A/P;Codons=Gcg/Cc|gene=ENSG00000069020;cDNA=524;ProteinPos=77;Amino_acids=A/P;Codons=Gcg/Ccg	tolerated_low_confidence(0.76);tolerated_low_confidence(0.67)	benign(0)	NA	AFR_MAF=C:0.0847|AMR_MAF=C:0.0086|EAS_MAF=C:0.0278|EUR_MAF=C:0.003|SAS_MAF=C:0.0675	C	0.006691	NA	0	0	MAST4
5:66414520	0.999948	MAST4	T	A	A	1	1	A	1	1	A	1	1	A	194:A=68,0.97,V=41,1,D=33,1,VE=40,SE=12	ENST00000403666;ENST00000404260;ENST00000261569;ENST00000490016;ENST00000405643;ENST00000403625	missense_variant;downstream_gene_variant	rs548616492	T	0.0002	MODERATE;MODIFIER	0.044	NA	19037	CCDS47225.1;CCDS54861.1	gene=ENSG00000069020;cDNA=1103;ProteinPos=345;Amino_acids=H/Q;Codons=caT/ca|gene=ENSG00000069020;cDNA=1919;ProteinPos=537;Amino_acids=H/Q;Codons=caT/ca|gene=ENSG00000069020;cDNA=1394;ProteinPos=340;Amino_acids=H/Q;Codons=caT/ca|gene=ENSG00000069020;cDNA=1443;ProteinPos=355;Amino_acids=H/Q;Codons=caT/ca|gene=ENSG00000069020;cDNA=1897;ProteinPos=534;Amino_acids=H/Q;Codons=caT/caA	tolerated(1)	benign(0.001);benign(0)	NA	AFR_MAF=A:0|AMR_MAF=A:0|EAS_MAF=A:0|EUR_MAF=A:0|SAS_MAF=A:0.001	A	1.667e-05	VE:A,1,1;SE:A,1,1	0	0	MAST4
5:75591644	0.999172	RP11-466P24.6;SV2C	C	A	A	1	1	A	1	1	A	1	1	A	159:A=48,1,V=38,1,D=46,1,VE=20,SE=7	ENST00000502589;ENST00000506257;ENST00000502798;ENST00000322285	intron_variant,non_coding_transcript_variant;non_coding_transcript_exon_variant,non_coding_transcript_variant;missense_variant	rs548280850	C	0.0014	MODIFIER;MODERATE	16.76	NA	30670	CCDS43331.1	gene=ENSG00000122012;cDNA=1821;ProteinPos=460;Amino_acids=P/H;Codons=cCt/cA|gene=ENSG00000122012;cDNA=1579;ProteinPos=460;Amino_acids=P/H;Codons=cCt/cAt	tolerated(0.93);tolerated(0.92)	benign(0)	NA	AFR_MAF=A:0|AMR_MAF=A:0|EAS_MAF=A:0.001|EUR_MAF=A:0|SAS_MAF=A:0.0061	A	0.0008029	VE:A,1,1;SE:A,1,0.5	0	0	SV2C
5:82833977	0.996268	VCAN-AS1;VCAN	A	T	T	1	1	T	1	1	T	1	1	T	140:A=55,0.98,V=33,0.97,D=29,1,VE=8,SE=15	ENST00000513899;ENST00000512090;ENST00000342785;ENST00000265077;ENST00000515397;ENST00000502527;ENST00000512590;ENST00000343200;ENST00000513016;ENST00000513960;ENST00000507162	downstream_gene_variant;intron_variant,non_coding_transcript_variant;intron_variant;missense_variant;non_coding_transcript_exon_variant,non_coding_transcript_variant;upstream_gene_variant	rs113965318	A	0.0106	MODIFIER;MODERATE	0.001	0.23	40163;2464	CCDS54875.1;CCDS4060.1;CCDS47242.1;CCDS54876.1	gene=ENSG00000038427;cDNA=5720;ProteinPos=1719;Amino_acids=T/S;Codons=Act/Tc|gene=ENSG00000038427;cDNA=2550;ProteinPos=732;Amino_acids=T/S;Codons=Act/Tc|gene=ENSG00000038427;cDNA=2447;ProteinPos=1719;Amino_acids=T/S;Codons=Act/Tct	tolerated(1);tolerated(0.94)	benign(0)	TSSDistance=3790|GENE_PHENO=1	AFR_MAF=T:0.0348|AMR_MAF=T:0.0101|EAS_MAF=T:0|EUR_MAF=T:0|SAS_MAF=T:0	T	0.003476	VE:T,1,1;SE:T,1,1	0	0	VCAN
5:82834398	0.996161	VCAN-AS1;VCAN	C	A	A	1	1	A	1	1	A	1	1	A	147:A=54,0.98,V=38,1,D=40,1,VE=11,SE=4	ENST00000513899;ENST00000512090;ENST00000342785;ENST00000265077;ENST00000515397;ENST00000502527;ENST00000512590;ENST00000343200;ENST00000513016;ENST00000513960;ENST00000507162	downstream_gene_variant;intron_variant,non_coding_transcript_variant;intron_variant;missense_variant;non_coding_transcript_exon_variant,non_coding_transcript_variant;upstream_gene_variant	rs34050047	C	0.0106	MODIFIER;MODERATE	2.404	0.19	40163;2464	CCDS54875.1;CCDS4060.1;CCDS47242.1;CCDS54876.1	gene=ENSG00000038427;cDNA=6141;ProteinPos=1859;Amino_acids=A/E;Codons=gCa/gA|gene=ENSG00000038427;cDNA=2971;ProteinPos=872;Amino_acids=A/E;Codons=gCa/gA|gene=ENSG00000038427;cDNA=2868;ProteinPos=1859;Amino_acids=A/E;Codons=gCa/gAa	tolerated(1)	benign(0)	TSSDistance=3369|GENE_PHENO=1	AFR_MAF=A:0.0348|AMR_MAF=A:0.0101|EAS_MAF=A:0|EUR_MAF=A:0|SAS_MAF=A:0	A	0.00355	VE:A,1,1;SE:A,1,1	0	0	VCAN
5:82837946	0.999893	VCAN-AS1;VCAN	G	A	A	1	1	A	1	1	A	1	1	A	165:A=41,0.95,V=43,0.95,D=30,1,VE=28,SE=23	ENST00000513899;ENST00000512090;ENST00000342785;ENST00000265077;ENST00000515397;ENST00000502527;ENST00000512590;ENST00000343200;ENST00000513016;ENST00000513960;ENST00000507162;ENSR00001768487	intron_variant,non_coding_transcript_variant;intron_variant;missense_variant;downstream_gene_variant;non_coding_transcript_exon_variant,non_coding_transcript_variant;regulatory_region_variant	rs144214095	G	0	MODIFIER;MODERATE	6.687	0.3	40163;2464	CCDS54875.1;CCDS4060.1;CCDS47242.1;CCDS54876.1	gene=ENSG00000038427;cDNA=9689;ProteinPos=3042;Amino_acids=D/N;Codons=Gat/Aa|gene=ENSG00000038427;cDNA=6519;ProteinPos=2055;Amino_acids=D/N;Codons=Gat/Aat	tolerated(1)	benign(0)	GENE_PHENO=1		A	0.0001071	VE:A,1,1;SE:A,1,0.5	0	0	VCAN
5:86564477	0.99642	RASA1	A	G	G	1	1	G	1	1	G	1	1	G	109:A=27,1,V=10,1,D=16,1,VE=56	ENST00000515800;ENST00000512763;ENST00000456692;ENST00000274376;ENST00000506290;ENSR00001411471	missense_variant,NMD_transcript_variant;upstream_gene_variant;missense_variant;regulatory_region_variant	rs146525982	A	0.0018	MODERATE;MODIFIER	6.591	0.48	9871	CCDS47243.1;CCDS34200.1	gene=ENSG00000145715;cDNA=773;ProteinPos=70;Amino_acids=E/G;Codons=gAg/gGg	tolerated_low_confidence(0.31);tolerated_low_confidence(0.51)	unknown(0);benign(0)	TSSDistance=284;273|GENE_PHENO=1	AFR_MAF=G:0.0008|AMR_MAF=G:0.0014|EAS_MAF=G:0.006|EUR_MAF=G:0.001|SAS_MAF=G:0	G	0.00324	VE:G,0,1	0	0	RASA1
6:100368868	0.999892	MCHR2	G	A	A	1	1	A	1	1	A	1	1	A	139:A=52,1,V=28,1,D=35,1,VE=23,SE=1	ENST00000369212;ENST00000281806	missense_variant	-	G	0	MODERATE	8.613	0.47	20867	CCDS5044.1	gene=ENSG00000152034;cDNA=1071;ProteinPos=324;Amino_acids=A/V;Codons=gCg/gT|gene=ENSG00000152034;cDNA=1286;ProteinPos=324;Amino_acids=A/V;Codons=gCg/gTg	tolerated(1)	benign(0)	NA		NA	NA	VE:A,1,1;SE:A,1,1	0	0	MCHR2
6:107780483	0.985066	PDSS2	A	G	G	1	1	G	1	1	G	1	1	G	123:A=30,1,V=23,0.96,D=23,1,VE=40,SE=7	ENST00000453874;ENST00000369037;ENST00000369031;ENSR00001223765	missense_variant;regulatory_region_variant	rs3734675,COSM3683939,COSM3683940	A	0.0242	MODERATE;MODIFIER	23.4	0.3	23041	CCDS5059.1	gene=ENSG00000164494;cDNA=278;ProteinPos=3;Amino_acids=F/L;Codons=Ttt/Ct|gene=ENSG00000164494;cDNA=285;ProteinPos=3;Amino_acids=F/L;Codons=Ttt/Ct|gene=ENSG00000164494;cDNA=286;ProteinPos=3;Amino_acids=F/L;Codons=Ttt/Ctt	tolerated_low_confidence(1)	benign(0)	PHENO=1;1,1,1	AFR_MAF=G:0.0015|AMR_MAF=G:0.0072|EAS_MAF=G:0.0982|EUR_MAF=G:0.007|SAS_MAF=G:0.0082	G	0.014	VE:G,0,1;SE:G,1,1	0	0	PDSS2
6:109802500	0.999951	ZBTB24	C	G	G	1	1	G	1	1	G	1	1	G	185:A=51,1,V=37,1,D=25,1,VE=63,SE=9	ENST00000230122	missense_variant	rs113516976	C	0	MODERATE	0.022	0.48	21143	CCDS34509.1	gene=ENSG00000112365;cDNA=898;ProteinPos=244;Amino_acids=E/Q;Codons=Gag/Cag	tolerated(0.98)	benign(0.006)	GENE_PHENO=1		G	4.942e-05	VE:G,0,1;SE:G,1,1	0	0	ZBTB24
6:144507910	0.991935	STX11	G	A	A	1	1	A	1	1	A	1	1	A	181:A=46,1,V=24,1,D=21,1,VE=67,SE=23	ENST00000367568	missense_variant	rs17073498,COSM3683980	G	0.02	MODERATE	12.01	0.35	11429	CCDS5205.1	gene=ENSG00000135604;cDNA=329;ProteinPos=49;Amino_acids=R/Q;Codons=cGg/cAg	tolerated(1)	benign(0.001)	PHENO=1;0,1	AFR_MAF=A:0.0234|AMR_MAF=A:0|EAS_MAF=A:0.0595|EUR_MAF=A:0.001|SAS_MAF=A:0.0082	A	0.007528	VE:A,1,1;SE:A,1,1	0	0	STX11
6:144665357	0.914717	UTRN	T	C	C	1	1	C	1	1	C	1	1	C	79:A=26,1,V=30,1,D=23,1	ENST00000433557;ENST00000421035;ENST00000367545;ENSR00001229634	intron_variant;missense_variant;regulatory_region_variant	rs6917261	T	0.2067	MODIFIER;MODERATE	14.34	0.33	12635	CCDS34547.1	gene=ENSG00000152818;cDNA=121;ProteinPos=4;Amino_acids=L/P;Codons=cTg/cCg	tolerated_low_confidence(0.46)	benign(0)	NA	AFR_MAF=C:0.5968|AMR_MAF=C:0.0865|EAS_MAF=C:0.1607|EUR_MAF=C:0.006|SAS_MAF=C:0.0184	C	0.039	NA	0	0	UTRN
6:149918766	0.998559	RP1-12G14.7;KATNA1;RPS18P9;SNORA2	T	C	C	1	1	C	1	1	C	1	1	C	156:A=41,0.95,V=19,1,D=26,1,VE=62,SE=8	ENST00000419134;ENST00000335643;ENST00000367411;ENST00000335647;ENST00000444282;ENST00000481905;ENST00000494504;ENST00000470620;ENST00000482817;ENST00000365473	upstream_gene_variant;missense_variant;downstream_gene_variant;non_coding_transcript_exon_variant,non_coding_transcript_variant	rs73781249	T	0.0042	MODIFIER;MODERATE	12.34	0.46	6216;36483	CCDS56456.1;CCDS5217.1	gene=ENSG00000186625;cDNA=1079;ProteinPos=267;Amino_acids=T/A;Codons=Act/Gc|gene=ENSG00000186625;cDNA=1286;ProteinPos=343;Amino_acids=T/A;Codons=Act/Gc|gene=ENSG00000186625;cDNA=1072;ProteinPos=267;Amino_acids=T/A;Codons=Act/Gct	tolerated(1)	benign(0.002);benign(0)	TSSDistance=4967	AFR_MAF=C:0.0144|AMR_MAF=C:0.0014|EAS_MAF=C:0|EUR_MAF=C:0.001|SAS_MAF=C:0	C	0.001326	VE:C,1,1;SE:C,1,1	0	0	KATNA1
6:151161086	0.962008	PLEKHG1	T	C	C	1	1	C	1	1	C	1	1	C	96:A=36,0.97,V=19,0.95,D=21,1,VE=1,SE=19	ENST00000475490;ENST00000367328;ENST00000358517	intron_variant,NMD_transcript_variant;missense_variant	rs17080410	T	0.0405	MODIFIER;MODERATE	0.003	0.29	20884	CCDS34552.1	gene=ENSG00000120278;cDNA=3524;ProteinPos=1071;Amino_acids=V/A;Codons=gTg/gC|gene=ENSG00000120278;cDNA=3423;ProteinPos=1071;Amino_acids=V/A;Codons=gTg/gCg	tolerated(0.75)	benign(0)	NA	AFR_MAF=C:0.0295|AMR_MAF=C:0.0274|EAS_MAF=C:0.0208|EUR_MAF=C:0.0447|SAS_MAF=C:0.0808	C	0.038	VE:C,1,1;SE:C,1,1	0	0	PLEKHG1
6:151161116	0.963961	PLEKHG1	G	A	A	1	1	A	1	1	A	0.5	1	A	110:A=44,0.98,V=22,1,D=24,0.33,VE=1,SE=19	ENST00000475490;ENST00000367328;ENST00000358517	intron_variant,NMD_transcript_variant;missense_variant	rs61742396	G	0.0371	MODIFIER;MODERATE	1.899	0.3	20884	CCDS34552.1	gene=ENSG00000120278;cDNA=3554;ProteinPos=1081;Amino_acids=G/E;Codons=gGa/gA|gene=ENSG00000120278;cDNA=3453;ProteinPos=1081;Amino_acids=G/E;Codons=gGa/gAa	tolerated(1)	benign(0)	NA	AFR_MAF=A:0.0303|AMR_MAF=A:0.0274|EAS_MAF=A:0.0208|EUR_MAF=A:0.0447|SAS_MAF=A:0.0624	A	0.036	VE:A,1,1;SE:A,1,0.5	0.5	0.5	PLEKHG1
6:154360696	0.969765	OPRM1	C	T	T	1	1	T	1	1	T	1	1	T	84:A=37,1,V=20,1,D=10,1,VE=7,SE=10	ENST00000520282;ENST00000337049;ENST00000428397;ENST00000360422;ENST00000452687;ENST00000330432;ENST00000435918;ENST00000518759;ENST00000522739;ENST00000414028;ENST00000419506;ENST00000434900;ENST00000519083;ENST00000524163;ENST00000524150;ENST00000520708;ENST00000523520;ENST00000229768;ENSR00001231191	missense_variant;intron_variant;missense_variant,NMD_transcript_variant;non_coding_transcript_exon_variant,non_coding_transcript_variant;regulatory_region_variant	rs1799972	C	0.0713	MODERATE;MODIFIER	8.947	0.3	8156	CCDS43517.1;CCDS47508.1;CCDS47504.1;CCDS55070.1;CCDS47505.1;CCDS55068.1;CCDS47506.1;CCDS47507.1;CCDS47503.1;CCDS55069.1;CCDS55071.1;CCDS43518.1	gene=ENSG00000112038;cDNA=674;ProteinPos=54;Amino_acids=A/V;Codons=gCc/gT|gene=ENSG00000112038;cDNA=67;ProteinPos=6;Amino_acids=A/V;Codons=gCc/gT|gene=ENSG00000112038;cDNA=213;ProteinPos=99;Amino_acids=A/V;Codons=gCc/gT|gene=ENSG00000112038;cDNA=254;ProteinPos=54;Amino_acids=A/V;Codons=gCc/gT|gene=ENSG00000112038;cDNA=106;ProteinPos=6;Amino_acids=A/V;Codons=gCc/gT|gene=ENSG00000112038;cDNA=87;Pro…	tolerated(0.84);tolerated_low_confidence(0.63);tolerated_low_confidence(0.56);tolerated_low_confidence(0.57);tolerated_low_confidence(0.55);tolerated_low_confidence(0.61);tolerated_low_confidence(0.6);tolerated_low_confidence(0.26);tolerated_low_confidence(0.42);tolerated_low_confidence(0.72)	benign(0.002);benign(0.001);benign(0);benign(0.01)	NA	AFR_MAF=T:0.2557|AMR_MAF=T:0.0187|EAS_MAF=T:0|EUR_MAF=T:0.002|SAS_MAF=T:0.0041	T	0.021	VE:T,1,1;SE:T,1,0.5	0	0	OPRM1
6:167738668	0.94358	TTLL2	G	A	A	1	1	A	1	1	A	1	1	A	104:A=39,1,V=24,1,D=24,1,VE=15,SE=2	ENST00000515138;ENST00000239587;ENST00000512917	missense_variant,NMD_transcript_variant;missense_variant	rs12526094	G	0.0679	MODERATE	0.002	0.15	21211	CCDS5301.1	gene=ENSG00000120440;cDNA=83;ProteinPos=3;Amino_acids=G/R;Codons=Ggg/Ag|gene=ENSG00000120440;cDNA=95;ProteinPos=3;Amino_acids=G/R;Codons=Ggg/Ag|gene=ENSG00000120440;cDNA=76;ProteinPos=3;Amino_acids=G/R;Codons=Ggg/Agg	tolerated_low_confidence(0.9)	benign(0);unknown(0)	NA	AFR_MAF=A:0.1581|AMR_MAF=A:0.1095|EAS_MAF=A:0.0347|EUR_MAF=A:0.008|SAS_MAF=A:0.0123	A	0.025	VE:A,1,1;SE:A,1,1	0	0	TTLL2
6:29408270	0.942723	OR11A1;OR10C1	C	T	T	1	1	T	1	1	T	1	1	T	97:A=42,1,V=18,1,D=24,1,VE=5,SE=8	ENST00000377149;ENST00000444197	intron_variant;missense_variant	rs2074468	C	0.0964	MODIFIER;MODERATE	3.029	0.21	8176;8165	CCDS34363.1;CCDS34364.1	gene=ENSG00000206474;cDNA=1188;ProteinPos=160;Amino_acids=P/S;Codons=Cct/Tct	tolerated(0.57)	benign(0)	NA	AFR_MAF=T:0.233|AMR_MAF=T:0.0447|EAS_MAF=T:0.0605|EUR_MAF=T:0.0258|SAS_MAF=T:0.0583	A	NA	VE:T,1,1;SE:T,1,1	0	0	OR10C1
6:31106065	0.943098	PSORS1C1;POLR2LP;CCHCR1;PSORS1C2	C	T	T	1	1	T	0.5	1	T	1	1	T	66:A=22,1,V=15,0.4,D=18,1,VE=3,SE=8	ENST00000552747;ENST00000550838;ENST00000479581;ENST00000444785;ENST00000451521;ENST00000467553;ENST00000486060;ENST00000481450;ENST00000259845;ENST00000396263;ENST00000396268;ENST00000547221;ENST00000376266;ENST00000259881;ENST00000548049	intron_variant,non_coding_transcript_variant;upstream_gene_variant;downstream_gene_variant;missense_variant;intron_variant	rs2233950,COSM4160645	C	0.0503	MODIFIER;MODERATE	5.14	0.28	17202;31340;13930;17199	CCDS47397.1;CCDS4694.1;CCDS43445.1;CCDS4695.1;CCDS34390.1	gene=ENSG00000204538;cDNA=398;ProteinPos=25;Amino_acids=G/D;Codons=gGc/gAc	tolerated_low_confidence(1)	benign(0)	TSSDistance=2439;69|PHENO=0,1	AFR_MAF=T:0.0363|AMR_MAF=T:0.049|EAS_MAF=T:0.0734|EUR_MAF=T:0.0567|SAS_MAF=T:0.0399	T	0.046	VE:T,1,0.5;SE:T,1,1	0.5	0.5	PSORS1C2
6:32937048	0.955419	XXbac-BPG181M17.6;BRD2;BRD2-IT1;HLA-DMA	C	A	A	1	1	A	0	1	C	1	1	A	57:A=17,1,V=21,0,D=19,1	ENST00000580587;ENST00000482914;ENST00000395289;ENST00000449025;ENST00000580234;ENST00000449085;ENST00000374825;ENST00000607833;ENST00000374831;ENST00000495733;ENST00000415875;ENST00000422832;ENST00000496118;ENST00000464392;ENST00000443797;ENST00000584808;ENST00000456339;ENST00000581002;ENST00000395287;ENSR00000488074	downstream_gene_variant;upstream_gene_variant;intron_variant;missense_variant;regulatory_region_variant	rs115634162	C	0.023	MODIFIER;MODERATE	5.775	0.37	1103;41311;4934	CCDS56420.1;CCDS56421.1;CCDS4762.1	gene=ENSG00000204256;cDNA=107;ProteinPos=9;Amino_acids=P/Q;Codons=cCa/cAa	tolerated_low_confidence(0.73)	unknown(0)	TSSDistance=1682;1630;3813;967;2946;1617;1659;961;177;827;1434;48;1631;3459	AFR_MAF=A:0.0015|AMR_MAF=A:0.0202|EAS_MAF=A:0.0327|EUR_MAF=A:0.0388|SAS_MAF=A:0.0276	A	0.027	NA	1	1	BRD2
6:36172374	0.98605	BRPF3	C	T	T	1	1	T	1	1	T	1	1	T	207:A=50,1,V=39,1,D=35,1,VE=71,SE=12	ENST00000443324;ENST00000357641;ENST00000446974;ENST00000534694;ENST00000543502;ENST00000441123;ENST00000339717;ENST00000454960;ENST00000534400;ENST00000527657;ENST00000449261;ENST00000532330;ENSR00001780850	intron_variant;downstream_gene_variant;intron_variant,NMD_transcript_variant;missense_variant;regulatory_region_variant	rs2245972	C	0.0333	MODIFIER;MODERATE	17.31	0.38	14256	CCDS34437.1	gene=ENSG00000096070;cDNA=184;ProteinPos=9;Amino_acids=T/I;Codons=aCa/aTa	deleterious_low_confidence(0)	benign(0.096)	NA	AFR_MAF=T:0.059|AMR_MAF=T:0.0072|EAS_MAF=T:0.0516|EUR_MAF=T:0.004|SAS_MAF=T:0.0286	T	0.013	VE:T,1,1;SE:T,1,1	0	0	BRPF3
6:41126655	0.978229	TREM2;TREML1	A	G	G	1	1	G	1	1	G	1	1	G	168:A=31,1,V=20,1,D=25,0.96,VE=81,SE=11	ENST00000373122;ENST00000373127;ENST00000338469;ENST00000373113;ENST00000426005;ENST00000437044	3_prime_UTR_variant;upstream_gene_variant;intron_variant;missense_variant	rs2234256	A	0.0561	MODIFIER;MODERATE	0.021	0.17	17761;20434	CCDS64421.1;CCDS64422.1;CCDS4852.1;CCDS4851.1;CCDS64420.1	gene=ENSG00000095970;cDNA=726;ProteinPos=211;Amino_acids=L/P;Codons=cTg/cCg	tolerated(0.29)	benign(0)	TSSDistance=4580;4585|GENE_PHENO=1	AFR_MAF=G:0.146|AMR_MAF=G:0.0216|EAS_MAF=G:0.006|EUR_MAF=G:0|SAS_MAF=G:0.0685	G	0.02	VE:G,1,1;SE:G,1,1	0	0	TREM2
6:42713274	0.991267	TBCC	G	A	A	0.5	1	A	1	1	A	1	1	A	158:A=38,0.53,V=21,1,D=24,1,VE=52,SE=23	ENST00000372876;ENST00000244625;ENSR00001495365	missense_variant;regulatory_region_variant	rs2234028	G	0.0192	MODERATE;MODIFIER	0.001	0.35	11580	CCDS4872.1	gene=ENSG00000124659;cDNA=561;ProteinPos=180;Amino_acids=P/S;Codons=Ccc/Tc|gene=ENSG00000124659;cDNA=1102;ProteinPos=180;Amino_acids=P/S;Codons=Ccc/Tcc	tolerated(0.85)	benign(0)	NA	AFR_MAF=A:0.034|AMR_MAF=A:0.0014|EAS_MAF=A:0.0407|EUR_MAF=A:0.003|SAS_MAF=A:0.0061	A	NA	VE:A,1,1;SE:A,0,0.5	0.5	0.5	TBCC
6:43638636	0.918278	MRPS18A;RSPH9	G	A	A	1	1	A	1	1	A	1	1	A	117:A=41,1,V=22,1,D=25,1,VE=26,SE=3	ENST00000372116;ENST00000372163;ENST00000372165;ENST00000427312;ENST00000372133	downstream_gene_variant;missense_variant	rs16896629	G	0.1302	MODIFIER;MODERATE	16.5	0.46	14515;21057	CCDS55006.1;CCDS4905.1;CCDS55005.1;CCDS4906.1	gene=ENSG00000172426;cDNA=834;ProteinPos=261;Amino_acids=V/I;Codons=Gtc/At|gene=ENSG00000172426;cDNA=886;ProteinPos=278;Amino_acids=R/H;Codons=cGt/cAt	tolerated(1);tolerated_low_confidence(1)	benign(0.004);benign(0)	PHENO=1;1	AFR_MAF=A:0.0908|AMR_MAF=A:0.0432|EAS_MAF=A:0.2421|EUR_MAF=A:0.0577|SAS_MAF=A:0.2045	A	0.08	VE:A,1,1;SE:A,1,1	0	0	RSPH9
6:44145155	0.999491	CAPN11	G	T	T	NA	0	NA	0.5	1	T	1	1	T	116:A=0,NaN,V=22,0.55,D=19,1,VE=73,SE=2	ENST00000533604;ENST00000398776;ENST00000524554;ENST00000542245	splice_region_variant,non_coding_transcript_exon_variant,non_coding_transcript_variant;missense_variant,splice_region_variant;missense_variant	-	G	0	LOW;MODERATE	2.003	0.22	1478	CCDS47436.1	gene=ENSG00000137225;cDNA=1452;ProteinPos=472;Amino_acids=A/S;Codons=Gcg/Tcg	tolerated(0.2);tolerated(0.18)	benign(0.001)	NA		NA	NA	VE:T,1,0.5;SE:G,1,0	0.5	0.5	CAPN11
6:44232920	0.958386	NFKBIE	A	G	G	1	1	G	1	1	G	1	1	G	382:A=28,0.96,V=22,0.86,D=9,1,VE=73,SE=250	ENST00000477930;ENST00000275015;ENSR00001217418	missense_variant,NMD_transcript_variant;missense_variant;regulatory_region_variant	rs2233434	A	0.0669	MODERATE;MODIFIER	0.076	0.25	7799	CCDS34463.1	gene=ENSG00000146232;cDNA=411;ProteinPos=138;Amino_acids=V/A;Codons=gTc/gC|gene=ENSG00000146232;cDNA=581;ProteinPos=194;Amino_acids=V/A;Codons=gTc/gCc	tolerated_low_confidence(1);tolerated(1)	benign(0)	PHENO=1	AFR_MAF=G:0.0507|AMR_MAF=G:0.0418|EAS_MAF=G:0.1657|EUR_MAF=G:0.0497|SAS_MAF=G:0.0225	G	0.02	VE:G,1,1;SE:G,1,1	0	0	NFKBIE
6:46976812	0.912576	GPR110	T	C	C	1	1	C	1	1	C	1	1	C	157:A=33,0.97,V=25,0.88,D=23,1,VE=52,SE=24	ENST00000283297;ENST00000449332;ENST00000419892;ENST00000471487;ENST00000475745;ENST00000371253	missense_variant;non_coding_transcript_exon_variant,non_coding_transcript_variant;downstream_gene_variant	rs1226475,COSM4161259	T	0.2075	MODERATE;MODIFIER	0.001	0.3	18990	CCDS34471.1	gene=ENSG00000153292;cDNA=1768;ProteinPos=590;Amino_acids=I/V;Codons=Atc/Gt|gene=ENSG00000153292;cDNA=2575;ProteinPos=787;Amino_acids=I/V;Codons=Atc/Gtc	tolerated(0.32);tolerated(0.6)	benign(0.005);benign(0.009)	PHENO=0,1	AFR_MAF=C:0.4924|AMR_MAF=C:0.1499|EAS_MAF=C:0.1776|EUR_MAF=C:0.0089|SAS_MAF=C:0.0982	A	NA	VE:C,1,1;SE:C,1,1	0	0	GPR110
6:46977458	0.912474	GPR110	T	C	C	1	1	C	1	1	C	1	1	C	210:A=39,0.97,V=24,1,D=34,1,VE=86,SE=27	ENST00000283297;ENST00000449332;ENST00000419892;ENST00000471487;ENST00000475745;ENST00000371253;ENSR00001782485	missense_variant;non_coding_transcript_exon_variant,non_coding_transcript_variant;downstream_gene_variant;regulatory_region_variant	rs937057	T	0.2077	MODERATE;MODIFIER	2.689	0.39	18990	CCDS34471.1	gene=ENSG00000153292;cDNA=1122;ProteinPos=374;Amino_acids=I/M;Codons=atA/at|gene=ENSG00000153292;cDNA=1929;ProteinPos=571;Amino_acids=I/M;Codons=atA/atG	tolerated(0.4);tolerated(0.54)	benign(0.003);benign(0.005)	NA	AFR_MAF=C:0.4932|AMR_MAF=C:0.1499|EAS_MAF=C:0.1776|EUR_MAF=C:0.0089|SAS_MAF=C:0.0982	C	0.083	VE:C,1,1;SE:C,1,1	0	0	GPR110
6:49519169	0.945108	C6orf141	T	C	C	1	1	C	1	1	C	1	1	C	149:A=29,1,V=13,1,D=13,1,VE=70,SE=24	ENST00000415078;ENST00000530382;ENST00000414696;ENST00000529246;ENST00000526429;ENST00000424426;ENST00000371194;ENSR00001495895	missense_variant,NMD_transcript_variant;upstream_gene_variant;missense_variant;intron_variant,non_coding_transcript_variant;regulatory_region_variant	rs41273692,COSM451605	T	0.0619	MODERATE;MODIFIER	0.578	0.28	21351	CCDS55018.1	gene=ENSG00000197261;cDNA=147;ProteinPos=50;Amino_acids=S/P;Codons=Tcc/Cc|gene=ENSG00000197261;cDNA=791;ProteinPos=222;Amino_acids=S/P;Codons=Tcc/Cc|gene=ENSG00000197261;cDNA=1057;ProteinPos=50;Amino_acids=S/P;Codons=Tcc/Cc|gene=ENSG00000197261;cDNA=782;ProteinPos=222;Amino_acids=S/P;Codons=Tcc/Ccc	tolerated_low_confidence(1)	benign(0)	TSSDistance=902;897|PHENO=0,1	AFR_MAF=C:0.1755|AMR_MAF=C:0.0216|EAS_MAF=C:0|EUR_MAF=C:0.0169|SAS_MAF=C:0.047	C	0.043	VE:C,1,0.5;SE:C,0,0.5	0	0	C6orf141
6:5086072	0.952697	PPP1R3G	A	C	C	1	1	C	1	1	C	1	1	C	43:A=22,1,V=12,1,D=9,1	ENST00000405617;ENSR00001209767	missense_variant;regulatory_region_variant	rs34969826	A	0.0871	MODERATE;MODIFIER	0.001	0.18	14945	CCDS47366.1	gene=ENSG00000219607;cDNA=353;ProteinPos=118;Amino_acids=Q/P;Codons=cAg/cCg	tolerated(1)	benign(0)	NA	AFR_MAF=C:0.2844|AMR_MAF=C:0.0418|EAS_MAF=C:0.003|EUR_MAF=C:0.0199|SAS_MAF=C:0.0082	C	0.022	NA	0	0	PPP1R3G
6:51491866	0.970973	RP3-335N17.2;PKHD1	A	T	T	1	1	T	1	1	T	0.5	1	T	204:A=54,1,V=44,1,D=32,0.47,VE=69,SE=5	ENST00000589278;ENST00000371117;ENST00000454361;ENST00000587000	downstream_gene_variant;missense_variant	rs2661488	A	0.0385	MODIFIER;MODERATE	0.003	0.19	9016	CCDS4935.1	gene=ENSG00000170927;cDNA=11990;ProteinPos=3905;Amino_acids=I/N;Codons=aTt/aAt	tolerated(1)	benign(0)	PHENO=1;1	AFR_MAF=T:0.0983|AMR_MAF=T:0.0259|EAS_MAF=T:0|EUR_MAF=T:0.0229|SAS_MAF=T:0.0225	T	0.029	VE:T,1,1;SE:T,1,1	0.5	0.5	PKHD1
6:56420158	0.964099	DST	C	T	T	1	1	T	1	1	T	1	1	T	200:A=59,1,V=37,1,D=39,1,VE=60,SE=5	ENST00000446842;ENST00000370788;ENST00000244364;ENST00000370754;ENST00000361203;ENST00000370769;ENST00000312431;ENST00000520144;ENST00000421834;ENSR00001783043	missense_variant;3_prime_UTR_variant;downstream_gene_variant;regulatory_region_variant	rs62621210	C	0.0425	MODERATE;MODIFIER	21.1	0.44	1090	CCDS47443.1	gene=ENSG00000151914;cDNA=13624;ProteinPos=4506;Amino_acids=V/I;Codons=Gtt/At|gene=ENSG00000151914;cDNA=8750;ProteinPos=2744;Amino_acids=V/I;Codons=Gtt/At|gene=ENSG00000151914;cDNA=7460;ProteinPos=2418;Amino_acids=V/I;Codons=Gtt/At|gene=ENSG00000151914;cDNA=15028;ProteinPos=5010;Amino_acids=V/I;Codons=Gtt/At|gene=ENSG00000151914;cDNA=14496;ProteinPos=4830;Amino_acids=V/I;Codons=Gtt/At|gene=ENSG00…	NA	benign(0.004);benign(0.001);benign(0.003);benign(0)	GENE_PHENO=1	AFR_MAF=T:0.115|AMR_MAF=T:0.0245|EAS_MAF=T:0|EUR_MAF=T:0.0278|SAS_MAF=T:0.0164	T	0.034	VE:T,1,1;SE:T,0,0.5	0	0	DST
6:56507489	0.936067	DST	A	G	G	1	1	G	1	1	G	1	1	G	139:A=39,1,V=28,0.93,D=50,1,VE=12,SE=10	ENST00000439203;ENST00000521104;ENST00000523967;ENST00000449297;ENST00000370754;ENST00000518828;ENST00000370769;ENST00000312431;ENST00000421834;ENST00000446842;ENST00000244364;ENST00000370788;ENST00000520645;ENST00000361203;ENST00000370765;ENST00000518935;ENSR00001219147	missense_variant;intron_variant,non_coding_transcript_variant;intron_variant;non_coding_transcript_exon_variant,non_coding_transcript_variant;regulatory_region_variant	rs1024196	A	0.1318	MODERATE;MODIFIER	3.746	0.45	1090	CCDS47443.1;CCDS4959.1	gene=ENSG00000151914;cDNA=98;ProteinPos=33;Amino_acids=L/S;Codons=tTg/tC|gene=ENSG00000151914;cDNA=206;ProteinPos=33;Amino_acids=L/S;Codons=tTg/tC|gene=ENSG00000151914;cDNA=306;ProteinPos=33;Amino_acids=L/S;Codons=tTg/tC|gene=ENSG00000151914;cDNA=170;ProteinPos=33;Amino_acids=L/S;Codons=tTg/tCg	tolerated_low_confidence(1)	benign(0);benign(0.001)	GENE_PHENO=1	AFR_MAF=G:0.4281|AMR_MAF=G:0.0418|EAS_MAF=G:0.0179|EUR_MAF=G:0.0288|SAS_MAF=G:0.0184	G	0.061	VE:G,1,1;SE:G,1,1	0	0	DST
6:57055354	0.901403	BAG2;RAB23	C	T	T	1	1	T	1	1	T	1	1	T	118:A=43,0.98,V=19,1,D=36,1,VE=14,SE=6	ENST00000370693;ENST00000468148;ENST00000317483	downstream_gene_variant;missense_variant	rs1040461	C	0.1154	MODIFIER;MODERATE	17.61	0.61	938;14263	CCDS4961.1;CCDS4962.1	gene=ENSG00000112210;cDNA=773;ProteinPos=207;Amino_acids=G/S;Codons=Ggt/Ag|gene=ENSG00000112210;cDNA=1239;ProteinPos=207;Amino_acids=G/S;Codons=Ggt/Agt	tolerated(1)	benign(0)	GENE_PHENO=1	AFR_MAF=T:0.1989|AMR_MAF=T:0.0937|EAS_MAF=T:0.0883|EUR_MAF=T:0.0944|SAS_MAF=T:0.0675	T	0.098	VE:T,1,1;SE:T,1,1	0	0	RAB23
6:63991047	0.987141	LGSN	T	G	G	1	1	G	1	1	G	1	1	G	144:A=59,1,V=27,1,D=34,1,VE=2,SE=22	ENST00000485906;ENST00000370658;ENST00000370657	missense_variant	rs6454127	T	0.0373	MODERATE	0.002	0.43	21016	CCDS55027.1;CCDS4964.1	gene=ENSG00000146166;cDNA=443;ProteinPos=137;Amino_acids=N/H;Codons=Aac/Cac	tolerated(1)	benign(0);benign(0.001)	NA	AFR_MAF=G:0.1362|AMR_MAF=G:0.0086|EAS_MAF=G:0|EUR_MAF=G:0.001|SAS_MAF=G:0	G	0.012	VE:G,1,1;SE:G,0,0.5	0	0	LGSN
6:65303100	0.900187	EYS	T	C	C	1	1	C	1	1	C	1	1	C	108:A=34,0.97,V=20,0.95,D=29,1,VE=17,SE=8	ENST00000370616;ENST00000330816;ENST00000370621;ENST00000503581	missense_variant;non_coding_transcript_exon_variant,non_coding_transcript_variant	rs17404123,COSM150118,COSM150117	T	0.0938	MODERATE;MODIFIER	0.001	0.18	21555	CCDS47445.1	gene=ENSG00000188107;cDNA=3787;ProteinPos=1263;Amino_acids=I/V;Codons=Att/Gt|gene=ENSG00000188107;cDNA=4314;ProteinPos=1263;Amino_acids=I/V;Codons=Att/Gt|gene=ENSG00000188107;cDNA=4325;ProteinPos=1263;Amino_acids=I/V;Codons=Att/Gtt	tolerated_low_confidence(1);tolerated(1)	benign(0)	PHENO=1;1,1,1	AFR_MAF=C:0.0151|AMR_MAF=C:0.1182|EAS_MAF=C:0.1567|EUR_MAF=C:0.0984|SAS_MAF=C:0.1135	C	0.094	VE:C,1,1;SE:C,1,1	0	0	EYS
6:79577384	0.997381	IRAK1BP1	A	G	G	1	1	G	1	1	G	1	1	G	130:A=32,1,V=15,0.93,D=18,1,VE=36,SE=29	ENST00000607739;ENST00000606868;ENST00000369940;ENSR00001220911	upstream_gene_variant;missense_variant,NMD_transcript_variant;missense_variant;regulatory_region_variant	rs191756094	A	0.0032	MODIFIER;MODERATE	0.258	0.3	17368	CCDS34488.1	gene=ENSG00000146243;cDNA=61;ProteinPos=21;Amino_acids=R/G;Codons=Aga/Gg|gene=ENSG00000146243;cDNA=196;ProteinPos=31;Amino_acids=R/G;Codons=Aga/Gga	tolerated_low_confidence(1);tolerated(1)	benign(0.001);benign(0)	TSSDistance=3624	AFR_MAF=G:0|AMR_MAF=G:0.0058|EAS_MAF=G:0.003|EUR_MAF=G:0|SAS_MAF=G:0.0092	G	0.002594	VE:G,1,1;SE:G,1,1	0	0	IRAK1BP1
6:87971068	0.998726	ZNF292	T	C	C	1	1	C	1	1	C	1	1	C	191:A=59,0.98,V=31,0.97,D=49,1,VE=51,SE=1	ENST00000369577;ENST00000496806;ENST00000339907	missense_variant;downstream_gene_variant	rs114321262	T	0.0056	MODERATE;MODIFIER	0.323	0.49	18410	CCDS47457.1	gene=ENSG00000188994;cDNA=7764;ProteinPos=2574;Amino_acids=I/T;Codons=aTt/aC|gene=ENSG00000188994;cDNA=7717;ProteinPos=2569;Amino_acids=I/T;Codons=aTt/aCt	tolerated(1)	benign(0)	NA	AFR_MAF=C:0.0212|AMR_MAF=C:0|EAS_MAF=C:0|EUR_MAF=C:0|SAS_MAF=C:0	C	0.001051	VE:C,1,1;SE:C,1,1	0	0	ZNF292
7:105673118	0.9997	CDHR3	A	C	C	1	1	C	1	1	C	1	1	C	150:A=27,1,V=36,1,D=30,1,VE=47,SE=10	ENST00000478080;ENST00000468143;ENST00000470188;ENST00000343407;ENST00000466045;ENST00000317716;ENST00000542731	missense_variant;non_coding_transcript_exon_variant,non_coding_transcript_variant;downstream_gene_variant;3_prime_UTR_variant	rs200700480	A	0.0006	MODERATE;MODIFIER	0.049	0.32	26308	CCDS47684.1	gene=ENSG00000128536;cDNA=2490;ProteinPos=790;Amino_acids=Y/S;Codons=tAc/tC|gene=ENSG00000128536;cDNA=2713;ProteinPos=878;Amino_acids=Y/S;Codons=tAc/tC|gene=ENSG00000128536;cDNA=2741;ProteinPos=790;Amino_acids=Y/S;Codons=tAc/tCc	tolerated_low_confidence(1)	benign(0)	NA	AFR_MAF=C:0.0023|AMR_MAF=C:0|EAS_MAF=C:0|EUR_MAF=C:0|SAS_MAF=C:0	C	0.0002564	VE:C,0,1;SE:C,1,1	0	0	CDHR3
7:134642991	0.99815	CALD1	A	G	G	1	1	G	1	1	G	1	1	G	144:A=34,1,V=30,0.97,D=43,0.98,VE=36,SE=1	ENST00000482470;ENST00000393118;ENST00000361901;ENST00000422748;ENST00000361675;ENST00000543443;ENST00000443197;ENST00000466704;ENST00000495522;ENST00000473714;ENST00000417172;ENST00000361388;ENST00000430085;ENST00000424922;ENST00000436461	non_coding_transcript_exon_variant,non_coding_transcript_variant;missense_variant;missense_variant,NMD_transcript_variant;upstream_gene_variant;3_prime_UTR_variant,NMD_transcript_variant	rs112633425	A	0.0042	MODIFIER;MODERATE	9.526	0.63	1441	CCDS47716.1;CCDS5834.1;CCDS5836.2;CCDS5835.1;CCDS47717.1	gene=ENSG00000122786;cDNA=1527;ProteinPos=436;Amino_acids=I/V;Codons=Ata/Gt|gene=ENSG00000122786;cDNA=1447;ProteinPos=416;Amino_acids=I/V;Codons=Ata/Gt|gene=ENSG00000122786;cDNA=1780;ProteinPos=441;Amino_acids=I/V;Codons=Ata/Gt|gene=ENSG00000122786;cDNA=2240;ProteinPos=671;Amino_acids=I/V;Codons=Ata/Gt|gene=ENSG00000122786;cDNA=1410;ProteinPos=421;Amino_acids=I/V;Codons=Ata/Gt|gene=ENSG0000012278…	tolerated(1)	unknown(0);benign(0.12);benign(0.19);benign(0.042)	TSSDistance=2291	AFR_MAF=G:0.0151|AMR_MAF=G:0.0014|EAS_MAF=G:0|EUR_MAF=G:0|SAS_MAF=G:0	G	0.001746	VE:G,1,1;SE:G,1,1	0	0	CALD1
7:135269655	0.957842	NUP205	T	C	C	1	1	C	1	1	C	1	1	C	157:A=51,1,V=41,0.93,D=32,0.97,VE=16,SE=17	ENST00000440390;ENST00000285968	missense_variant	rs58392569,COSM3762392	T	0.0499	MODERATE	8.096	0.69	18658	CCDS34759.1	gene=ENSG00000155561;cDNA=1103;ProteinPos=167;Amino_acids=M/T;Codons=aTg/aC|gene=ENSG00000155561;cDNA=1144;ProteinPos=373;Amino_acids=M/T;Codons=aTg/aCg	tolerated(0.52);tolerated(0.63)	benign(0)	PHENO=0,1	AFR_MAF=C:0.034|AMR_MAF=C:0.0504|EAS_MAF=C:0.0516|EUR_MAF=C:0.0457|SAS_MAF=C:0.0736	C	0.042	VE:C,1,1;SE:C,1,1	0	0	NUP205
7:142563253	0.958989	EPHB6	T	G	G	1	1	G	1	1	G	1	1	G	113:A=36,0.97,V=14,1,D=27,0.96,VE=33,SE=3	ENST00000486511;ENST00000442129;ENST00000411471;ENST00000497095;ENST00000466783;ENST00000392957;ENST00000425995;ENST00000476059;ENST00000471581;ENST00000422643	upstream_gene_variant;missense_variant;downstream_gene_variant;non_coding_transcript_exon_variant,non_coding_transcript_variant;3_prime_UTR_variant,NMD_transcript_variant	rs8177146	T	0.0683	MODIFIER;MODERATE	1.07	0.46	3396	CCDS5873.2	gene=ENSG00000106123;cDNA=1722;ProteinPos=324;Amino_acids=S/A;Codons=Tct/Gc|gene=ENSG00000106123;cDNA=139;ProteinPos=47;Amino_acids=S/A;Codons=Tct/Gc|gene=ENSG00000106123;cDNA=1757;ProteinPos=324;Amino_acids=S/A;Codons=Tct/Gct	tolerated(1)	benign(0.001);benign(0)	TSSDistance=1784;4398;4272	AFR_MAF=G:0.1301|AMR_MAF=G:0.0375|EAS_MAF=G:0.0099|EUR_MAF=G:0.0288|SAS_MAF=G:0.1074	G	0.039	VE:G,1,1;SE:G,1,1	0	0	EPHB6
7:143018485	0.996608	CLCN1	A	G	G	1	1	G	1	1	G	1	1	G	148:A=37,0.97,V=24,1,D=17,0.94,VE=53,SE=17	ENST00000343257;ENST00000455478;ENST00000432192;ENST00000495612;ENSR00001802921	missense_variant;upstream_gene_variant;regulatory_region_variant	rs111482384	A	0.0096	MODERATE;MODIFIER	0.53	0.42	2019	CCDS5881.1	gene=ENSG00000188037;cDNA=548;ProteinPos=154;Amino_acids=Q/R;Codons=cAg/cGg	tolerated(0.35)	benign(0.001)	TSSDistance=82|GENE_PHENO=1	AFR_MAF=G:0.0325|AMR_MAF=G:0.0072|EAS_MAF=G:0|EUR_MAF=G:0|SAS_MAF=G:0	G	0.00313	VE:G,1,1;SE:G,1,0.5	0	0	CLCN1
7:151949068	0.919085	KMT2C	C	G	G	1	1	G	1	1	G	1	1	G	145:A=37,1,V=24,1,D=35,1,VE=48,SE=1	ENST00000355193;ENST00000418673;ENST00000262189;ENST00000558084	missense_variant;upstream_gene_variant;missense_variant,NMD_transcript_variant	rs3735156	C	0.1809	MODERATE;MODIFIER	15.75	0.62	13726	CCDS5931.1	gene=ENSG00000055609;cDNA=1796;ProteinPos=526;Amino_acids=R/P;Codons=cGt/cCt	tolerated(1)	benign(0)	TSSDistance=3964|PHENO=1	AFR_MAF=G:0.4977|AMR_MAF=G:0.1095|EAS_MAF=G:0.0704|EUR_MAF=G:0.0109|SAS_MAF=G:0.092	G	0.076	VE:G,1,1;SE:G,1,1	0	0	KMT2C
7:17375392	1	AHR	T	C	C	1	1	C	1	1	C	1	1	C	146:A=47,0.98,V=34,0.94,D=40,1,VE=9,SE=16	ENST00000492120;ENST00000481944;ENST00000463496;ENST00000475440;ENST00000242057	non_coding_transcript_exon_variant,non_coding_transcript_variant;missense_variant,NMD_transcript_variant;downstream_gene_variant;missense_variant	-	*	0	MODIFIER;MODERATE	13.53	NA	348	CCDS5366.1	gene=ENSG00000106546;cDNA=1724;ProteinPos=381;Amino_acids=V/A;Codons=gTa/gC|gene=ENSG00000106546;cDNA=1785;ProteinPos=381;Amino_acids=V/A;Codons=gTa/gCa	tolerated(1)	benign(0)	NA		NA	NA	VE:C,1,1;SE:C,1,1	0	0	AHR
7:20193979	0.986974	MACC1;MACC1-AS1	T	G	G	1	1	G	1	1	G	1	1	G	102:A=36,1,V=28,1,D=28,1,VE=6,SE=4	ENST00000589011;ENST00000400331;ENST00000332878;ENST00000439285;ENSR00001792731	missense_variant;downstream_gene_variant;regulatory_region_variant	rs12671170,COSM4004400	T	0.0214	MODERATE;MODIFIER	15.08	0.49	30215;41257	CCDS5369.1	gene=ENSG00000183742;cDNA=2281;ProteinPos=728;Amino_acids=E/A;Codons=gAg/gC|gene=ENSG00000183742;cDNA=2492;ProteinPos=728;Amino_acids=E/A;Codons=gAg/gC|gene=ENSG00000183742;cDNA=2297;ProteinPos=728;Amino_acids=E/A;Codons=gAg/gCg	tolerated(0.05)	benign(0)	PHENO=0,1	AFR_MAF=G:0.0083|AMR_MAF=G:0.0821|EAS_MAF=G:0.0327|EUR_MAF=G:0.001|SAS_MAF=G:0.0051	G	0.013	VE:G,1,1;SE:G,1,1	0	0	MACC1
7:21892230	0.999712	DNAH11	T	C	C	1	1	C	1	1	C	1	1	C	136:A=51,0.96,V=21,1,D=29,1,VE=9,SE=26	ENST00000328843;ENST00000607413;ENST00000421290;ENST00000409508	missense_variant;non_coding_transcript_exon_variant,non_coding_transcript_variant	rs372733227	T	0.0012	MODERATE;MODIFIER	5.909	NA	2942	CCDS64602.1	gene=ENSG00000105877;cDNA=11094;ProteinPos=3688;Amino_acids=V/A;Codons=gTg/gC|gene=ENSG00000105877;cDNA=305;ProteinPos=51;Amino_acids=V/A;Codons=gTg/gC|gene=ENSG00000105877;cDNA=11073;ProteinPos=3681;Amino_acids=V/A;Codons=gTg/gCg	tolerated(1)	benign(0)	GENE_PHENO=1	AFR_MAF=C:0|AMR_MAF=C:0|EAS_MAF=C:0|EUR_MAF=C:0|SAS_MAF=C:0.0061	C	0.0002398	VE:C,0,1;SE:C,1,1	0	0	DNAH11
7:29980471	0.942821	SCRN1	C	T	T	1	1	T	1	1	T	1	1	T	150:A=36,1,V=26,1,D=33,1,VE=34,SE=21	ENST00000434476;ENST00000425819;ENST00000438497;ENST00000421434;ENST00000242059;ENST00000416113;ENST00000409497;ENST00000426154;ENST00000494620	missense_variant;downstream_gene_variant;intron_variant	rs35960711,COSM3762620,COSM3762619	C	0.0689	MODERATE;MODIFIER	10.69	0.41	22192	CCDS47567.1;CCDS47568.1;CCDS5422.1	gene=ENSG00000136193;cDNA=675;ProteinPos=209;Amino_acids=S/N;Codons=aGt/aA|gene=ENSG00000136193;cDNA=478;ProteinPos=121;Amino_acids=S/N;Codons=aGt/aA|gene=ENSG00000136193;cDNA=830;ProteinPos=189;Amino_acids=S/N;Codons=aGt/aA|gene=ENSG00000136193;cDNA=724;ProteinPos=209;Amino_acids=S/N;Codons=aGt/aA|gene=ENSG00000136193;cDNA=770;ProteinPos=121;Amino_acids=S/N;Codons=aGt/aA|gene=ENSG00000136193;cDN…	tolerated(1)	benign(0.001)	PHENO=0,1,1	AFR_MAF=T:0.1029|AMR_MAF=T:0.0432|EAS_MAF=T:0.0645|EUR_MAF=T:0.0388|SAS_MAF=T:0.0767	A	NA	VE:T,1,1;SE:T,1,1	0	0	SCRN1
7:38393448	0.915785	TRGV4;TRGV5;TRGV3	G	C	C	1	1	C	1	0	C	1	1	C	45:A=30,1,V=2,1,D=13,1	ENST00000390345;ENST00000390344;ENST00000390346	missense_variant;upstream_gene_variant;downstream_gene_variant	rs78292907	G	0.1242	MODERATE;MODIFIER	2.296	0.28	12289;12290;12288	NA	gene=ENSG00000211698;cDNA=556;ProteinPos=74;Amino_acids=S/R;Codons=agC/agG	tolerated(0.39)	benign(0.002)	TSSDistance=3825	AFR_MAF=C:0.2065|AMR_MAF=C:0.062|EAS_MAF=C:0.1637|EUR_MAF=C:0.0845|SAS_MAF=C:0.0573	A	NA	NA	0	0	TRGV4
7:5428077	0.99998	TNRC18	C	G	G	1	1	G	1	1	G	1	1	G	46:A=27,0.96,V=7,1,D=12,0.92	ENST00000399434;ENST00000434361;ENST00000430969;ENST00000413081;ENST00000399537;ENSR00001791827	downstream_gene_variant;missense_variant;upstream_gene_variant;regulatory_region_variant	rs761532239	C	0	MODIFIER;MODERATE	8.958	NA	11962	CCDS47534.1	gene=ENSG00000182095;cDNA=1727;ProteinPos=460;Amino_acids=V/L;Codons=Gtg/Ctg	NA	benign(0)	TSSDistance=417		G	2.041e-05	NA	0	0	TNRC18
7:55606342	0.989929	VOPP1	G	C	C	1	1	C	1	1	C	1	1	C	127:A=46,0.98,V=43,0.98,D=38,1	ENST00000285279;ENST00000452832;ENST00000545390;ENST00000471168;ENST00000455023;ENST00000462326;ENST00000414113;ENST00000428648;ENST00000427700;ENST00000453112;ENST00000433959;ENST00000418904;ENST00000454227	intron_variant;missense_variant;intron_variant,non_coding_transcript_variant;upstream_gene_variant;intron_variant,NMD_transcript_variant	rs139766541	G	0.0052	MODIFIER;MODERATE	0.463	0.47	34518	CCDS47588.1;CCDS64655.1;CCDS64654.1;CCDS64656.1	gene=ENSG00000154978;cDNA=9;ProteinPos=3;Amino_acids=S/R;Codons=agC/agG	tolerated_low_confidence(0.64)	benign(0.054)	TSSDistance=955	AFR_MAF=C:0.003|AMR_MAF=C:0.0043|EAS_MAF=C:0|EUR_MAF=C:0.0139|SAS_MAF=C:0.0051	C	0.00969	NA	0	0	VOPP1
7:7493097	0.976749	COL28A1	C	G	G	1	1	G	1	1	G	1	1	G	128:A=41,0.95,V=23,1,D=18,1,VE=38,SE=8	ENST00000399429;ENST00000444268	missense_variant;3_prime_UTR_variant,NMD_transcript_variant	-	C	0	MODERATE;MODIFIER	18.47	0.37	22442	CCDS43553.1	gene=ENSG00000215018;cDNA=1555;ProteinPos=472;Amino_acids=A/P;Codons=Gca/Cca	tolerated(1)	benign(0)	NA		NA	NA	VE:G,1,1;SE:G,1,1	0	0	COL28A1
7:75864463	0.910559	SRRM3	T	G	G	1	1	G	1	1	G	1	1	G	47:A=17,1,V=17,1,D=9,1,VE=4	ENST00000326382;ENST00000479294;ENST00000388802;ENSR00000628649	missense_variant;non_coding_transcript_exon_variant,non_coding_transcript_variant;regulatory_region_variant	rs6966223,COSM4162448	T	0.1218	MODERATE;MODIFIER	8.777	0.27	26729	NA	gene=ENSG00000177679;cDNA=286;ProteinPos=27;Amino_acids=S/A;Codons=Tcc/Gc|gene=ENSG00000177679;cDNA=288;ProteinPos=27;Amino_acids=S/A;Codons=Tcc/Gcc	tolerated(1)	unknown(0);benign(0.001)	PHENO=0,1	AFR_MAF=G:0.2322|AMR_MAF=G:0.0793|EAS_MAF=G:0.1667|EUR_MAF=G:0.006|SAS_MAF=G:0.0757	G	0.036	VE:G,0,0.5	0	0	SRRM3
7:82583388	0.974768	PCLO	A	G	G	1	1	G	1	1	G	1	1	G	91:A=37,1,V=12,1,D=33,1,VE=4,SE=5	ENST00000437081;ENST00000333891;ENST00000423517	upstream_gene_variant;missense_variant	rs10487647	A	0.0783	MODIFIER;MODERATE	6.884	0.39	13406	CCDS47630.1;CCDS47631.1	gene=ENSG00000186472;cDNA=7219;ProteinPos=2294;Amino_acids=L/P;Codons=cTt/cCt	NA	unknown(0);benign(0)	TSSDistance=3324|GENE_PHENO=1	AFR_MAF=G:0.2799|AMR_MAF=G:0.0202|EAS_MAF=G:0|EUR_MAF=G:0|SAS_MAF=G:0.0082	G	0.023	VE:G,1,1;SE:G,1,1	0	0	PCLO
7:86540987	0.999836	KIAA1324L	G	A	A	1	1	A	1	1	A	1	1	A	136:A=61,1,V=43,1,D=32,1	ENST00000474609;ENST00000444627;ENST00000470853;ENST00000423294;ENST00000450689;ENST00000297222;ENST00000394714;ENST00000416314;ENST00000427812;ENST00000490995;ENSR00001797988	downstream_gene_variant;intron_variant;intron_variant,NMD_transcript_variant;missense_variant,NMD_transcript_variant;regulatory_region_variant	rs761422672	G	0	MODIFIER;MODERATE	7.056	NA	21945	CCDS47632.1;CCDS34677.2	gene=ENSG00000164659;cDNA=156;ProteinPos=53;Amino_acids=L/F;Codons=Ctt/Ttt	tolerated_low_confidence(0.05)	benign(0.039)	NA		A	0.0001152	NA	0	0	KIAA1324L
7:91793211	0.998961	LRRD1;CTB-161K23.1	A	T	T	1	1	T	1	1	T	1	1	T	128:A=65,0.97,V=26,1,D=27,1,VE=10	ENST00000343318;ENST00000458448;ENST00000454089;ENST00000437357;ENST00000430130;ENST00000453068;ENST00000422722	intron_variant;missense_variant;5_prime_UTR_variant;downstream_gene_variant;intron_variant,non_coding_transcript_variant	rs185155072	A	0.0018	MODIFIER;MODERATE	0.001	0.43	34300	CCDS55124.1	gene=ENSG00000240720;cDNA=1507;ProteinPos=436;Amino_acids=C/S;Codons=Tgt/Ag|gene=ENSG00000240720;cDNA=1380;ProteinPos=436;Amino_acids=C/S;Codons=Tgt/Agt	tolerated(0.23)	benign(0)	NA	AFR_MAF=T:0.0068|AMR_MAF=T:0|EAS_MAF=T:0|EUR_MAF=T:0|SAS_MAF=T:0	T	0.00066	VE:T,0,1	0	0	LRRD1
7:99473801	0.972543	OR2AE1;CYP3A52P;TRIM4	A	G	G	1	1	G	1	1	G	1	1	G	172:A=62,0.97,V=36,1,D=44,1,VE=16,SE=14	ENST00000316368;ENST00000563326;ENST00000447480	missense_variant;downstream_gene_variant	rs73403577	A	0.0743	MODERATE;MODIFIER	0.008	0.18	15087;42412;16275	CCDS34696.1	gene=ENSG00000244623;cDNA=880;ProteinPos=286;Amino_acids=S/P;Codons=Tct/Cct	tolerated(1)	benign(0)	NA	AFR_MAF=G:0.2557|AMR_MAF=G:0.0288|EAS_MAF=G:0.001|EUR_MAF=G:0.002|SAS_MAF=G:0.0112	G	0.026	VE:G,1,1;SE:G,1,1	0	0	OR2AE1
7:995003	0.969392	ADAP1;COX19	G	C	C	1	1	C	1	1	C	1	1	C	129:A=38,1,V=51,0.98,D=40,1	ENST00000477906;ENST00000539900;ENST00000265846;ENST00000457254;ENST00000435943	upstream_gene_variant;missense_variant;intron_variant,NMD_transcript_variant;5_prime_UTR_variant	rs79805216,COSM3982308	G	0.0549	MODIFIER;MODERATE	0.287	0.5	16486;28074	CCDS64577.1;CCDS5318.1	gene=ENSG00000105963;cDNA=41;ProteinPos=14;Amino_acids=P/R;Codons=cCt/cGt	tolerated_low_confidence(0.26)	benign(0)	TSSDistance=17;670|PHENO=0,1	AFR_MAF=C:0.0197|AMR_MAF=C:0.0245|EAS_MAF=C:0.2054|EUR_MAF=C:0.0179|SAS_MAF=C:0.0072	C	0.021	NA	0	0	ADAP1
8:100791156	0.944816	VPS13B	T	C	C	1	1	C	1	1	C	1	1	C	148:A=50,0.98,V=28,0.96,D=35,1,VE=32,SE=3	ENST00000518569;ENST00000395996;ENST00000358544;ENST00000357162	downstream_gene_variant;3_prime_UTR_variant;missense_variant	rs7833870	T	0.0901	MODIFIER;MODERATE	0.001	0.46	2183	CCDS6280.1;CCDS6281.1	gene=ENSG00000132549;cDNA=7862;ProteinPos=2584;Amino_acids=V/A;Codons=gTg/gC|gene=ENSG00000132549;cDNA=7787;ProteinPos=2559;Amino_acids=V/A;Codons=gTg/gCg	tolerated(0.8)	benign(0.003);benign(0.001)	PHENO=1;1	AFR_MAF=C:0.2315|AMR_MAF=C:0.0576|EAS_MAF=C:0.0456|EUR_MAF=C:0.0368|SAS_MAF=C:0.0225	C	0.054	VE:C,1,1;SE:C,1,0.5	0	0	VPS13B
8:10557760	0.906461	C8orf74;RP1L1	A	G	G	1	1	G	1	1	G	1	1	G	102:A=37,1,V=15,1,D=17,1,VE=22,SE=11	ENST00000523289;ENST00000304519;ENST00000329335	3_prime_UTR_variant,NMD_transcript_variant;missense_variant;intron_variant,non_coding_transcript_variant	rs57041981	A	0.2478	MODIFIER;MODERATE	0.001	0.19	32296;15946	CCDS47800.1	gene=ENSG00000171060;cDNA=693;ProteinPos=222;Amino_acids=I/V;Codons=Atc/Gtc	tolerated(1)	benign(0.005)	GENE_PHENO=1	AFR_MAF=G:0.7247|AMR_MAF=G:0.111|EAS_MAF=G:0.123|EUR_MAF=G:0.0099|SAS_MAF=G:0.0736	G	0.085	VE:G,1,1;SE:G,1,1	0	0	C8orf74
8:11842029	0.999875	DEFB135	G	A	A	1	1	A	1	1	A	0.5	1	A	159:A=77,0.99,V=24,1,D=54,0.43,VE=3,SE=1	ENST00000382208	missense_variant	rs767945556,COSM1737606	G	0	MODERATE	2.174	NA	32400	CCDS43710.1	gene=ENSG00000205883;cDNA=164;ProteinPos=55;Amino_acids=R/H;Codons=cGt/cAt	tolerated(1)	benign(0)	PHENO=0,1		A	0.0001241	VE:A,1,1;SE:A,0,1	0.5	0.5	DEFB135
8:120233968	0.956879	RP11-4K16.2;MAL2	G	A	A	1	1	A	1	1	A	1	1	A	100:A=45,1,V=27,1,D=28,1	ENST00000522187;ENST00000521048;ENST00000522112;ENST00000521748;ENST00000523307;ENST00000276681;ENST00000522828;ENST00000531508;ENST00000534619;ENST00000524129	intron_variant,non_coding_transcript_variant;downstream_gene_variant;non_coding_transcript_exon_variant,non_coding_transcript_variant;missense_variant	rs2303398	G	0.1124	MODIFIER;MODERATE	14.42	0.46	13634	NA	gene=ENSG00000147676;cDNA=376;ProteinPos=92;Amino_acids=A/T;Codons=Gct/Act	tolerated(0.53)	benign(0)	NA	AFR_MAF=A:0.3238|AMR_MAF=A:0.0331|EAS_MAF=A:0.0308|EUR_MAF=A:0|SAS_MAF=A:0.0828	A	0.04	NA	0	0	MAL2
8:125989852	0.959562	ZNF572	A	T	T	1	1	T	1	1	T	1	1	T	145:A=49,0.98,V=43,1,D=46,1,VE=6,SE=1	ENST00000319286	missense_variant	rs10107774	A	0.0707	MODERATE	7.156	0.25	26758	CCDS6354.1	gene=ENSG00000180938;cDNA=1496;ProteinPos=448;Amino_acids=S/C;Codons=Agc/Tgc	tolerated(0.41)	benign(0.002)	NA	AFR_MAF=T:0.2148|AMR_MAF=T:0.0476|EAS_MAF=T:0|EUR_MAF=T:0.0268|SAS_MAF=T:0.0102	T	0.039	VE:T,1,1;SE:T,1,0.5	0	0	ZNF572
8:145139325	0.990648	GPAA1;EXOSC4	G	C	C	1	1	C	1	1	C	1	1	C	97:A=30,1,V=36,1,D=29,1,VE=2	ENST00000530796;ENST00000361036;ENST00000524418;ENST00000525087;ENST00000528073;ENST00000531593;ENST00000530633;ENST00000525936;ENST00000527653;ENST00000534072;ENST00000532758;ENST00000527144;ENST00000530258;ENST00000529638;ENST00000316052;ENST00000529503;ENST00000526233;ENST00000525308;ENST00000355091;ENST00000527954;ENST00000526341	upstream_gene_variant;missense_variant;downstream_gene_variant;3_prime_UTR_variant,NMD_transcript_variant;non_coding_transcript_exon_variant,non_coding_transcript_variant	rs112703109	G	0.0114	MODIFIER;MODERATE	3.005	0.39	4446;18189	CCDS6414.1;CCDS43776.1	gene=ENSG00000197858;cDNA=706;ProteinPos=215;Amino_acids=E/Q;Codons=Gag/Ca|gene=ENSG00000197858;cDNA=724;ProteinPos=203;Amino_acids=E/Q;Codons=Gag/Ca|gene=ENSG00000197858;cDNA=944;ProteinPos=275;Amino_acids=E/Q;Codons=Gag/Cag	tolerated(0.67);tolerated(0.73);tolerated(0.75)	benign(0.001);unknown(0);benign(0)	TSSDistance=371;315;430	AFR_MAF=C:0.0151|AMR_MAF=C:0.0043|EAS_MAF=C:0|EUR_MAF=C:0.005|SAS_MAF=C:0.0297	A	NA	VE:C,1,1	0	0	GPAA1
8:17612872	0.973287	MTUS1	C	T	T	1	1	T	1	1	T	1	1	T	144:A=45,1,V=34,1,D=29,1,VE=26,SE=10	ENST00000523718;ENST00000381862;ENST00000381869;ENST00000519263;ENST00000520196;ENST00000518755;ENST00000518891;ENST00000262102;ENSR00001805843	non_coding_transcript_exon_variant,non_coding_transcript_variant;missense_variant;upstream_gene_variant;downstream_gene_variant;regulatory_region_variant	rs61733701	C	0.0278	MODIFIER;MODERATE	0.006	0.27	29789	CCDS43716.1;CCDS43717.1	gene=ENSG00000129422;cDNA=919;ProteinPos=149;Amino_acids=A/T;Codons=Gca/Ac|gene=ENSG00000129422;cDNA=619;ProteinPos=149;Amino_acids=A/T;Codons=Gca/Ac|gene=ENSG00000129422;cDNA=670;ProteinPos=149;Amino_acids=A/T;Codons=Gca/Aca	tolerated(1)	benign(0.001);benign(0)	TSSDistance=352|GENE_PHENO=1	AFR_MAF=T:0.0287|AMR_MAF=T:0.013|EAS_MAF=T:0|EUR_MAF=T:0.0179|SAS_MAF=T:0.0757	T	0.027	VE:T,1,1;SE:T,1,0.5	0	0	MTUS1
8:19221726	0.998851	SH2D4A	G	A	A	1	1	A	1	1	A	1	1	A	157:A=41,1,V=24,1,D=40,1,VE=41,SE=11	ENST00000523736;ENST00000265807;ENST00000519207;ENST00000518093;ENST00000522328;ENST00000518040;ENSR00001387061	downstream_gene_variant;missense_variant;non_coding_transcript_exon_variant,non_coding_transcript_variant;regulatory_region_variant	rs111600003	G	0.0018	MODIFIER;MODERATE	2.656	0.18	26102	CCDS6009.1;CCDS55206.1	gene=ENSG00000104611;cDNA=1261;ProteinPos=284;Amino_acids=E/K;Codons=Gaa/Aa|gene=ENSG00000104611;cDNA=1158;ProteinPos=239;Amino_acids=E/K;Codons=Gaa/Aa|gene=ENSG00000104611;cDNA=797;ProteinPos=284;Amino_acids=E/K;Codons=Gaa/Aaa	tolerated(1)	benign(0)	NA	AFR_MAF=A:0.0023|AMR_MAF=A:0|EAS_MAF=A:0|EUR_MAF=A:0|SAS_MAF=A:0.0061	A	0.00112	VE:A,1,1;SE:A,1,1	0	0	SH2D4A
8:19316070	0.998829	CSGALNACT1	T	C	C	1	1	C	1	1	C	1	1	C	235:A=65,0.95,V=45,0.96,D=33,1,VE=91,SE=1	ENST00000332246;ENST00000544602;ENST00000311540;ENST00000522854;ENST00000519222;ENST00000397998;ENST00000518542;ENST00000454498;ENSR00001387075	missense_variant;missense_variant,NMD_transcript_variant;non_coding_transcript_exon_variant,non_coding_transcript_variant;regulatory_region_variant	rs151311119	T	0.0008	MODERATE;MODIFIER	0.313	0.27	24290	CCDS6010.1	gene=ENSG00000147408;cDNA=1372;ProteinPos=240;Amino_acids=I/V;Codons=Atc/Gt|gene=ENSG00000147408;cDNA=1131;ProteinPos=240;Amino_acids=I/V;Codons=Atc/Gt|gene=ENSG00000147408;cDNA=1175;ProteinPos=240;Amino_acids=I/V;Codons=Atc/Gt|gene=ENSG00000147408;cDNA=1109;ProteinPos=240;Amino_acids=I/V;Codons=Atc/Gt|gene=ENSG00000147408;cDNA=1877;ProteinPos=240;Amino_acids=I/V;Codons=Atc/Gt|gene=ENSG0000014740…	tolerated(1)	benign(0.001)	NA	AFR_MAF=C:0|AMR_MAF=C:0.0014|EAS_MAF=C:0|EUR_MAF=C:0.002|SAS_MAF=C:0.001	C	0.001186	VE:C,1,1;SE:C,1,1	0	0	CSGALNACT1
8:21976710	0.963584	HR	T	C	C	1	1	C	1	1	C	1	1	C	121:A=31,1,V=10,1,D=18,1,VE=47,SE=15	ENST00000517699;ENST00000522039;ENST00000381418;ENST00000518461;ENST00000522016;ENST00000312841;ENSR00001806292	downstream_gene_variant;non_coding_transcript_exon_variant,non_coding_transcript_variant;missense_variant;upstream_gene_variant;regulatory_region_variant	rs7014851,CM983990	T	0.0783	MODIFIER;MODERATE	0.003	0.2	5172	CCDS6022.1;CCDS6023.1	gene=ENSG00000168453;cDNA=4545;ProteinPos=1022;Amino_acids=T/A;Codons=Aca/Gc|gene=ENSG00000168453;cDNA=3729;ProteinPos=1022;Amino_acids=T/A;Codons=Aca/Gca	tolerated(1)	benign(0)	TSSDistance=752|PHENO=1;1,1	AFR_MAF=C:0.261|AMR_MAF=C:0.0418|EAS_MAF=C:0|EUR_MAF=C:0.0159|SAS_MAF=C:0.002	C	0.035	VE:C,1,0.5;SE:C,1,1	0	0	HR
8:24207438	0.949788	RP11-624C23.1;ADAM28	G	A	A	1	1	A	1	1	A	1	1	A	122:A=40,1,V=26,1,D=28,1,VE=27,SE=1	ENST00000518988;ENST00000521629;ENST00000519689;ENST00000397649;ENST00000518737;ENST00000523578;ENST00000523236;ENST00000265769;ENST00000520448;ENST00000518326;ENST00000523700;ENST00000520665	intron_variant,non_coding_transcript_variant;missense_variant;non_coding_transcript_exon_variant,non_coding_transcript_variant;downstream_gene_variant;3_prime_UTR_variant,NMD_transcript_variant	rs7829965,COSM3982480	G	0.0799	MODIFIER;MODERATE	0.003	0.32	206	CCDS34865.1	gene=ENSG00000042980;cDNA=949;ProteinPos=317;Amino_acids=M/I;Codons=atG/at|gene=ENSG00000042980;cDNA=2199;ProteinPos=433;Amino_acids=G/S;Codons=Ggt/Ag|gene=ENSG00000042980;cDNA=2162;ProteinPos=684;Amino_acids=M/I;Codons=atG/at|gene=ENSG00000042980;cDNA=328;ProteinPos=110;Amino_acids=G/S;Codons=Ggt/Agt	tolerated(0.96);tolerated_low_confidence(0.73);tolerated(1)	benign(0)	PHENO=0,1	AFR_MAF=A:0.1059|AMR_MAF=A:0.0202|EAS_MAF=A:0.1062|EUR_MAF=A:0.0298|SAS_MAF=A:0.1115	A	0.049	VE:A,1,1;SE:A,1,0.5	0	0	ADAM28
8:27528446	0.908422	SCARA3	T	C	C	1	1	C	1	1	C	1	1	C	136:A=41,1,V=26,0.92,D=22,1,VE=42,SE=5	ENST00000337221;ENST00000301904	intron_variant;missense_variant	rs17057523,COSM3982493	T	0.1218	MODIFIER;MODERATE	9.198	0.28	19000	CCDS34870.1;CCDS34871.1	gene=ENSG00000168077;cDNA=1419;ProteinPos=467;Amino_acids=F/L;Codons=Ttc/Ctc	tolerated(0.67)	benign(0.418)	PHENO=0,1	AFR_MAF=C:0.0635|AMR_MAF=C:0.1066|EAS_MAF=C:0.2302|EUR_MAF=C:0.0755|SAS_MAF=C:0.1472	C	0.085	VE:C,1,1;SE:C,1,1	0	0	SCARA3
8:37730017	0.966217	RAB11FIP1	G	A	A	1	1	A	1	1	A	1	1	A	137:A=45,0.98,V=19,1,D=31,1,VE=40,SE=2	ENST00000524118;ENST00000522727;ENST00000287263;ENST00000523182;ENST00000330843;ENST00000522774	intron_variant;non_coding_transcript_exon_variant,non_coding_transcript_variant;missense_variant	rs16887092	G	0.1078	MODIFIER;MODERATE	0.325	0.29	30265	CCDS34881.1;CCDS34882.1	gene=ENSG00000156675;cDNA=2316;ProteinPos=768;Amino_acids=A/V;Codons=gCt/gTt	tolerated(1)	benign(0)	NA	AFR_MAF=A:0.3722|AMR_MAF=A:0.0418|EAS_MAF=A:0.0079|EUR_MAF=A:0.005|SAS_MAF=A:0.0061	A	0.031	VE:A,1,1;SE:A,1,1	0	0	RAB11FIP1
8:37792665	0.974419	GOT1L1	T	C	C	1	1	C	1	1	C	1	1	C	102:A=37,1,V=20,1,D=21,1,VE=15,SE=9	ENST00000307599;ENST00000518826;ENST00000524298	missense_variant;downstream_gene_variant	rs28379463	T	0.0665	MODERATE;MODIFIER	10.59	0.46	28487	CCDS47839.1	gene=ENSG00000169154;cDNA=1098;ProteinPos=333;Amino_acids=Q/R;Codons=cAg/cG|gene=ENSG00000169154;cDNA=329;ProteinPos=74;Amino_acids=Q/R;Codons=cAg/cGg	tolerated(1);tolerated(0.68)	benign(0)	NA	AFR_MAF=C:0.2451|AMR_MAF=C:0.013|EAS_MAF=C:0|EUR_MAF=C:0|SAS_MAF=C:0	C	0.019	VE:C,1,1;SE:C,0,1	0	0	GOT1L1
8:39141120	0.959881	ADAM32	C	A	A	1	1	A	1	1	A	1	1	A	143:A=65,0.98,V=34,0.97,D=37,1,VE=1,SE=6	ENST00000520691;ENST00000379907;ENST00000524303;ENST00000519315;ENST00000437682	non_coding_transcript_exon_variant,non_coding_transcript_variant;missense_variant	rs28705715	C	0.1294	MODIFIER;MODERATE	9.826	0.24	15479	CCDS47846.1	gene=ENSG00000197140;cDNA=2461;ProteinPos=778;Amino_acids=D/E;Codons=gaC/ga|gene=ENSG00000197140;cDNA=2028;ProteinPos=620;Amino_acids=D/E;Codons=gaC/ga|gene=ENSG00000197140;cDNA=2141;ProteinPos=679;Amino_acids=D/E;Codons=gaC/gaA	tolerated_low_confidence(1);tolerated(1)	unknown(0)	NA	AFR_MAF=A:0.4357|AMR_MAF=A:0.0375|EAS_MAF=A:0.0377|EUR_MAF=A:0.006|SAS_MAF=A:0.002	A	0.035	VE:A,1,1;SE:A,0,0.5	0	0	ADAM32
8:39537618	1	ADAM18	C	T	T	1	1	T	1	1	T	1	1	T	129:A=63,1,V=28,1,D=29,1,VE=7,SE=2	ENST00000541111;ENST00000265707;ENST00000520087;ENST00000379866	5_prime_UTR_variant;missense_variant;3_prime_UTR_variant,NMD_transcript_variant	-	*	0	MODIFIER;MODERATE	5.985	NA	196	CCDS6113.1	gene=ENSG00000168619;cDNA=1739;ProteinPos=565;Amino_acids=A/V;Codons=gCt/gT|gene=ENSG00000168619;cDNA=1664;ProteinPos=541;Amino_acids=A/V;Codons=gCt/gTt	tolerated(0.32);tolerated(0.33)	benign(0.001);benign(0.002)	NA		NA	NA	VE:T,1,1;SE:T,0,0.5	0	0	ADAM18
8:39564352	1	ADAM18	G	A	A	1	1	A	1	1	A	1	1	A	128:A=44,0.98,V=27,1,D=49,1,VE=1,SE=7	ENST00000524117;ENST00000541111;ENST00000523755;ENST00000265707;ENST00000520087;ENST00000379866	non_coding_transcript_exon_variant,non_coding_transcript_variant;missense_variant;3_prime_UTR_variant,NMD_transcript_variant	rs758696627,COSM1552695	G	0	MODIFIER;MODERATE	0.001	NA	196	CCDS6113.1	gene=ENSG00000168619;cDNA=1584;ProteinPos=63;Amino_acids=R/K;Codons=aGa/aA|gene=ENSG00000168619;cDNA=1991;ProteinPos=649;Amino_acids=R/K;Codons=aGa/aA|gene=ENSG00000168619;cDNA=1916;ProteinPos=625;Amino_acids=R/K;Codons=aGa/aAa	tolerated(0.56);tolerated(0.85)	benign(0.002);benign(0.001)	PHENO=0,1		C	8.237e-06	VE:A,1,1;SE:A,1,1	0	0	ADAM18
8:53568742	0.999901	RB1CC1	C	T	T	1	1	T	1	1	T	1	1	T	147:A=57,1,V=38,1,D=38,1,VE=9,SE=5	ENST00000523594;ENST00000025008;ENST00000521611;ENST00000539297;ENST00000435644	downstream_gene_variant;missense_variant;intron_variant,non_coding_transcript_variant	rs35534432	C	0	MODIFIER;MODERATE	4.976	0.64	15574	CCDS34892.1;CCDS47856.1	gene=ENSG00000023287;cDNA=4171;ProteinPos=1216;Amino_acids=R/K;Codons=aGa/aA|gene=ENSG00000023287;cDNA=3647;ProteinPos=1216;Amino_acids=R/K;Codons=aGa/aA|gene=ENSG00000023287;cDNA=4162;ProteinPos=1216;Amino_acids=R/K;Codons=aGa/aAa	tolerated(1);tolerated_low_confidence(1)	benign(0)	NA		T	9.884e-05	VE:T,1,1;SE:T,1,1	0	0	RB1CC1
8:54975904	0.999767	LYPLA1	C	T	T	1	1	T	1	1	T	1	1	T	143:A=41,1,V=34,1,D=33,1,VE=25,SE=10	ENST00000518546;ENST00000343231;ENST00000520896;ENST00000521352;ENST00000522007;ENST00000517297;ENST00000316963;ENST00000521898;ENST00000519272;ENST00000519891;ENST00000519926	intron_variant;non_coding_transcript_exon_variant,non_coding_transcript_variant;missense_variant;intron_variant,non_coding_transcript_variant	rs145050847	C	0	MODIFIER;MODERATE	19.59	0.66	6737	CCDS64899.1;CCDS6157.1	gene=ENSG00000120992;cDNA=316;ProteinPos=3;Amino_acids=V/M;Codons=Gtg/At|gene=ENSG00000120992;cDNA=393;ProteinPos=67;Amino_acids=V/M;Codons=Gtg/At|gene=ENSG00000120992;cDNA=168;ProteinPos=45;Amino_acids=V/M;Codons=Gtg/Atg	tolerated(1)	benign(0.001);benign(0.01)	NA		T	7.104e-05	VE:T,0,0.5;SE:T,0,0.5	0	0	LYPLA1
8:87076651	0.967943	PSKH2;ATP6V0D2	T	C	C	1	1	C	1	1	C	1	1	C	141:A=38,1,V=28,0.96,D=26,1,VE=46,SE=3	ENST00000523010;ENST00000521564;ENST00000517981;ENST00000276616;ENSR00001442738	non_coding_transcript_exon_variant,non_coding_transcript_variant;intron_variant;missense_variant;regulatory_region_variant	rs16879427	T	0.1004	MODIFIER;MODERATE	0.002	0.28	18997;18266	CCDS6240.1	gene=ENSG00000147613;cDNA=470;ProteinPos=132;Amino_acids=Q/R;Codons=cAa/cGa	tolerated(1)	benign(0.001)	NA	AFR_MAF=C:0.3533|AMR_MAF=C:0.036|EAS_MAF=C:0|EUR_MAF=C:0.005|SAS_MAF=C:0.0061	C	0.029	VE:C,1,1;SE:C,1,1	0	0	PSKH2
8:8869129	0.997142	ERI1	T	G	G	1	1	G	1	1	G	1	1	G	149:A=49,0.98,V=35,1,D=45,1,VE=13,SE=7	ENST00000520332;ENST00000521844;ENST00000519292;ENST00000518663;ENST00000523898;ENST00000250263;ENST00000520684;ENSR00001438758	upstream_gene_variant;downstream_gene_variant;missense_variant;3_prime_UTR_variant,NMD_transcript_variant;regulatory_region_variant	rs112570397	T	0.0082	MODIFIER;MODERATE	13.39	0.36	23994	CCDS5972.1	gene=ENSG00000104626;cDNA=585;ProteinPos=122;Amino_acids=F/C;Codons=tTt/tG|gene=ENSG00000104626;cDNA=1044;ProteinPos=122;Amino_acids=F/C;Codons=tTt/tG|gene=ENSG00000104626;cDNA=625;ProteinPos=122;Amino_acids=F/C;Codons=tTt/tGt	tolerated(0.08)	benign(0)	TSSDistance=44;4713	AFR_MAF=G:0.0303|AMR_MAF=G:0.0014|EAS_MAF=G:0|EUR_MAF=G:0|SAS_MAF=G:0	A	NA	VE:G,1,1;SE:G,1,0.5	0	0	ERI1
9:116153891	0.918047	ALAD	C	G	G	1	1	G	1	1	G	1	1	G	92:A=45,1,V=15,1,D=28,1,VE=1,SE=3	ENST00000452726;ENST00000448137;ENST00000277315;ENST00000494848;ENST00000482847;ENST00000482001;ENST00000445750;ENST00000468504;ENST00000409155;ENST00000464749	downstream_gene_variant;missense_variant;non_coding_transcript_exon_variant,non_coding_transcript_variant;intron_variant,non_coding_transcript_variant	CM057644,rs1800435,COSM3763548,COSM3763549,COSM3763550	C	0.0635	MODIFIER;MODERATE	13.27	0.21	395	CCDS6794.2	gene=ENSG00000148218;cDNA=378;ProteinPos=68;Amino_acids=K/N;Codons=aaG/aa|gene=ENSG00000148218;cDNA=388;ProteinPos=42;Amino_acids=K/N;Codons=aaG/aa|gene=ENSG00000148218;cDNA=374;ProteinPos=59;Amino_acids=K/N;Codons=aaG/aaC	tolerated(1)	benign(0.001);benign(0)	PHENO=1;1,1,1,1,1	AFR_MAF=G:0.0023|AMR_MAF=G:0.0533|EAS_MAF=G:0.0397|EUR_MAF=G:0.0825|SAS_MAF=G:0.1585	G	0.083	VE:G,1,1;SE:G,1,1	0	0	ALAD
9:117553158	0.993511	AL390240.1;TNFSF15	A	T	T	1	1	T	1	1	T	1	1	T	134:A=58,1,V=31,1,D=30,1,VE=12,SE=3	ENST00000408807;ENST00000374044;ENST00000374045;ENSR00001823945	upstream_gene_variant;missense_variant;regulatory_region_variant	rs16931745,COSM3982714,COSM3982715	A	0.016	MODIFIER;MODERATE	0.896	0.3	11931	CCDS6809.1	gene=ENSG00000181634;cDNA=1231;ProteinPos=33;Amino_acids=F/L;Codons=ttT/tt|gene=ENSG00000181634;cDNA=444;ProteinPos=110;Amino_acids=F/L;Codons=ttT/ttA	tolerated(1)	benign(0)	TSSDistance=1316|PHENO=0,1,1;1	AFR_MAF=T:0.0182|AMR_MAF=T:0.0029|EAS_MAF=T:0.0357|EUR_MAF=T:0|SAS_MAF=T:0.0184	T	0.006087	VE:T,1,1;SE:T,1,1	0	0	TNFSF15
9:117553222	0.993289	AL390240.1;TNFSF15	G	T	T	1	1	T	1	1	T	1	1	T	150:A=51,0.98,V=39,1,D=41,1,VE=19	ENST00000408807;ENST00000374044;ENST00000374045;ENSR00001823945	upstream_gene_variant;missense_variant;intron_variant;regulatory_region_variant	rs16931748,COSM3982716	G	0.0158	MODIFIER;MODERATE	2.493	0.16	11931	CCDS6809.1	gene=ENSG00000181634;cDNA=1167;ProteinPos=12;Amino_acids=P/Q;Codons=cCa/cAa	tolerated_low_confidence(0.54)	benign(0)	TSSDistance=1252|PHENO=0,1;1	AFR_MAF=T:0.0182|AMR_MAF=T:0.0029|EAS_MAF=T:0.0347|EUR_MAF=T:0|SAS_MAF=T:0.0184	T	0.006063	VE:T,1,1	0	0	TNFSF15
9:123205912	0.957885	CDK5RAP2	C	G	G	1	1	G	1	1	G	1	1	G	168:A=47,0.98,V=24,1,D=37,1,VE=29,SE=31	ENST00000416449;ENST00000349780;ENST00000479584;ENST00000480112;ENST00000473282;ENST00000360822;ENST00000425647;ENST00000483412;ENST00000468989;ENST00000360190;ENST00000359309;ENSR00001474669	missense_variant;non_coding_transcript_exon_variant,non_coding_transcript_variant;3_prime_UTR_variant,NMD_transcript_variant;intron_variant;upstream_gene_variant;regulatory_region_variant	rs3780679,COSM3982723	C	0.0753	MODERATE;MODIFIER	3.095	0.51	18672	CCDS6823.1;CCDS43871.1	gene=ENSG00000136861;cDNA=1316;ProteinPos=439;Amino_acids=R/T;Codons=aGa/aC|gene=ENSG00000136861;cDNA=3314;ProteinPos=1045;Amino_acids=R/T;Codons=aGa/aC|gene=ENSG00000136861;cDNA=3219;ProteinPos=1013;Amino_acids=R/T;Codons=aGa/aCa	tolerated(1)	benign(0.001);benign(0)	TSSDistance=3215|PHENO=1;1,1	AFR_MAF=G:0.2118|AMR_MAF=G:0.036|EAS_MAF=G:0.0357|EUR_MAF=G:0.0328|SAS_MAF=G:0.0031	T	NA	VE:G,1,1;SE:G,1,1	0	0	CDK5RAP2
9:125563200	0.999908	PDCL;OR1K1	C	T	T	1	1	T	1	1	T	1	1	T	110:A=57,0.96,V=20,1,D=26,1,VE=3,SE=4	ENST00000436632;ENST00000277309	intron_variant;missense_variant	rs372142414	C	0	MODIFIER;MODERATE	14.44	0.22	8770;8212	CCDS35132.1	gene=ENSG00000165204;cDNA=831;ProteinPos=267;Amino_acids=R/C;Codons=Cgc/Tgc	deleterious(0)	benign(0.018)	NA		T	NA	VE:T,1,1;SE:T,1,0.5	0	0	OR1K1
9:125563212	0.956873	PDCL;OR1K1	T	C	C	1	1	C	1	1	C	1	1	C	134:A=44,0.95,V=20,1,D=21,1,VE=33,SE=16	ENST00000436632;ENST00000277309	intron_variant;missense_variant	rs7046603	T	0.0873	MODIFIER;MODERATE	0.022	0.18	8770;8212	CCDS35132.1	gene=ENSG00000165204;cDNA=843;ProteinPos=271;Amino_acids=W/R;Codons=Tgg/Cgg	tolerated(0.2)	benign(0)	NA	AFR_MAF=C:0.1619|AMR_MAF=C:0.0288|EAS_MAF=C:0.0446|EUR_MAF=C:0.0159|SAS_MAF=C:0.1452	C	0.041	VE:C,1,1;SE:C,1,0.5	0	0	OR1K1
9:127113155	0.99915	NEK6;AL137846.1;PSMB7	C	G	G	1	1	G	1	1	G	1	1	G	122:A=42,1,V=16,1,D=26,1,VE=31,SE=7	ENST00000546191;ENST00000373603;ENST00000540326;ENST00000583657;ENST00000394199;ENST00000259457;ENST00000320246;ENST00000539416;ENST00000498485;ENST00000545174;ENST00000373600;ENST00000454453;ENSR00001824956	missense_variant;upstream_gene_variant;downstream_gene_variant;regulatory_region_variant	rs146443565	C	0.0012	MODERATE;MODIFIER	0.002	0.45	7749;9544	CCDS6854.1;CCDS55338.1;CCDS48015.1;CCDS6855.1;CCDS55339.1	gene=ENSG00000119408;cDNA=1018;ProteinPos=291;Amino_acids=H/D;Codons=Cac/Ga|gene=ENSG00000119408;cDNA=1016;ProteinPos=309;Amino_acids=H/D;Codons=Cac/Ga|gene=ENSG00000119408;cDNA=1183;ProteinPos=325;Amino_acids=H/D;Codons=Cac/Ga|gene=ENSG00000119408;cDNA=1020;ProteinPos=316;Amino_acids=H/D;Codons=Cac/Ga|gene=ENSG00000119408;cDNA=1011;ProteinPos=291;Amino_acids=H/D;Codons=Cac/Ga|gene=ENSG0000011940…	tolerated(1)	benign(0)	TSSDistance=345	AFR_MAF=G:0.0008|AMR_MAF=G:0|EAS_MAF=G:0|EUR_MAF=G:0|SAS_MAF=G:0.0051	G	0.0008319	VE:G,1,1;SE:G,1,1	0	0	NEK6
9:127300473	0.995208	NR6A1	T	G	G	1	1	G	1	1	G	1	1	G	140:A=59,1,V=22,1,D=22,1,VE=32,SE=5	ENST00000475178;ENST00000416460;ENST00000344523;ENST00000373584;ENST00000487099	missense_variant	rs61755056	T	0.0048	MODERATE	12.91	0.61	7985	CCDS55340.1;CCDS65127.1;CCDS35137.1	gene=ENSG00000148200;cDNA=640;ProteinPos=199;Amino_acids=Q/P;Codons=cAa/cC|gene=ENSG00000148200;cDNA=898;ProteinPos=236;Amino_acids=Q/P;Codons=cAa/cC|gene=ENSG00000148200;cDNA=887;ProteinPos=240;Amino_acids=Q/P;Codons=cAa/cC|gene=ENSG00000148200;cDNA=888;ProteinPos=237;Amino_acids=Q/P;Codons=cAa/cC|gene=ENSG00000148200;cDNA=880;ProteinPos=241;Amino_acids=Q/P;Codons=cAa/cCa	tolerated_low_confidence(1);tolerated(1)	benign(0)	NA	AFR_MAF=G:0|AMR_MAF=G:0|EAS_MAF=G:0|EUR_MAF=G:0|SAS_MAF=G:0.0245	NA	NA	VE:G,1,1;SE:G,1,1	0	0	NR6A1
9:127539622	0.970767	OLFML2A;RP11-175D17.3	A	G	G	1	1	G	1	1	G	1	1	G	40:A=17,1,V=15,1,D=8,1	ENST00000331715;ENST00000373580;ENST00000438380;ENSR00001314187	missense_variant;downstream_gene_variant;regulatory_region_variant	rs116569085	A	0.0296	MODERATE;MODIFIER	0.003	0.43	27270	CCDS6857.2	gene=ENSG00000185585;cDNA=186;ProteinPos=25;Amino_acids=T/A;Codons=Acg/Gc|gene=ENSG00000185585;cDNA=73;ProteinPos=25;Amino_acids=T/A;Codons=Acg/Gcg	tolerated(0.55);tolerated_low_confidence(0.7)	benign(0.001);benign(0)	NA	AFR_MAF=G:0.0908|AMR_MAF=G:0.0029|EAS_MAF=G:0|EUR_MAF=G:0.001|SAS_MAF=G:0.0256	G	0.005505	NA	0	0	OLFML2A
9:130474932	0.971168	PTRH1;TTC16;C9orf117	C	G	G	1	1	G	1	1	G	1	1	G	101:A=40,1,V=19,1,D=32,1,VE=6,SE=4	ENST00000543175;ENST00000423807;ENST00000419060;ENST00000393748;ENST00000373295;ENST00000335223;ENST00000373289;ENST00000373293;ENST00000456267;ENST00000416214;ENST00000464092;ENST00000429848;ENST00000496009;ENST00000414832;ENST00000461104	downstream_gene_variant;upstream_gene_variant;intron_variant;intron_variant,non_coding_transcript_variant;missense_variant;non_coding_transcript_exon_variant,non_coding_transcript_variant	rs73600054	C	0.0793	MODIFIER;MODERATE	4.448	0.2	27039;26536;27843	CCDS35147.1;CCDS43878.1;CCDS6875.1	gene=ENSG00000160401;cDNA=764;ProteinPos=10;Amino_acids=T/R;Codons=aCg/aGg	tolerated_low_confidence(0.86)	benign(0)	TSSDistance=3426;3413;85		T	NA	VE:G,1,1;SE:G,1,1	0	0	C9orf117
9:130523904	0.953521	SH2D3C	T	C	C	1	1	C	1	1	C	1	1	C	86:A=37,0.97,V=28,1,D=14,1,VE=5,SE=2	ENST00000373277;ENST00000429553;ENST00000468969;ENST00000440630;ENST00000471939;ENST00000314830;ENST00000488685;ENST00000464239;ENST00000373276;ENSR00001825523	missense_variant;5_prime_UTR_variant;intron_variant,non_coding_transcript_variant;non_coding_transcript_exon_variant,non_coding_transcript_variant;regulatory_region_variant	rs35019975	T	0.0954	MODERATE;MODIFIER	1.978	0.41	16884	CCDS6878.1;CCDS48028.1;CCDS6877.1;CCDS59145.1	gene=ENSG00000095370;cDNA=279;ProteinPos=24;Amino_acids=S/G;Codons=Agc/Gg|gene=ENSG00000095370;cDNA=51;ProteinPos=18;Amino_acids=S/G;Codons=Agc/Gg|gene=ENSG00000095370;cDNA=655;ProteinPos=181;Amino_acids=S/G;Codons=Agc/Gg|gene=ENSG00000095370;cDNA=337;ProteinPos=113;Amino_acids=S/G;Codons=Agc/Ggc	tolerated(1);tolerated(0.95);tolerated(0.9);tolerated(0.83)	benign(0);benign(0.001)	NA	AFR_MAF=C:0.2595|AMR_MAF=C:0.0317|EAS_MAF=C:0.0605|EUR_MAF=C:0.0189|SAS_MAF=C:0.0337	C	0.044	VE:C,1,1;SE:C,1,0.5	0	0	SH2D3C
9:135275592	0.998774	TTF1	A	G	G	1	1	G	1	1	G	1	1	G	183:A=57,0.98,V=45,0.96,D=44,1,VE=27,SE=10	ENST00000334270;ENSR00001826527	missense_variant;regulatory_region_variant	rs144158263	A	0.0044	MODERATE;MODIFIER	0.012	0.3	12397	CCDS6948.1	gene=ENSG00000125482;cDNA=1461;ProteinPos=474;Amino_acids=I/T;Codons=aTa/aCa	tolerated(1)	benign(0)	NA	AFR_MAF=G:0.0166|AMR_MAF=G:0|EAS_MAF=G:0|EUR_MAF=G:0|SAS_MAF=G:0	G	0.001095	VE:G,1,1;SE:G,1,1	0	0	TTF1
9:135277401	0.998785	TTF1	T	C	C	1	1	C	1	1	C	1	1	C	169:A=47,1,V=36,0.94,D=32,0.97,VE=43,SE=11	ENST00000334270	missense_variant	rs150161015	T	0.0044	MODERATE	0.001	0.24	12397	CCDS6948.1	gene=ENSG00000125482;cDNA=848;ProteinPos=270;Amino_acids=T/A;Codons=Act/Gct	tolerated_low_confidence(0.95)	benign(0)	NA	AFR_MAF=C:0.0166|AMR_MAF=C:0|EAS_MAF=C:0|EUR_MAF=C:0|SAS_MAF=C:0	C	0.001095	VE:C,1,1;SE:C,0,1	0	0	TTF1
9:135930371	0.993452	GTF3C5	G	C	C	1	1	C	1	1	C	1	1	C	156:A=37,1,V=21,1,D=30,1,VE=58,SE=10	ENST00000372099;ENST00000435745;ENST00000461871;ENST00000489842;ENST00000342018;ENST00000439697;ENST00000372095;ENST00000372108;ENST00000372097;ENST00000440319;ENSR00001826637	intron_variant;3_prime_UTR_variant;non_coding_transcript_exon_variant,non_coding_transcript_variant;upstream_gene_variant;downstream_gene_variant;missense_variant;regulatory_region_variant	rs191292694	G	0.0032	MODIFIER;MODERATE	0.202	0.45	4668	CCDS48050.1;CCDS6958.1	gene=ENSG00000148308;cDNA=1000;ProteinPos=278;Amino_acids=S/T;Codons=aGc/aCc	deleterious_low_confidence(0)	benign(0.01)	TSSDistance=875	AFR_MAF=C:0|AMR_MAF=C:0.0014|EAS_MAF=C:0.002|EUR_MAF=C:0|SAS_MAF=C:0.0133	C	0.005244	VE:C,1,1;SE:C,1,1	0	0	GTF3C5
9:135930637	0.990072	GTF3C5	G	A	A	1	1	A	1	1	A	1	1	A	68:A=33,1,V=18,1,D=17,1	ENST00000372099;ENST00000435745;ENST00000461871;ENST00000489842;ENST00000342018;ENST00000439697;ENST00000372095;ENST00000372108;ENST00000372097;ENST00000440319;ENSR00001826637	intron_variant;3_prime_UTR_variant;non_coding_transcript_exon_variant,non_coding_transcript_variant;upstream_gene_variant;downstream_gene_variant;missense_variant;regulatory_region_variant	rs374767427	G	0.0032	MODIFIER;MODERATE	5.895	NA	4668	CCDS48050.1;CCDS6958.1	gene=ENSG00000148308;cDNA=1266;ProteinPos=367;Amino_acids=G/S;Codons=Ggt/Agt	NA	unknown(0)	TSSDistance=609	AFR_MAF=A:0|AMR_MAF=A:0.0014|EAS_MAF=A:0.002|EUR_MAF=A:0|SAS_MAF=A:0.0133	A	0.006547	NA	0	0	GTF3C5
9:139734151	0.999937	RABL6;C9orf172	C	G	G	1	1	G	1	1	G	1	1	G	114:A=58,1,V=27,1,D=20,1,VE=3,SE=6	ENST00000461992;ENST00000371663;ENST00000466096;ENST00000484471;ENST00000436881;ENST00000435930;ENST00000432842;ENST00000371675;ENST00000464941;ENST00000357466;ENST00000311502	downstream_gene_variant;missense_variant;missense_variant,NMD_transcript_variant;upstream_gene_variant;3_prime_UTR_variant;3_prime_UTR_variant,NMD_transcript_variant;intron_variant	rs745696678	C	0	MODIFIER;MODERATE	7.92	NA	24703;37284	CCDS55352.1;CCDS48059.1;CCDS48058.1	gene=ENSG00000196642;cDNA=2042;ProteinPos=589;Amino_acids=D/E;Codons=gaC/ga|gene=ENSG00000196642;cDNA=1660;ProteinPos=475;Amino_acids=T/S;Codons=aCt/aG|gene=ENSG00000196642;cDNA=3130;ProteinPos=382;Amino_acids=D/E;Codons=gaC/ga|gene=ENSG00000196642;cDNA=2304;ProteinPos=473;Amino_acids=T/S;Codons=aCt/aG|gene=ENSG00000196642;cDNA=2000;ProteinPos=588;Amino_acids=D/E;Codons=gaC/gaG	tolerated_low_confidence(1);tolerated(1)	benign(0);unknown(0);benign(0.005)	TSSDistance=4716		G	5.788e-05	VE:G,1,1;SE:G,1,1	0	0	RABL6
9:139743890	0.994788	PHPT1;C9orf172;MAMDC4	T	C	C	1	1	C	1	1	C	1	1	C	55:A=23,0.96,V=12,1,D=16,1,VE=1,SE=3	ENST00000497413;ENST00000545326;ENST00000436881;ENST00000445819;ENST00000317446;ENST00000485732;ENST00000371661;ENST00000247665;ENST00000462205;ENST00000463215;ENST00000492540;ENSR00001317788	non_coding_transcript_exon_variant,non_coding_transcript_variant;missense_variant;downstream_gene_variant;upstream_gene_variant;regulatory_region_variant	rs75735760	T	0.0148	MODIFIER;MODERATE	4.023	0.61	30033;37284;24083	CCDS48060.1;CCDS48059.1;CCDS7010.1;CCDS7009.1	gene=ENSG00000054148;cDNA=635;ProteinPos=3;Amino_acids=V/A;Codons=gTg/gC|gene=ENSG00000054148;cDNA=385;ProteinPos=3;Amino_acids=V/A;Codons=gTg/gC|gene=ENSG00000054148;cDNA=345;ProteinPos=3;Amino_acids=V/A;Codons=gTg/gCg	tolerated_low_confidence(1);tolerated(1)	benign(0)	TSSDistance=2929;1505;341	AFR_MAF=C:0.0537|AMR_MAF=C:0.0029|EAS_MAF=C:0|EUR_MAF=C:0.001|SAS_MAF=C:0	C	0.004694	VE:C,1,1;SE:C,1,1	0	0	PHPT1
9:139836554	0.99987	FBXW5;RP11-229P13.2;C8G;RP11-229P13.25	T	C	C	1	1	C	1	1	C	1	1	C	90:A=33,1,V=20,0.85,D=25,1,VE=3,SE=9	ENST00000483559;ENST00000395082;ENST00000491246;ENST00000443788;ENST00000325285;ENST00000480818;ENST00000465773;ENST00000569497;ENST00000484376;ENST00000487794;ENST00000459905;ENST00000433269;ENST00000224181;ENST00000371634;ENST00000428398	non_coding_transcript_exon_variant,non_coding_transcript_variant;downstream_gene_variant;missense_variant;upstream_gene_variant;splice_region_variant,non_coding_transcript_exon_variant,non_coding_transcript_variant	rs149967967	T	0.001	MODIFIER;MODERATE;LOW	0.001	0.27	13613;1354	CCDS7014.1;CCDS7017.1	gene=ENSG00000159069;cDNA=1120;ProteinPos=347;Amino_acids=K/R;Codons=aAg/aG|gene=ENSG00000159069;cDNA=545;ProteinPos=182;Amino_acids=K/R;Codons=aAg/aGg	tolerated(0.73);tolerated(0.55)	benign(0);benign(0.001)	TSSDistance=4332;4114;4037;3159;3144|GENE_PHENO=1	AFR_MAF=C:0.0038|AMR_MAF=C:0|EAS_MAF=C:0|EUR_MAF=C:0|SAS_MAF=C:0	C	7.45e-05	VE:C,1,1;SE:C,1,1	0	0	FBXW5
9:140139881	0.999925	FAM166A;TUBB4B	T	G	G	1	1	G	1	1	G	1	1	G	84:A=29,1,V=17,1,D=17,1,VE=19,SE=2	ENST00000344774;ENST00000484720;ENST00000471784;ENST00000604929;ENST00000388932;ENST00000340384;ENSR00001827469	missense_variant;missense_variant,NMD_transcript_variant;downstream_gene_variant;regulatory_region_variant	rs763866987	T	0	MODERATE;MODIFIER	0.522	NA	33818;20771	CCDS35186.1;CCDS7039.1	gene=ENSG00000188163;cDNA=455;ProteinPos=134;Amino_acids=T/P;Codons=Acc/Cc|gene=ENSG00000188163;cDNA=516;ProteinPos=161;Amino_acids=T/P;Codons=Acc/Ccc	tolerated(1);tolerated_low_confidence(1)	benign(0)	NA		G	7.414e-05	VE:G,1,1;SE:G,0,1	0	0	FAM166A
9:140358896	0.978415	PNPLA7	A	T	T	1	1	T	1	1	T	1	1	T	121:A=43,1,V=13,1,D=30,1,VE=23,SE=12	ENST00000487228;ENST00000469998;ENST00000277531;ENST00000434090;ENST00000406427;ENST00000492278;ENST00000371457	non_coding_transcript_exon_variant,non_coding_transcript_variant;missense_variant	rs35177111	A	0.0667	MODIFIER;MODERATE	0.017	NA	24768	CCDS7045.1;CCDS48070.1	gene=ENSG00000130653;cDNA=3164;ProteinPos=993;Amino_acids=L/M;Codons=Ttg/At|gene=ENSG00000130653;cDNA=3023;ProteinPos=984;Amino_acids=L/M;Codons=Ttg/At|gene=ENSG00000130653;cDNA=3389;ProteinPos=1018;Amino_acids=L/M;Codons=Ttg/At|gene=ENSG00000130653;cDNA=1958;ProteinPos=599;Amino_acids=L/M;Codons=Ttg/Atg	tolerated(0.45);tolerated(0.43);tolerated(0.46);tolerated(0.52)	benign(0.004);benign(0.012);benign(0.002)	NA	AFR_MAF=T:0.2436|AMR_MAF=T:0.013|EAS_MAF=T:0|EUR_MAF=T:0.003|SAS_MAF=T:0	T	0.02	VE:T,1,1;SE:T,1,1	0	0	PNPLA7
9:140372588	0.928796	PNPLA7	T	C	C	1	1	C	1	1	C	1	1	C	99:A=43,0.95,V=20,0.95,D=14,0.93,VE=22	ENST00000469998;ENST00000277531;ENST00000434090;ENST00000406427;ENST00000492278;ENST00000371457	non_coding_transcript_exon_variant,non_coding_transcript_variant;missense_variant	rs73567240	T	0.0713	MODIFIER;MODERATE	0.219	NA	24768	CCDS7045.1;CCDS48070.1	gene=ENSG00000130653;cDNA=2892;ProteinPos=902;Amino_acids=H/R;Codons=cAt/cG|gene=ENSG00000130653;cDNA=2751;ProteinPos=893;Amino_acids=H/R;Codons=cAt/cG|gene=ENSG00000130653;cDNA=3117;ProteinPos=927;Amino_acids=H/R;Codons=cAt/cG|gene=ENSG00000130653;cDNA=1686;ProteinPos=508;Amino_acids=H/R;Codons=cAt/cGt	tolerated(0.82);tolerated(0.77);tolerated(0.86);tolerated(0.95)	benign(0)	NA	AFR_MAF=C:0.2579|AMR_MAF=C:0.0202|EAS_MAF=C:0|EUR_MAF=C:0.002|SAS_MAF=C:0	C	0.013	VE:C,1,1	0	0	PNPLA7
9:140507366	0.999684	ARRDC1;C9orf37	T	C	C	1	1	C	1	1	C	1	1	C	139:A=48,0.96,V=30,0.87,D=16,1,VE=44,SE=1	ENST00000471125;ENST00000491911;ENST00000431925;ENST00000466367;ENST00000461627;ENST00000495220;ENST00000419386;ENST00000371417;ENST00000475658;ENST00000371421;ENST00000483563;ENST00000497877;ENST00000468983;ENST00000496793	non_coding_transcript_exon_variant,non_coding_transcript_variant;missense_variant;missense_variant,NMD_transcript_variant;downstream_gene_variant;upstream_gene_variant	rs201141848	T	0.001	MODIFIER;MODERATE	0.018	NA	28633;23395	CCDS35189.1;CCDS7049.1	gene=ENSG00000197070;cDNA=161;ProteinPos=46;Amino_acids=I/T;Codons=aTa/aC|gene=ENSG00000197070;cDNA=159;ProteinPos=46;Amino_acids=I/T;Codons=aTa/aC|gene=ENSG00000197070;cDNA=152;ProteinPos=46;Amino_acids=I/T;Codons=aTa/aC|gene=ENSG00000197070;cDNA=201;ProteinPos=46;Amino_acids=I/T;Codons=aTa/aCa	tolerated(0.82);tolerated_low_confidence(0.63);tolerated(1)	benign(0.002);benign(0.016)	TSSDistance=1251;367	AFR_MAF=C:0|AMR_MAF=C:0|EAS_MAF=C:0.003|EUR_MAF=C:0|SAS_MAF=C:0.002	C	0.0002801	VE:C,1,1;SE:C,1,1	0	0	ARRDC1
9:15571630	0.945824	CCDC171	T	A	A	1	1	A	1	1	A	1	1	A	175:A=59,1,V=44,1,D=34,1,VE=23,SE=15	ENST00000297641;ENST00000535968;ENST00000380701	missense_variant	rs443563	T	0.0759	MODERATE	0.075	0.23	29828	CCDS6481.1	gene=ENSG00000164989;cDNA=457;ProteinPos=17;Amino_acids=I/N;Codons=aTt/aA|gene=ENSG00000164989;cDNA=225;ProteinPos=17;Amino_acids=I/N;Codons=aTt/aA|gene=ENSG00000164989;cDNA=378;ProteinPos=17;Amino_acids=I/N;Codons=aTt/aAt	tolerated_low_confidence(0.33);tolerated_low_confidence(0.31);tolerated_low_confidence(0.52)	benign(0)	NA	AFR_MAF=A:0.1997|AMR_MAF=A:0.0519|EAS_MAF=A:0.004|EUR_MAF=A:0.0487|SAS_MAF=A:0.0276	A	NA	VE:A,0,1;SE:A,0,0.5	0	0	CCDC171
9:27009100	0.933828	IFT74;LRRC19	T	C	C	1	1	C	1	1	C	1	1	C	178:A=78,0.99,V=29,1,D=44,1,VE=25,SE=2	ENST00000429045;ENST00000380062;ENST00000443698;ENST00000380055;ENST00000433700	missense_variant;upstream_gene_variant	rs17694549	T	0.0741	MODERATE;MODIFIER	16.74	0.39	21424;23379	CCDS47955.1;CCDS43793.1;CCDS6518.1	gene=ENSG00000096872;cDNA=727;ProteinPos=224;Amino_acids=F/L;Codons=Ttt/Ct|gene=ENSG00000096872;cDNA=833;ProteinPos=224;Amino_acids=F/L;Codons=Ttt/Ct|gene=ENSG00000096872;cDNA=841;ProteinPos=224;Amino_acids=F/L;Codons=Ttt/Ct|gene=ENSG00000096872;cDNA=797;ProteinPos=224;Amino_acids=F/L;Codons=Ttt/Ctt	tolerated(0.14);tolerated(0.13)	benign(0)	TSSDistance=3409	AFR_MAF=C:0.1006|AMR_MAF=C:0.0346|EAS_MAF=C:0.0278|EUR_MAF=C:0.0547|SAS_MAF=C:0.1339	C	0.066	VE:C,1,1;SE:C,0,1	0	0	IFT74
9:2729705	0.995671	KIAA0020;KCNV2	T	C	C	1	1	C	1	1	C	1	1	C	111:A=39,0.97,V=16,0.94,D=31,1,VE=22,SE=3	ENST00000490444;ENST00000382082	intron_variant,NMD_transcript_variant;missense_variant	rs112673841	T	0.0136	MODIFIER;MODERATE	4.185	0.28	29676;19698	CCDS6447.1	gene=ENSG00000168263;cDNA=1854;ProteinPos=539;Amino_acids=L/P;Codons=cTc/cCc	tolerated(0.64)	benign(0)	GENE_PHENO=1	AFR_MAF=C:0.0492|AMR_MAF=C:0.0043|EAS_MAF=C:0|EUR_MAF=C:0|SAS_MAF=C:0	C	0.003945	VE:C,1,1;SE:C,1,0.5	0	0	KCNV2
9:449874	0.933911	RP11-165F24.3;DOCK8	G	C	C	1	1	C	1	1	C	1	1	C	102:A=50,0.98,V=24,1,D=20,1,VE=1,SE=7	ENST00000586805;ENST00000589287;ENST00000432829;ENST00000495184;ENST00000453981;ENST00000469391;ENST00000591577;ENST00000589387;ENST00000382329;ENST00000585944;ENST00000415004	downstream_gene_variant;missense_variant;non_coding_transcript_exon_variant,non_coding_transcript_variant	rs34908836,COSM3763951,COSM3763950	G	0.1024	MODIFIER;MODERATE	18.64	0.25	19191	CCDS55283.1;CCDS6440.2;CCDS55284.1	gene=ENSG00000107099;cDNA=6020;ProteinPos=1902;Amino_acids=A/P;Codons=Gca/Cc|gene=ENSG00000107099;cDNA=5687;ProteinPos=1970;Amino_acids=A/P;Codons=Gca/Cc|gene=ENSG00000107099;cDNA=4696;ProteinPos=1870;Amino_acids=A/P;Codons=Gca/Cc|gene=ENSG00000107099;cDNA=6020;ProteinPos=1437;Amino_acids=A/P;Codons=Gca/Cca	tolerated(0.48);tolerated(0.49);tolerated(0.5)	benign(0.026);benign(0.005);benign(0.118)	PHENO=1,1,1;1	AFR_MAF=C:0.1543|AMR_MAF=C:0.0519|EAS_MAF=C:0.0099|EUR_MAF=C:0.0696|SAS_MAF=C:0.1973	C	0.065	VE:C,1,1;SE:C,1,1	0	0	DOCK8
9:6606647	1	GLDC	G	A	A	1	1	A	1	1	A	1	1	A	116:A=39,0.97,V=14,1,D=28,1,VE=34,SE=1	ENST00000463305;ENST00000321612	upstream_gene_variant;missense_variant	-	*	0	MODIFIER;MODERATE	7.39	NA	4313	CCDS34987.1	gene=ENSG00000178445;cDNA=809;ProteinPos=220;Amino_acids=L/F;Codons=Ctc/Ttc	tolerated(1)	benign(0)	TSSDistance=1375|GENE_PHENO=1		NA	NA	VE:A,1,1;SE:A,0,1	0	0	GLDC
9:88651370	0.905545	GOLM1	T	C	C	1	1	C	1	1	C	1	1	C	137:A=26,0.96,V=26,0.96,D=18,1,VE=47,SE=20	ENST00000464314;ENST00000388712;ENST00000470762;ENST00000257504;ENST00000388711;ENSR00001820883	non_coding_transcript_exon_variant,non_coding_transcript_variant;missense_variant;downstream_gene_variant;regulatory_region_variant	rs2297002,COSM150628	T	0.2292	MODIFIER;MODERATE	0.001	0.17	15451	CCDS35054.1	gene=ENSG00000135052;cDNA=819;ProteinPos=217;Amino_acids=H/R;Codons=cAc/cG|gene=ENSG00000135052;cDNA=796;ProteinPos=217;Amino_acids=H/R;Codons=cAc/cGc	tolerated(0.19)	benign(0)	PHENO=0,1	AFR_MAF=C:0.4546|AMR_MAF=C:0.0879|EAS_MAF=C:0.3492|EUR_MAF=C:0.005|SAS_MAF=C:0.1319	C	0.089	VE:C,1,1;SE:C,0,1	0	0	GOLM1
9:88842804	0.976392	C9orf153;RP11-507D14.4	C	T	T	1	1	T	1	1	T	1	1	T	180:A=43,1,V=24,1,D=34,1,VE=62,SE=17	ENST00000339137;ENST00000604767;ENST00000376001;ENST00000469914	missense_variant;upstream_gene_variant;intron_variant,non_coding_transcript_variant	rs73650939	C	0.0663	MODERATE;MODIFIER	0.038	0.25	31456	CCDS35055.2	gene=ENSG00000187753;cDNA=342;ProteinPos=70;Amino_acids=A/T;Codons=Gct/Ac|gene=ENSG00000187753;cDNA=289;ProteinPos=70;Amino_acids=A/T;Codons=Gct/Act	tolerated(1)	benign(0)	TSSDistance=926	AFR_MAF=T:0.2383|AMR_MAF=T:0.0231|EAS_MAF=T:0|EUR_MAF=T:0.001|SAS_MAF=T:0	T	0.022	VE:T,1,1;SE:T,1,1	0	0	C9orf153
9:95179179	0.958133	CENPP;OMD	C	T	T	1	1	T	1	1	T	1	1	T	153:A=53,1,V=32,1,D=37,1,VE=19,SE=12	ENST00000375587;ENST00000375550	intron_variant;missense_variant	rs34860658,COSM3982967	C	0.0427	MODIFIER;MODERATE	2.087	0.3	32933;8134	CCDS35063.1;CCDS6696.1	gene=ENSG00000127083;cDNA=938;ProteinPos=221;Amino_acids=S/N;Codons=aGt/aAt	tolerated(1)	benign(0.001)	PHENO=0,1	AFR_MAF=T:0.0129|AMR_MAF=T:0.0375|EAS_MAF=T:0.0496|EUR_MAF=T:0.0249|SAS_MAF=T:0.0982	T	0.042	VE:T,1,1;SE:T,1,1	0	0	OMD
9:990653	0.934673	DMRT3	G	T	T	1	1	T	1	1	T	1	1	T	160:A=50,0.98,V=18,1,D=23,1,VE=57,SE=12	ENST00000190165;ENST00000417254	missense_variant;downstream_gene_variant	rs16927037	G	0.0543	MODERATE;MODIFIER	0.019	0.15	13909	CCDS6443.1	gene=ENSG00000064218;cDNA=1105;ProteinPos=356;Amino_acids=G/V;Codons=gGg/gTg	tolerated_low_confidence(1)	benign(0)	NA	AFR_MAF=T:0.0182|AMR_MAF=T:0.0879|EAS_MAF=T:0.0754|EUR_MAF=T:0.0646|SAS_MAF=T:0.047	A	NA	VE:T,1,1;SE:T,1,0.5	0	0	DMRT3
9:99417000	0.944188	AAED1	C	T	T	1	1	T	1	1	T	1	1	T	156:A=55,1,V=29,1,D=35,1,VE=31,SE=6	ENST00000446045;ENST00000464512;ENST00000375234;ENST00000411939;ENSR00001473034	missense_variant;non_coding_transcript_exon_variant,non_coding_transcript_variant;regulatory_region_variant	rs9886834	C	0.0819	MODERATE;MODIFIER	0.848	0.4	16881	CCDS35073.1	gene=ENSG00000158122;cDNA=108;ProteinPos=37;Amino_acids=R/K;Codons=aGg/aA|gene=ENSG00000158122;cDNA=248;ProteinPos=83;Amino_acids=R/K;Codons=aGg/aA|gene=ENSG00000158122;cDNA=31;ProteinPos=11;Amino_acids=R/K;Codons=aGg/aAg	tolerated(1)	benign(0.001);benign(0)	PHENO=1	AFR_MAF=T:0.2912|AMR_MAF=T:0.0259|EAS_MAF=T:0|EUR_MAF=T:0.002|SAS_MAF=T:0.0051	T	0.018	VE:T,1,1;SE:T,1,1	0	0	AAED1
9:99525487	0.960821	ZNF510	A	G	G	1	1	G	1	1	G	1	1	G	115:A=41,1,V=17,1,D=29,1,VE=22,SE=6	ENST00000375231;ENST00000472201;ENST00000223428;ENST00000374641	missense_variant;non_coding_transcript_exon_variant,non_coding_transcript_variant	rs3780548	A	0.0927	MODERATE;MODIFIER	0.71	0.38	29161	CCDS35074.1	gene=ENSG00000081386;cDNA=916;ProteinPos=89;Amino_acids=C/R;Codons=Tgt/Cg|gene=ENSG00000081386;cDNA=454;ProteinPos=89;Amino_acids=C/R;Codons=Tgt/Cg|gene=ENSG00000081386;cDNA=537;ProteinPos=89;Amino_acids=C/R;Codons=Tgt/Cgt	deleterious(0);deleterious(0.01)	benign(0)	NA	AFR_MAF=G:0.2133|AMR_MAF=G:0.0216|EAS_MAF=G:0.1081|EUR_MAF=G:0.008|SAS_MAF=G:0.0511	G	0.037	VE:G,1,1;SE:G,1,0.5	0	0	ZNF510
10:102676434	0.999964	FAM178A;RP11-179B2.2	G	A	A	1	1	A	1	1	A	1	1	A	179:A=54,1,V=49,1,D=41,1,VE=30,SE=5	ENST00000609386;ENST00000370269;ENST00000370271;ENST00000238961;ENST00000608554;ENSR00001610408	downstream_gene_variant;missense_variant;upstream_gene_variant;regulatory_region_variant	rs763322855	G	0	MODIFIER;MODERATE	12.1	NA	17814	CCDS65918.1;CCDS44470.1;CCDS7500.1	gene=ENSG00000119906;cDNA=424;ProteinPos=98;Amino_acids=E/K;Codons=Gaa/Aa|gene=ENSG00000119906;cDNA=440;ProteinPos=98;Amino_acids=E/K;Codons=Gaa/Aa|gene=ENSG00000119906;cDNA=834;ProteinPos=98;Amino_acids=E/K;Codons=Gaa/Aaa	tolerated(1)	benign(0);benign(0.001)	TSSDistance=3938		A	3.303e-05	VE:A,1,1;SE:A,1,1	0	0	FAM178A
10:112660260	0.999478	BBIP1;MIR4680;PDCD4	A	G	G	1	1	G	0.5	1	G	1	1	G	187:A=42,1,V=30,0.57,D=35,1,VE=58,SE=22	ENST00000448814;ENST00000423273;ENST00000447005;ENST00000454061;ENST00000398289;ENST00000580906;ENST00000605742;ENST00000280154;ENST00000436562;ENST00000483595;ENST00000498367;ENST00000605265;ENST00000462577;ENST00000393104	missense_variant;synonymous_variant;3_prime_UTR_variant,NMD_transcript_variant;downstream_gene_variant;non_coding_transcript_exon_variant,non_coding_transcript_variant	rs11548767	A	0.0016	MODERATE;LOW;MODIFIER	8.538	0.69	28093;41541;8763	CCDS55727.1;CCDS55726.1;CCDS58094.1;CCDS55728.1;CCDS7567.1;CCDS44478.1	gene=ENSG00000214413;cDNA=347;ProteinPos=46;Amino_acids=M/T;Codons=aTg/aC|gene=ENSG00000214413;cDNA=155;ProteinPos=21;Amino_acids=N;Codons=aaT/aa|gene=ENSG00000214413;cDNA=181;ProteinPos=24;Amino_acids=M/T;Codons=aTg/aC|gene=ENSG00000214413;cDNA=431;ProteinPos=98;Amino_acids=N;Codons=aaT/aa|gene=ENSG00000214413;cDNA=285;ProteinPos=46;Amino_acids=M/T;Codons=aTg/aC|gene=ENSG00000214413;cDNA=110;Pro…	tolerated(1);tolerated_low_confidence(1)	benign(0)	GENE_PHENO=1	AFR_MAF=G:0.0045|AMR_MAF=G:0.0014|EAS_MAF=G:0.001|EUR_MAF=G:0|SAS_MAF=G:0	G	0.0002724	VE:G,1,0.5;SE:A,0,0	0.5	0.5	BBIP1
10:112660279	1	BBIP1;MIR4680;PDCD4	G	A	A	1	1	A	0.5	1	A	1	1	A	183:A=47,1,V=39,0.54,D=33,1,VE=53,SE=11	ENST00000448814;ENST00000423273;ENST00000447005;ENST00000454061;ENST00000398289;ENST00000580906;ENST00000605742;ENST00000280154;ENST00000436562;ENST00000483595;ENST00000498367;ENST00000605265;ENST00000462577;ENST00000393104	synonymous_variant;missense_variant;3_prime_UTR_variant,NMD_transcript_variant;downstream_gene_variant;non_coding_transcript_exon_variant,non_coding_transcript_variant	-	*	0	LOW;MODERATE;MODIFIER	14.26	NA	28093;41541;8763	CCDS55727.1;CCDS55726.1;CCDS58094.1;CCDS55728.1;CCDS7567.1;CCDS44478.1	gene=ENSG00000214413;cDNA=328;ProteinPos=40;Amino_acids=L;Codons=Ctg/Tt|gene=ENSG00000214413;cDNA=136;ProteinPos=15;Amino_acids=T/I;Codons=aCt/aT|gene=ENSG00000214413;cDNA=162;ProteinPos=18;Amino_acids=L;Codons=Ctg/Tt|gene=ENSG00000214413;cDNA=412;ProteinPos=92;Amino_acids=T/I;Codons=aCt/aT|gene=ENSG00000214413;cDNA=266;ProteinPos=40;Amino_acids=L;Codons=Ctg/Tt|gene=ENSG00000214413;cDNA=91;Protei…	NA	benign(0)	GENE_PHENO=1		NA	NA	VE:G,1,0;SE:G,0,0	0.5	0.5	BBIP1
10:118321055	0.998686	PNLIP	T	A	A	1	1	A	1	1	A	1	1	A	125:A=53,1,V=22,1,D=35,1,VE=5,SE=10	ENST00000369221	missense_variant	rs111319548	T	0.0032	MODERATE	0.008	0.28	9155	CCDS7594.1	gene=ENSG00000175535;cDNA=1269;ProteinPos=414;Amino_acids=M/K;Codons=aTg/aAg	tolerated(1)	benign(0)	GENE_PHENO=1	AFR_MAF=A:0.0121|AMR_MAF=A:0|EAS_MAF=A:0|EUR_MAF=A:0|SAS_MAF=A:0	A	0.001235	VE:A,1,1;SE:A,0,1	0	0	PNLIP
10:134698626	0.902302	TTC40	T	C	C	NA	0	NA	1	1	C	1	1	C	87:A=0,NaN,V=17,1,D=19,1,VE=50,SE=1	ENST00000368582;ENST00000368586	missense_variant	rs73393250,COSM3806791,COSM3806790	T	0.1342	MODERATE	0.009	0.32	25247	CCDS58101.1	gene=ENSG00000171811;cDNA=3709;ProteinPos=1203;Amino_acids=N/S;Codons=aAc/aGc	tolerated(0.12);tolerated(0.14)	benign(0.005);benign(0.035)	PHENO=0,1,1	AFR_MAF=C:0.3608|AMR_MAF=C:0.0418|EAS_MAF=C:0.0198|EUR_MAF=C:0.0249|SAS_MAF=C:0.1237	C	0.067	VE:C,1,0.5;SE:C,0,1	0	0	TTC40
10:134740088	0.948364	TTC40	T	A	A	1	1	A	1	1	A	1	1	A	96:A=25,1,V=20,1,D=29,0.97,VE=7,SE=15	ENST00000368582;ENST00000368585;ENST00000368586	missense_variant;downstream_gene_variant	rs118132336	T	0.03	MODERATE;MODIFIER	0.091	0.29	25247	CCDS58101.1	gene=ENSG00000171811;cDNA=1150;ProteinPos=350;Amino_acids=N/I;Codons=aAc/aTc	tolerated(0.41);tolerated(0.52)	benign(0)	NA	AFR_MAF=A:0.0068|AMR_MAF=A:0.0231|EAS_MAF=A:0.002|EUR_MAF=A:0.0696|SAS_MAF=A:0.0542	A	0.047	VE:A,1,1;SE:A,1,1	0	0	TTC40
10:22605398	0.905308	COMMD3;BMI1;COMMD3-BMI1	C	G	G	1	1	G	1	1	G	1	1	G	116:A=41,1,V=9,1,D=20,1,VE=29,SE=17	ENST00000470045;ENST00000483684;ENST00000602523;ENST00000463688;ENST00000496071;ENST00000472610;ENST00000479958;ENST00000471350;ENST00000602574;ENST00000456711;ENST00000463409;ENST00000468179;ENST00000472673;ENST00000376836;ENST00000602390;ENST00000444869;ENST00000376663;ENST00000475460;ENST00000417470;ENST00000489125;ENST00000468469;ENST00000602395;ENST00000448361;ENSR00001603316	non_coding_transcript_exon_variant,non_coding_transcript_variant;upstream_gene_variant;missense_variant,NMD_transcript_variant;missense_variant;regulatory_region_variant	rs11552445,COSM4144599,COSM4144600	C	0.1567	MODIFIER;MODERATE	13.61	0.67	23332;1066;48326	CCDS7137.1;CCDS59213.1;CCDS7138.1	gene=ENSG00000148444;cDNA=42;ProteinPos=15;Amino_acids=R/G;Codons=Cgc/Gg|gene=ENSG00000269897;cDNA=53;ProteinPos=19;Amino_acids=P/R;Codons=cCg/cG|gene=ENSG00000148444;cDNA=496;ProteinPos=18;Amino_acids=R/G;Codons=Cgc/Gg|gene=ENSG00000269897;cDNA=61;ProteinPos=7;Amino_acids=P/R;Codons=cCg/cG|gene=ENSG00000148444;cDNA=50;ProteinPos=14;Amino_acids=R/G;Codons=Cgc/Gg|gene=ENSG00000269897;cDNA=82;Prote…	tolerated(1);tolerated(0.54);tolerated(0.63);tolerated_low_confidence(0.93);tolerated(0.72);tolerated(0.48);tolerated_low_confidence(0.95);tolerated(0.73);deleterious(0.03)	benign(0);benign(0.002);unknown(0);benign(0.001);benign(0.003)	TSSDistance=1415;4990;1803;1025;4742;266;1832|PHENO=0,1,1	AFR_MAF=G:0.5348|AMR_MAF=G:0.0692|EAS_MAF=G:0|EUR_MAF=G:0.0219|SAS_MAF=G:0.0082	T	NA	VE:G,1,1;SE:G,1,1	0	0	COMMD3;COMMD3-BMI1
10:35897463	0.999966	GJD4;RP11-425A6.5	C	A	A	1	1	A	1	1	A	1	1	A	58:A=32,1,V=20,1,D=6,1	ENST00000321660;ENST00000609313	missense_variant;upstream_gene_variant	rs777579109	C	0	MODERATE;MODIFIER	0.002	NA	23296	CCDS7191.1	gene=ENSG00000177291;cDNA=1180;ProteinPos=341;Amino_acids=P/H;Codons=cCc/cAc	tolerated(1)	benign(0)	TSSDistance=382		A	3.423e-05	NA	0	0	GJD4
10:37508641	1	ANKRD30A	A	G	G	1	1	G	1	1	G	1	1	G	113:A=44,1,V=22,0.95,D=27,1,VE=15,SE=5	ENST00000374660;ENST00000361713;ENST00000602533	missense_variant	-	*	0	MODERATE	0.005	NA	17234	CCDS7193.1	gene=ENSG00000148513;cDNA=4289;ProteinPos=1397;Amino_acids=Q/R;Codons=cAa/cG|gene=ENSG00000148513;cDNA=3932;ProteinPos=1278;Amino_acids=Q/R;Codons=cAa/cGa	tolerated(1)	benign(0)	NA		NA	NA	VE:G,1,1;SE:A,1,0	0	0	ANKRD30A
10:38241067	0.940544	ZNF25;AL117337.1	A	C	C	1	1	C	1	1	C	1	1	C	183:A=52,0.98,V=30,1,D=34,1,VE=50,SE=17	ENST00000374633;ENST00000302609;ENST00000582458;ENST00000467975	non_coding_transcript_exon_variant,non_coding_transcript_variant;missense_variant;downstream_gene_variant	rs1208606	A	0.0315	MODIFIER;MODERATE	0.024	0.48	13043	CCDS7195.1	gene=ENSG00000175395;cDNA=1572;ProteinPos=453;Amino_acids=N/K;Codons=aaT/aaG	tolerated(0.12)	benign(0)	NA	AFR_MAF=C:0.0015|AMR_MAF=C:0.0648|EAS_MAF=C:0|EUR_MAF=C:0.1024|SAS_MAF=C:0.0082	C	0.057	VE:C,1,1;SE:A,1,0	0	0	ZNF25
10:45496126	0.958393	CEP164P1;C10orf25;RASSF4;ZNF22	G	A	A	1	1	A	1	1	A	1	1	A	180:A=68,1,V=43,1,D=45,1,VE=10,SE=14	ENST00000456938;ENST00000298298;ENST00000340258;ENST00000298299;ENSR00000004211	downstream_gene_variant;missense_variant;5_prime_UTR_variant;regulatory_region_variant	rs41301609	G	0.0551	MODIFIER;MODERATE	0.239	0.34	44988;23509;20793;13012	CCDS31187.1;CCDS7208.1;CCDS7211.1	gene=ENSG00000165511;cDNA=211;ProteinPos=61;Amino_acids=P/L;Codons=cCa/cTa	tolerated_low_confidence(1)	benign(0)	NA	AFR_MAF=A:0.0749|AMR_MAF=A:0.013|EAS_MAF=A:0.0972|EUR_MAF=A:0.0427|SAS_MAF=A:0.0276	A	NA	VE:A,1,1;SE:A,1,0.5	0	0	C10orf25
10:46999190	0.962884	GPRIN2	A	G	G	1	1	G	1	1	G	0.5	1	G	117:A=62,1,V=22,1,D=32,0.56,VE=1	ENST00000374314;ENST00000374317;ENSR00001015992	missense_variant;regulatory_region_variant	rs3127679,COSM4144705	C,T	0.0891	MODERATE;MODIFIER	0.032	0.29	23730	CCDS31192.1	gene=ENSG00000204175;cDNA=1265;ProteinPos=104;Amino_acids=S/G;Codons=Agt/Gg|gene=ENSG00000204175;cDNA=583;ProteinPos=104;Amino_acids=S/G;Codons=Agt/Ggt	tolerated(1)	benign(0)	PHENO=0,1	AFR_MAF=G:0.8192|AMR_MAF=G:0.9352|EAS_MAF=G:0.9603|EUR_MAF=G:0.9344|SAS_MAF=G:0.9427	T	NA	VE:G,0,0.5	0.5	0.5	GPRIN2
10:73472565	0.997312	C10orf105;CDH23	T	G	G	1	1	G	0	1	T	1	1	G	121:A=26,1,V=28,0,D=18,1,VE=47,SE=2	ENST00000398786;ENST00000442677;ENST00000466757;ENST00000224721;ENST00000441508;ENST00000398792;ENSR00001607290	3_prime_UTR_variant;missense_variant;non_coding_transcript_exon_variant,non_coding_transcript_variant;regulatory_region_variant	rs77821631	T	0.007	MODIFIER;MODERATE	8.163	0.5	20304;13733	CCDS44430.1	gene=ENSG00000107736;cDNA=2139;ProteinPos=714;Amino_acids=L/V;Codons=Ttg/Gt|gene=ENSG00000107736;cDNA=2795;ProteinPos=933;Amino_acids=L/V;Codons=Ttg/Gt|gene=ENSG00000107736;cDNA=3384;ProteinPos=1127;Amino_acids=L/V;Codons=Ttg/Gtg	tolerated(1)	benign(0.003);benign(0.002)	PHENO=1;1	AFR_MAF=G:0.0265|AMR_MAF=G:0|EAS_MAF=G:0|EUR_MAF=G:0|SAS_MAF=G:0	G	0.00206	VE:T,1,0;SE:G,0,0.5	1	1	CDH23
10:73887894	0.99568	ASCC1	T	A	A	1	1	A	1	1	A	1	1	A	231:A=50,0.98,V=37,1,D=39,1,VE=92,SE=13	ENST00000394915;ENST00000394919;ENST00000530394;ENST00000534259;ENST00000486689;ENST00000545550;ENST00000525286;ENST00000317126;ENST00000342444;ENST00000317168	missense_variant;non_coding_transcript_exon_variant,non_coding_transcript_variant	rs79032469	T	0.0142	MODERATE;MODIFIER	13.74	0.41	24268	CCDS55713.1;CCDS31219.1	gene=ENSG00000138303;cDNA=1095;ProteinPos=329;Amino_acids=E/D;Codons=gaA/ga|gene=ENSG00000138303;cDNA=1091;ProteinPos=301;Amino_acids=E/D;Codons=gaA/ga|gene=ENSG00000138303;cDNA=296;ProteinPos=99;Amino_acids=E/D;Codons=gaA/ga|gene=ENSG00000138303;cDNA=697;ProteinPos=233;Amino_acids=E/D;Codons=gaA/ga|gene=ENSG00000138303;cDNA=1250;ProteinPos=323;Amino_acids=E/D;Codons=gaA/ga|gene=ENSG00000138303;c…	tolerated(0.83);tolerated(0.76);tolerated(0.79);tolerated(0.82);tolerated(0.75);tolerated(0.72)	benign(0.004);benign(0.001);benign(0.002);benign(0)	GENE_PHENO=1	AFR_MAF=A:0.0507|AMR_MAF=A:0.0058|EAS_MAF=A:0|EUR_MAF=A:0|SAS_MAF=A:0	A	0.003912	VE:A,1,1;SE:A,1,1	0	0	ASCC1
10:75184463	0.979481	AL353731.1;RP11-345K20.2;MSS51	A	C	C	1	1	C	1	1	C	1	1	C	142:A=38,1,V=26,1,D=45,1,VE=26,SE=7	ENST00000584907;ENST00000440913;ENST00000372912;ENST00000299432;ENST00000487126	upstream_gene_variant;missense_variant;3_prime_UTR_variant,NMD_transcript_variant	rs61753915	A	0.0539	MODIFIER;MODERATE	7.518	0.6	21000	CCDS31221.1	gene=ENSG00000166343;cDNA=1234;ProteinPos=411;Amino_acids=S/A;Codons=Tct/Gc|gene=ENSG00000166343;cDNA=1297;ProteinPos=411;Amino_acids=S/A;Codons=Tct/Gct	tolerated(1)	benign(0)	TSSDistance=3962;2009	AFR_MAF=C:0.1808|AMR_MAF=C:0.0231|EAS_MAF=C:0|EUR_MAF=C:0.0089|SAS_MAF=C:0.0061	C	0.019	VE:C,1,1;SE:C,1,1	0	0	MSS51
10:89621853	0.98538	PTEN;KLLN	T	C	C	1	1	C	1	1	C	1	1	C	106:A=22,1,V=11,0.82,D=20,1,VE=41,SE=12	ENST00000371953;ENST00000487939;ENST00000462694;ENST00000445946;ENSR00000358726	upstream_gene_variant;missense_variant;regulatory_region_variant	rs147932146	T	0.0078	MODIFIER;MODERATE	8.836	0.5	9588;37212	CCDS31238.1;CCDS44454.1	gene=ENSG00000227268;cDNA=1342;ProteinPos=131;Amino_acids=N/S;Codons=aAc/aGc	tolerated(1)	benign(0)	TSSDistance=1017;2353;2372|GENE_PHENO=1	AFR_MAF=C:0.0076|AMR_MAF=C:0.0029|EAS_MAF=C:0.0079|EUR_MAF=C:0.003|SAS_MAF=C:0.0164	C	0.01	VE:C,1,0.5;SE:C,0,0.5	0	0	KLLN
10:99350103	0.996888	HOGA1;C10orf62;PI4K2A	T	C	C	1	1	C	1	1	C	1	1	C	137:A=41,1,V=28,0.96,D=20,1,VE=46,SE=2	ENST00000465608;ENST00000370647;ENST00000370640;ENST00000370649;ENST00000370646;ENST00000555577	intron_variant,non_coding_transcript_variant;intron_variant;missense_variant	rs76383275	T	0.0112	MODIFIER;MODERATE	0.005	0.23	25155;23294;30031	CCDS44469.1;CCDS31261.1;CCDS7467.1	gene=ENSG00000203942;cDNA=654;ProteinPos=150;Amino_acids=I/T;Codons=aTa/aCa	tolerated(1)	benign(0)	GENE_PHENO=1	AFR_MAF=C:0.0401|AMR_MAF=C:0.0043|EAS_MAF=C:0|EUR_MAF=C:0|SAS_MAF=C:0	C	0.002776	VE:C,1,1;SE:C,0,1	0	0	C10orf62
11:104872823	0.985221	CASP5	C	G	G	1	1	G	1	1	G	1	1	G	133:A=47,1,V=36,1,D=45,1,VE=4,SE=1	ENST00000456094;ENST00000531367;ENST00000444749;ENST00000418434;ENST00000393139;ENST00000260315;ENST00000393141;ENST00000526056;ENST00000456200;ENST00000438448	downstream_gene_variant;missense_variant;3_prime_UTR_variant;3_prime_UTR_variant,NMD_transcript_variant;upstream_gene_variant	rs3181326	C	0.0391	MODIFIER;MODERATE	0.025	0.47	1506	CCDS44718.1;CCDS44719.1;CCDS8328.2;CCDS44720.1	gene=ENSG00000137757;cDNA=223;ProteinPos=75;Amino_acids=V/L;Codons=Gtg/Ct|gene=ENSG00000137757;cDNA=506;ProteinPos=159;Amino_acids=V/L;Codons=Gtg/Ct|gene=ENSG00000137757;cDNA=255;ProteinPos=217;Amino_acids=V/L;Codons=Gtg/Ct|gene=ENSG00000137757;cDNA=649;ProteinPos=230;Amino_acids=V/L;Codons=Gtg/Ct|gene=ENSG00000137757;cDNA=720;ProteinPos=75;Amino_acids=V/L;Codons=Gtg/Ct|gene=ENSG00000137757;cDNA=…	tolerated(0.52);tolerated(0.35);tolerated(0.36);tolerated(0.39)	benign(0);benign(0.001)	TSSDistance=3068	AFR_MAF=G:0.1089|AMR_MAF=G:0.0115|EAS_MAF=G:0|EUR_MAF=G:0.001|SAS_MAF=G:0.044	T	NA	VE:G,0,1;SE:G,1,1	0	0	CASP5
11:104879628	0.976709	CASP5	G	C	C	1	1	C	1	1	C	1	1	C	128:A=38,1,V=14,1,D=40,1,VE=31,SE=5	ENST00000456094;ENST00000531367;ENST00000444749;ENST00000418434;ENST00000393139;ENST00000260315;ENST00000393141;ENST00000526056;ENST00000456200	missense_variant;intron_variant;5_prime_UTR_variant;intron_variant,NMD_transcript_variant	rs3181320	G	0.0691	MODERATE;MODIFIER	2.676	0.58	1506	CCDS44718.1;CCDS44719.1;CCDS8328.2;CCDS44720.1	gene=ENSG00000137757;cDNA=167;ProteinPos=13;Amino_acids=F/L;Codons=ttC/tt|gene=ENSG00000137757;cDNA=87;ProteinPos=29;Amino_acids=F/L;Codons=ttC/tt|gene=ENSG00000137757;cDNA=158;ProteinPos=42;Amino_acids=F/L;Codons=ttC/tt|gene=ENSG00000137757;cDNA=126;ProteinPos=13;Amino_acids=F/L;Codons=ttC/ttG	tolerated_low_confidence(1)	benign(0)	NA	AFR_MAF=C:0.2201|AMR_MAF=C:0.0317|EAS_MAF=C:0|EUR_MAF=C:0|SAS_MAF=C:0.0337	C	0.021	VE:C,1,1;SE:C,1,1	0	0	CASP5
11:113270699	0.98644	ANKK1	A	G	G	1	1	G	1	1	G	1	1	G	70:A=26,0.96,V=16,1,D=15,1,VE=5,SE=8	ENST00000542948;ENST00000303941	downstream_gene_variant;missense_variant	rs56006094	A	0.0431	MODIFIER;MODERATE	0.106	0.28	21027	CCDS44734.1	gene=ENSG00000170209;cDNA=2102;ProteinPos=670;Amino_acids=S/G;Codons=Agc/Ggc	tolerated(1)	benign(0)	NA	AFR_MAF=G:0.1286|AMR_MAF=G:0.0115|EAS_MAF=G:0.001|EUR_MAF=G:0.001|SAS_MAF=G:0.0368	G	0.012	VE:G,1,1;SE:G,1,1	0	0	ANKK1
11:117864846	0.917878	IL10RA	A	G	G	1	1	G	1	1	G	1	1	G	99:A=36,1,V=17,0.94,D=36,1,VE=1,SE=9	ENST00000227752;ENST00000525467;ENST00000533700;ENST00000534335;ENST00000541785;ENST00000530761;ENST00000530178;ENST00000531365;ENST00000529924;ENST00000532009;ENST00000526544;ENST00000545409;ENST00000534574;ENSR00001624351	missense_variant;upstream_gene_variant;non_coding_transcript_exon_variant,non_coding_transcript_variant;downstream_gene_variant;3_prime_UTR_variant,NMD_transcript_variant;regulatory_region_variant	rs2228055	A	0.1144	MODERATE;MODIFIER	0.001	0.34	5964	CCDS8388.1	gene=ENSG00000110324;cDNA=790;ProteinPos=224;Amino_acids=I/V;Codons=Atc/Gt|gene=ENSG00000110324;cDNA=951;ProteinPos=204;Amino_acids=I/V;Codons=Atc/Gt|gene=ENSG00000110324;cDNA=565;ProteinPos=75;Amino_acids=I/V;Codons=Atc/Gtc	tolerated(0.49);tolerated(0.43)	benign(0.002);benign(0.001)	TSSDistance=828|GENE_PHENO=1	AFR_MAF=G:0.003|AMR_MAF=G:0.0504|EAS_MAF=G:0.376|EUR_MAF=G:0.0527|SAS_MAF=G:0.1043	G	0.081	VE:G,1,1;SE:G,1,0.5	0	0	IL10RA
11:118772825	0.978361	BCL9L;CXCR5	T	C	C	1	1	C	1	1	C	1	1	C	131:A=44,1,V=29,0.97,D=11,1,VE=41,SE=6	ENST00000527266;ENST00000526514;ENST00000334801;ENST00000292174;ENST00000530293;ENST00000526143	downstream_gene_variant;intron_variant,non_coding_transcript_variant;missense_variant;non_coding_transcript_exon_variant,non_coding_transcript_variant	rs78780803	T	0.0443	MODIFIER;MODERATE	0.107	0.63	23688;1060	CCDS8403.1;CCDS8402.1	gene=ENSG00000186174;cDNA=2592;ProteinPos=543;Amino_acids=S/G;Codons=Agc/Ggc	NA	benign(0)	NA	AFR_MAF=C:0.0439|AMR_MAF=C:0.0058|EAS_MAF=C:0.1369|EUR_MAF=C:0.008|SAS_MAF=C:0.0143	C	0.021	VE:C,0,1;SE:C,1,1	0	0	BCL9L
11:119045300	0.985945	NLRX1	T	G	G	1	1	G	1	1	G	1	1	G	174:A=44,1,V=19,1,D=27,1,VE=74,SE=10	ENST00000409109;ENST00000292199;ENST00000409991;ENST00000409265;ENST00000454811;ENST00000474751;ENST00000481860;ENST00000524562;ENST00000469103;ENST00000422249;ENST00000525863;ENST00000468765;ENST00000482180;ENST00000449394	missense_variant;downstream_gene_variant;non_coding_transcript_exon_variant,non_coding_transcript_variant;upstream_gene_variant	rs80241894	T	0.0441	MODERATE;MODIFIER	0.383	0.49	29890	CCDS8416.1	gene=ENSG00000160703;cDNA=1575;ProteinPos=330;Amino_acids=Y/D;Codons=Tac/Ga|gene=ENSG00000160703;cDNA=1229;ProteinPos=330;Amino_acids=Y/D;Codons=Tac/Ga|gene=ENSG00000160703;cDNA=1203;ProteinPos=330;Amino_acids=Y/D;Codons=Tac/Ga|gene=ENSG00000160703;cDNA=1227;ProteinPos=330;Amino_acids=Y/D;Codons=Tac/Ga|gene=ENSG00000160703;cDNA=1036;ProteinPos=330;Amino_acids=Y/D;Codons=Tac/Gac	tolerated_low_confidence(1);tolerated(1)	benign(0)	TSSDistance=3186	AFR_MAF=G:0.149|AMR_MAF=G:0.0115|EAS_MAF=G:0.0149|EUR_MAF=G:0.001|SAS_MAF=G:0	G	0.013	VE:G,1,1;SE:G,1,0.5	0	0	NLRX1
11:119059199	0.998223	NLRX1;PDZD3;CCDC153	G	C	C	1	1	C	1	1	C	1	1	C	112:A=40,0.98,V=34,1,D=15,1,VE=6,SE=17	ENST00000292199;ENST00000409991;ENST00000525131;ENST00000409265;ENST00000415318;ENST00000526279;ENST00000527308;ENST00000392817;ENST00000529573;ENST00000375140;ENST00000526836;ENST00000529098;ENST00000525863;ENST00000527028;ENST00000322712;ENST00000409109;ENST00000527951;ENST00000534790;ENST00000528730;ENST00000503566;ENST00000355547;ENST00000531114;ENST00000533688	downstream_gene_variant;missense_variant;non_coding_transcript_exon_variant,non_coding_transcript_variant	rs74670179	G	0.0052	MODIFIER;MODERATE	0.652	0.26	29890;19891;27446	CCDS8416.1;CCDS44753.1;CCDS8417.1;CCDS53719.1	gene=ENSG00000172367;cDNA=1094;ProteinPos=320;Amino_acids=G/A;Codons=gGg/gC|gene=ENSG00000172367;cDNA=1196;ProteinPos=399;Amino_acids=G/A;Codons=gGg/gC|gene=ENSG00000172367;cDNA=965;ProteinPos=319;Amino_acids=G/A;Codons=gGg/gC|gene=ENSG00000172367;cDNA=1013;ProteinPos=333;Amino_acids=G/A;Codons=gGg/gC|gene=ENSG00000172367;cDNA=1745;ProteinPos=320;Amino_acids=G/A;Codons=gGg/gCg	tolerated(1)	benign(0.001);benign(0.004);benign(0)	NA	AFR_MAF=C:0.0008|AMR_MAF=C:0|EAS_MAF=C:0.0248|EUR_MAF=C:0|SAS_MAF=C:0	C	0.001549	VE:C,1,1;SE:C,1,0.5	0	0	PDZD3
11:119215586	0.98845	MFRP;C1QTNF5	C	T	T	1	1	T	1	1	T	1	1	T	115:A=48,1,V=25,1,D=27,1,VE=1,SE=14	ENST00000360167;ENST00000528368;ENST00000449574;ENST00000445041;ENST00000526059;ENST00000525657;ENST00000555262;ENST00000530681;ENST00000529147	missense_variant,splice_region_variant;upstream_gene_variant;splice_region_variant,5_prime_UTR_variant;downstream_gene_variant;missense_variant,splice_region_variant,NMD_transcript_variant	CM082943,rs61736238	C	0.0306	MODERATE;MODIFIER;LOW	15.69	0.43	18121;14344	CCDS8420.1;CCDS8421.1	gene=ENSG00000235718;cDNA=922;ProteinPos=257;Amino_acids=R/H;Codons=cGc/cA|gene=ENSG00000259159;cDNA=930;ProteinPos=257;Amino_acids=R/H;Codons=cGc/cA|gene=ENSG00000235718;cDNA=915;ProteinPos=257;Amino_acids=R/H;Codons=cGc/cAc	tolerated(0.56);tolerated(1)	benign(0.001);benign(0)	TSSDistance=3993;4078|PHENO=1;1,1	AFR_MAF=T:0.1059|AMR_MAF=T:0.0058|EAS_MAF=T:0.005|EUR_MAF=T:0|SAS_MAF=T:0.0041	T	0.01	VE:T,1,1;SE:T,1,1	0	0	MFRP;
11:120973430	0.979019	TECTA	A	G	G	1	1	G	1	1	G	1	1	G	127:A=38,0.97,V=20,1,D=21,1,VE=35,SE=13	ENST00000264037;ENST00000392793	missense_variant	rs35507522	A	0.0413	MODERATE	0.133	0.32	11720	CCDS8434.1	gene=ENSG00000109927;cDNA=56;ProteinPos=19;Amino_acids=Q/R;Codons=cAg/cG|gene=ENSG00000109927;cDNA=327;ProteinPos=19;Amino_acids=Q/R;Codons=cAg/cGg	tolerated(1)	benign(0)	PHENO=1;1	AFR_MAF=G:0.1256|AMR_MAF=G:0.0101|EAS_MAF=G:0|EUR_MAF=G:0.0099|SAS_MAF=G:0.0245	G	0.02	VE:G,1,1;SE:G,1,1	0	0	TECTA
11:125495740	0.924267	CHEK1;STT3A	A	G	G	1	1	G	1	1	G	1	1	G	72:A=41,0.98,V=12,0.92,D=19,1	ENST00000438015;ENST00000544373;ENST00000532449;ENST00000427383;ENST00000428830;ENST00000529196;ENST00000531607;ENST00000532669;ENST00000525396;ENST00000278916;ENST00000526364;ENST00000533778;ENST00000525946;ENST00000392708;ENST00000527013;ENST00000528761;ENST00000534070;ENST00000524737;ENST00000526937;ENST00000531491;ENST00000534685;ENSR00000570798	5_prime_UTR_variant;upstream_gene_variant;missense_variant;downstream_gene_variant;regulatory_region_variant	rs77183579	A	0.111	MODIFIER;MODERATE	2.654	0.5	1925;6172	CCDS8459.1;CCDS58191.1;CCDS8458.1;CCDS60998.1	gene=ENSG00000149554;cDNA=120;ProteinPos=29;Amino_acids=T/A;Codons=Acg/Gcg	tolerated_low_confidence(1)	benign(0)	TSSDistance=135;132;129;903;384;157;133;496;713;160;162|GENE_PHENO=1	AFR_MAF=G:0.27|AMR_MAF=G:0.062|EAS_MAF=G:0.0308|EUR_MAF=G:0.0726|SAS_MAF=G:0.0532	G	0.046	NA	0	0	CHEK1
11:125495746	0.924242	CHEK1;STT3A	C	G	G	1	1	G	1	1	G	1	1	G	74:A=44,0.95,V=11,1,D=19,1	ENST00000438015;ENST00000544373;ENST00000532449;ENST00000427383;ENST00000428830;ENST00000529196;ENST00000531607;ENST00000532669;ENST00000525396;ENST00000278916;ENST00000526364;ENST00000533778;ENST00000525946;ENST00000392708;ENST00000527013;ENST00000528761;ENST00000534070;ENST00000524737;ENST00000526937;ENST00000531491;ENST00000534685;ENSR00000570798	5_prime_UTR_variant;upstream_gene_variant;missense_variant;downstream_gene_variant;regulatory_region_variant	rs76045215	C	0.111	MODIFIER;MODERATE	5.53	0.53	1925;6172	CCDS8459.1;CCDS58191.1;CCDS8458.1;CCDS60998.1	gene=ENSG00000149554;cDNA=126;ProteinPos=31;Amino_acids=P/A;Codons=Ccc/Gcc	tolerated_low_confidence(0.37)	benign(0)	TSSDistance=129;126;123;897;378;151;127;490;707;154;156|GENE_PHENO=1	AFR_MAF=G:0.27|AMR_MAF=G:0.062|EAS_MAF=G:0.0308|EUR_MAF=G:0.0726|SAS_MAF=G:0.0532	G	0.045	NA	0	0	CHEK1
11:1275988	0.972551	MUC5B	T	C	C	1	1	C	1	1	C	1	1	C	91:A=43,0.98,V=15,0.87,D=23,1,VE=3,SE=7	ENST00000529681;ENST00000526859;ENST00000447027;ENST00000527802;ENSR00000557062	missense_variant;upstream_gene_variant;regulatory_region_variant	rs56232219	T	0.0148	MODERATE;MODIFIER	4.897	0.38	7516	CCDS44515.2	gene=ENSG00000117983;cDNA=15600;ProteinPos=5181;Amino_acids=L/P;Codons=cTg/cC|gene=ENSG00000117983;cDNA=15609;ProteinPos=5184;Amino_acids=L/P;Codons=cTg/cCg	NA	unknown(0)	TSSDistance=2868;4765|PHENO=1;1	AFR_MAF=C:0.0166|AMR_MAF=C:0.0086|EAS_MAF=C:0|EUR_MAF=C:0.0378|SAS_MAF=C:0.0082	C	0.028	VE:C,1,1;SE:C,1,1	0	0	MUC5B
11:1276423	0.981514	MUC5B	G	C	C	1	1	C	1	1	C	1	1	C	83:A=29,1,V=9,1,D=7,1,VE=38	ENST00000529681;ENST00000526859;ENST00000447027;ENST00000527802;ENSR00000557062	missense_variant;upstream_gene_variant;regulatory_region_variant	rs56123928	G	0	MODERATE;MODIFIER	4.406	0.36	7516	CCDS44515.2	gene=ENSG00000117983;cDNA=15875;ProteinPos=5273;Amino_acids=A/P;Codons=Gca/Cc|gene=ENSG00000117983;cDNA=15884;ProteinPos=5276;Amino_acids=A/P;Codons=Gca/Cca	NA	unknown(0)	TSSDistance=2433;4330|PHENO=1;1		C	0.006697	VE:C,1,1	0	0	MUC5B
11:1278912	0.964294	MUC5B	G	C	C	1	1	C	1	1	C	1	1	C	83:A=31,0.97,V=24,1,D=21,1,VE=5,SE=2	ENST00000529681;ENST00000526859;ENST00000447027;ENST00000527802;ENSR00000557062	missense_variant;upstream_gene_variant;regulatory_region_variant	rs56220864,COSM3752234,COSM3752233	G	0.0148	MODERATE;MODIFIER	11	0.29	7516	CCDS44515.2	gene=ENSG00000117983;cDNA=16480;ProteinPos=5474;Amino_acids=E/D;Codons=gaG/ga|gene=ENSG00000117983;cDNA=57;ProteinPos=19;Amino_acids=E/D;Codons=gaG/ga|gene=ENSG00000117983;cDNA=16489;ProteinPos=5477;Amino_acids=E/D;Codons=gaG/gaC	tolerated(1)	unknown(0);benign(0.001)	TSSDistance=1841|PHENO=1;1,1,1	AFR_MAF=C:0.0166|AMR_MAF=C:0.0086|EAS_MAF=C:0|EUR_MAF=C:0.0378|SAS_MAF=C:0.0082	C	0.021	VE:C,1,1;SE:G,0,0	0	0	MUC5B
11:129772293	1	PRDM10	T	G	G	1	1	G	1	1	G	1	1	G	125:A=41,1,V=20,1,D=22,1,VE=25,SE=17	ENST00000526082;ENST00000360871;ENST00000528746;ENST00000358825;ENST00000533431;ENST00000423662;ENST00000304538	missense_variant	-	*	0	MODERATE	2.928	NA	13995	CCDS8484.1;CCDS44771.1;CCDS44772.1;CCDS8485.1	gene=ENSG00000170325;cDNA=3195;ProteinPos=1047;Amino_acids=N/T;Codons=aAc/aC|gene=ENSG00000170325;cDNA=3618;ProteinPos=1129;Amino_acids=N/T;Codons=aAc/aC|gene=ENSG00000170325;cDNA=3501;ProteinPos=1090;Amino_acids=N/T;Codons=aAc/aC|gene=ENSG00000170325;cDNA=3630;ProteinPos=1133;Amino_acids=N/T;Codons=aAc/aC|gene=ENSG00000170325;cDNA=2585;ProteinPos=846;Amino_acids=N/T;Codons=aAc/aC|gene=ENSG000001…	tolerated_low_confidence(1)	benign(0);unknown(0);benign(0.001)	NA		NA	NA	VE:G,1,1;SE:G,1,1	0	0	PRDM10
11:130319106	0.992672	ADAMTS15	T	G	G	1	1	G	1	1	G	1	1	G	67:A=26,1,V=18,1,D=15,1,VE=3,SE=5	ENST00000299164;ENSR00000571445	missense_variant;regulatory_region_variant	rs61733898	T	0.0202	MODERATE;MODIFIER	4.073	0.32	16305	CCDS8488.1	gene=ENSG00000166106;cDNA=238;ProteinPos=80;Amino_acids=S/A;Codons=Tcc/Gcc	tolerated(0.69)	benign(0.002)	NA	AFR_MAF=G:0.0681|AMR_MAF=G:0.0159|EAS_MAF=G:0|EUR_MAF=G:0|SAS_MAF=G:0	G	0.006845	VE:G,1,1;SE:G,0,0.5	0	0	ADAMTS15
11:1972143	0.94202	MRPL23	G	A	A	1	1	A	1	1	A	1	1	A	107:A=35,1,V=15,1,D=16,1,VE=39,SE=2	ENST00000381514;ENST00000397297;ENST00000429295;ENST00000484918;ENST00000486931;ENST00000462288;ENST00000381519;ENST00000397294;ENST00000397298;ENST00000466346	missense_variant;missense_variant,NMD_transcript_variant;upstream_gene_variant;non_coding_transcript_exon_variant,non_coding_transcript_variant	rs34134444,COSM3752286	G	0.098	MODERATE;MODIFIER	14.63	0.42	10322	CCDS31336.1	gene=ENSG00000214026;cDNA=54;ProteinPos=11;Amino_acids=R/Q;Codons=cGg/cA|gene=ENSG00000214026;cDNA=63;ProteinPos=6;Amino_acids=R/Q;Codons=cGg/cA|gene=ENSG00000214026;cDNA=15;ProteinPos=11;Amino_acids=R/Q;Codons=cGg/cA|gene=ENSG00000214026;cDNA=117;ProteinPos=6;Amino_acids=R/Q;Codons=cGg/cA|gene=ENSG00000214026;cDNA=51;ProteinPos=11;Amino_acids=R/Q;Codons=cGg/cAg	tolerated(1);tolerated_low_confidence(1)	benign(0.003);benign(0.002);benign(0)	TSSDistance=4664|PHENO=0,1	AFR_MAF=A:0.0976|AMR_MAF=A:0.0303|EAS_MAF=A:0.1448|EUR_MAF=A:0.0258|SAS_MAF=A:0.1728	A	0.056	VE:A,1,1;SE:A,1,1	0	0	MRPL23
11:28119295	0.999846	KIF18A	T	C	C	1	1	C	1	1	C	1	1	C	157:A=60,0.98,V=38,0.97,D=41,1,VE=14,SE=4	ENST00000263181;ENST00000526288;ENST00000533466	missense_variant;non_coding_transcript_exon_variant,non_coding_transcript_variant	rs775297730	T	0	MODERATE;MODIFIER	0.552	NA	29441	CCDS7867.1	gene=ENSG00000121621;cDNA=491;ProteinPos=67;Amino_acids=K/R;Codons=aAa/aGa	tolerated(1)	benign(0.003)	NA		C	0.0001483	VE:C,1,1;SE:C,0,1	0	0	KIF18A
11:43964569	0.921674	RP11-613D13.8;C11orf96;RP11-613D13.4	C	T	T	1	1	T	1	1	T	1	1	T	157:A=18,1,V=14,1,D=8,1,VE=117	ENST00000501541;ENST00000528572;ENST00000526408;ENST00000339446;ENSR00001617621	downstream_gene_variant;missense_variant;intron_variant,non_coding_transcript_variant;regulatory_region_variant	rs2434483,COSM3749160	C	0.0881	MODIFIER;MODERATE	4.883	0.24	38675	NA	gene=ENSG00000187479;cDNA=515;ProteinPos=155;Amino_acids=A/V;Codons=gCc/gT|gene=ENSG00000187479;cDNA=1054;ProteinPos=352;Amino_acids=P/S;Codons=Ccc/Tcc	tolerated_low_confidence(1)	unknown(0);benign(0.001)	PHENO=0,1	AFR_MAF=T:0.1589|AMR_MAF=T:0.0403|EAS_MAF=T:0.0992|EUR_MAF=T:0.0795|SAS_MAF=T:0.0235	T	0.049	VE:T,0,0.5	0	0	C11orf96
11:45832509	0.905502	SLC35C1;CTD-2210P24.6	A	G	G	1	1	G	1	1	G	1	1	G	120:A=40,1,V=21,0.95,D=28,1,VE=2,SE=29	ENST00000442528;ENST00000534128;ENST00000530471;ENST00000526817;ENST00000456334;ENST00000314134	missense_variant;upstream_gene_variant;downstream_gene_variant	rs7130656,COSM428995	A	0.1028	MODERATE;MODIFIER	0.005	0.33	20197	CCDS44575.1;CCDS7914.1	gene=ENSG00000181830;cDNA=1156;ProteinPos=227;Amino_acids=I/V;Codons=Atc/Gt|gene=ENSG00000181830;cDNA=1059;ProteinPos=240;Amino_acids=I/V;Codons=Atc/Gt|gene=ENSG00000181830;cDNA=2114;ProteinPos=227;Amino_acids=I/V;Codons=Atc/Gtc	tolerated(1)	benign(0.003)	TSSDistance=2261|PHENO=1;1,1	AFR_MAF=G:0.2337|AMR_MAF=G:0.0677|EAS_MAF=G:0.001|EUR_MAF=G:0.1382|SAS_MAF=G:0.0194	G	0.094	VE:G,1,1;SE:G,1,0.5	0	0	SLC35C1
11:45931647	0.994985	PEX16;RP11-618K13.2;MAPK8IP1;C11orf94	T	G	G	1	1	G	1	1	G	1	1	G	92:A=38,1,V=18,0.94,D=16,1,VE=14,SE=6	ENST00000241041;ENST00000532554;ENST00000533151;ENST00000533218;ENST00000527371;ENST00000525192;ENST00000532681;ENST00000395629;ENST00000523721;ENST00000241014;ENST00000378750;ENST00000449465	missense_variant;downstream_gene_variant;upstream_gene_variant	rs79435202	T	0.0168	MODERATE;MODIFIER	2.25	0.3	8857;6882;37213	CCDS7917.1;CCDS7916.1;CCDS31472.1;CCDS44577.1	gene=ENSG00000121680;cDNA=1052;ProteinPos=345;Amino_acids=H/P;Codons=cAc/cCc	tolerated_low_confidence(0.11)	benign(0)	TSSDistance=3635;2814|GENE_PHENO=1	AFR_MAF=G:0.0613|AMR_MAF=G:0.0029|EAS_MAF=G:0|EUR_MAF=G:0.001|SAS_MAF=G:0	G	0.00449	VE:G,0,1;SE:G,0,0.5	0	0	PEX16
11:46765950	0.996661	CKAP5;F2	A	G	G	1	1	G	1	1	G	1	1	G	103:A=31,1,V=34,0.94,D=19,1,VE=4,SE=15	ENST00000415402;ENST00000530231;ENST00000354558;ENST00000312055;ENST00000533413;ENST00000311907;ENST00000529230;ENST00000525896;ENSR00000562069	intron_variant;downstream_gene_variant;intron_variant,non_coding_transcript_variant;missense_variant;regulatory_region_variant	rs113487641	A	0.0114	MODIFIER;MODERATE	4.897	0.4	28959;3535	CCDS7924.1;CCDS31476.1;CCDS31477.1	gene=ENSG00000175216;cDNA=597;ProteinPos=200;Amino_acids=V/A;Codons=gTt/gCt	NA	unknown(0)	GENE_PHENO=1	AFR_MAF=G:0.0393|AMR_MAF=G:0.0072|EAS_MAF=G:0|EUR_MAF=G:0|SAS_MAF=G:0	G	0.003006	VE:G,1,1;SE:G,1,1	0	0	CKAP5
11:5152957	0.986128	OR52A5	T	C	C	1	1	C	1	1	C	1	1	C	235:A=67,1,V=30,0.93,D=51,0.98,VE=86,SE=1	ENST00000307388	missense_variant	rs74051326	T	0.0441	MODERATE	0.004	0.39	19580	CCDS31373.1	gene=ENSG00000171944;cDNA=916;ProteinPos=306;Amino_acids=I/V;Codons=Att/Gtt	tolerated(1)	benign(0)	NA	AFR_MAF=C:0.1573|AMR_MAF=C:0.0144|EAS_MAF=C:0|EUR_MAF=C:0|SAS_MAF=C:0.0031	C	0.013	VE:C,1,1;SE:C,1,0.5	0	0	OR52A5
11:5530026	0.999233	AC104389.28;HBE1;HBG2;UBQLN3	A	G	G	1	1	G	1	1	G	1	1	G	162:A=48,1,V=31,1,D=34,1,VE=38,SE=11	ENST00000418729;ENST00000415970;ENST00000396895;ENST00000380252;ENST00000420465;ENST00000380237;ENST00000380259;ENST00000420726;ENST00000445998;ENST00000311659	upstream_gene_variant;intron_variant;downstream_gene_variant;missense_variant	rs2234446	A	0.0016	MODIFIER;MODERATE	4.754	0.4	4830;4832;12510	CCDS7756.1;CCDS7755.1;CCDS7758.1	gene=ENSG00000175520;cDNA=911;ProteinPos=255;Amino_acids=C/R;Codons=Tgc/Cgc	tolerated(1)	benign(0)	TSSDistance=3144;3179;3191;3183;3192|GENE_PHENO=1	AFR_MAF=G:0.0061|AMR_MAF=G:0|EAS_MAF=G:0|EUR_MAF=G:0|SAS_MAF=G:0	G	0.000733	VE:G,1,1;SE:G,0,1	0	0	UBQLN3
11:55371828	0.927128	OR4C11	G	T	T	1	1	T	1	1	T	1	1	T	138:A=52,0.98,V=38,1,D=21,1,VE=25,SE=2	ENST00000302231	missense_variant	rs491160	G	0.0599	MODERATE	0.002	0.33	15167	CCDS31503.1	gene=ENSG00000172188;cDNA=47;ProteinPos=8;Amino_acids=P/T;Codons=Cct/Act	tolerated(1)	benign(0)	NA	AFR_MAF=T:0.1127|AMR_MAF=T:0.0403|EAS_MAF=T:0.001|EUR_MAF=T:0.0765|SAS_MAF=T:0.046	T	0.07	VE:T,1,1;SE:T,0,1	0	0	OR4C11
11:55681416	0.938395	OR5W2	A	G	G	1	1	G	1	1	G	1	1	G	124:A=55,0.98,V=31,0.97,D=33,1,VE=5	ENST00000344514	missense_variant	rs17596422	A	0.0329	MODERATE	2.323	0.27	15299	CCDS31513.1	gene=ENSG00000187612;cDNA=643;ProteinPos=215;Amino_acids=F/L;Codons=Ttc/Ctc	tolerated(1)	benign(0.001)	NA	AFR_MAF=G:0.0053|AMR_MAF=G:0.0331|EAS_MAF=G:0.003|EUR_MAF=G:0.0905|SAS_MAF=G:0.0419	G	0.063	VE:G,1,1	0	0	OR5W2
11:55681580	0.938332	OR5W2	A	G	G	1	1	G	1	1	G	1	1	G	129:A=65,0.98,V=21,1,D=29,0.97,VE=10,SE=4	ENST00000344514	missense_variant	rs17596519	A	0.0321	MODERATE	0.001	0.26	15299	CCDS31513.1	gene=ENSG00000187612;cDNA=479;ProteinPos=160;Amino_acids=M/T;Codons=aTg/aCg	tolerated(1)	benign(0)	NA	AFR_MAF=G:0.0038|AMR_MAF=G:0.0331|EAS_MAF=G:0.001|EUR_MAF=G:0.0905|SAS_MAF=G:0.0419	G	0.063	VE:G,1,1;SE:G,1,0.5	0	0	OR5W2
11:55703650	0.937381	OR5I1	A	G	G	1	1	G	1	1	G	1	1	G	177:A=45,0.98,V=28,0.93,D=35,1,VE=61,SE=8	ENST00000301532	missense_variant	rs9666086	A	0.0349	MODERATE	2.049	0.35	8347	CCDS7949.1	gene=ENSG00000167825;cDNA=227;ProteinPos=76;Amino_acids=F/S;Codons=tTc/tCc	tolerated(1)	benign(0)	NA	AFR_MAF=G:0.0136|AMR_MAF=G:0.0346|EAS_MAF=G:0.001|EUR_MAF=G:0.0905|SAS_MAF=G:0.0419	G	0.063	VE:G,1,1;SE:G,0,1	0	0	OR5I1
11:55703861	0.930676	OR5I1	T	C	C	1	1	C	1	1	C	1	1	C	151:A=67,1,V=33,1,D=32,1,VE=14,SE=5	ENST00000301532	missense_variant	rs17597625,COSM298753	T	0.0355	MODERATE	5.098	0.33	8347	CCDS7949.1	gene=ENSG00000167825;cDNA=16;ProteinPos=6;Amino_acids=R/G;Codons=Aga/Gga	tolerated(0.45)	benign(0)	PHENO=0,1	AFR_MAF=C:0.0136|AMR_MAF=C:0.0346|EAS_MAF=C:0.001|EUR_MAF=C:0.0905|SAS_MAF=C:0.045	C	0.063	VE:C,1,1;SE:C,0,0.5	0	0	OR5I1
11:55735518	0.935689	OR10AG1	G	A	A	1	1	A	1	1	A	1	1	A	135:A=50,1,V=22,1,D=50,1,VE=6,SE=7	ENST00000312345	missense_variant	rs61896165	G	0.0381	MODERATE	0.038	0.24	19607	CCDS31514.1	gene=ENSG00000174970;cDNA=473;ProteinPos=141;Amino_acids=T/I;Codons=aCc/aTc	tolerated(1)	benign(0.005)	NA	AFR_MAF=A:0.0129|AMR_MAF=A:0.0389|EAS_MAF=A:0.001|EUR_MAF=A:0.0934|SAS_MAF=A:0.0532	A	0.065	VE:A,1,1;SE:A,1,1	0	0	OR10AG1
11:55735813	0.93529	OR10AG1	G	C	C	1	1	C	1	1	C	1	1	C	115:A=43,0.98,V=27,1,D=26,1,VE=16,SE=3	ENST00000312345	missense_variant	rs80245253	G	0.0381	MODERATE	0.002	0.19	19607	CCDS31514.1	gene=ENSG00000174970;cDNA=178;ProteinPos=43;Amino_acids=H/D;Codons=Cac/Gac	tolerated(1)	benign(0)	NA	AFR_MAF=C:0.0129|AMR_MAF=C:0.0389|EAS_MAF=C:0.001|EUR_MAF=C:0.0934|SAS_MAF=C:0.0532	C	0.065	VE:C,1,1;SE:C,0,0.5	0	0	OR10AG1
11:55735857	0.935045	OR10AG1	A	G	G	1	1	G	1	1	G	1	1	G	119:A=56,0.96,V=32,0.91,D=27,1,VE=2,SE=2	ENST00000312345	missense_variant	rs76700680	A	0.0381	MODERATE	0.007	0.17	19607	CCDS31514.1	gene=ENSG00000174970;cDNA=134;ProteinPos=28;Amino_acids=M/T;Codons=aTg/aCg	tolerated(0.29)	benign(0)	NA	AFR_MAF=G:0.0129|AMR_MAF=G:0.0389|EAS_MAF=G:0.001|EUR_MAF=G:0.0934|SAS_MAF=G:0.0532	G	0.065	VE:G,1,1;SE:A,0,0	0	0	OR10AG1
11:55861153	0.935613	OR8I4P;OR8I2	A	G	G	1	1	G	1	1	G	1	1	G	118:A=40,0.98,V=23,0.91,D=34,1,VE=19,SE=2	ENST00000526965;ENST00000302124	downstream_gene_variant;missense_variant	rs17603011	A	0.0389	MODIFIER;MODERATE	0.003	0.33	31316;15310	CCDS31517.1	gene=ENSG00000172154;cDNA=401;ProteinPos=124;Amino_acids=I/V;Codons=Ata/Gta	tolerated(1)	benign(0)	NA	AFR_MAF=G:0.0121|AMR_MAF=G:0.0447|EAS_MAF=G:0.001|EUR_MAF=G:0.0944|SAS_MAF=G:0.0532	G	0.065	VE:G,1,1;SE:G,1,1	0	0	OR8I2
11:56230120	0.92677	OR5M9	G	A	A	1	1	A	1	1	A	1	1	A	93:A=41,1,V=24,1,D=24,1,VE=1,SE=3	ENST00000279791	missense_variant	rs61902868	G	0.0651	MODERATE	0.013	0.25	15294	CCDS31531.1	gene=ENSG00000150269;cDNA=758;ProteinPos=253;Amino_acids=P/L;Codons=cCc/cTc	tolerated(1)	benign(0)	NA	AFR_MAF=A:0.112|AMR_MAF=A:0.0432|EAS_MAF=A:0.001|EUR_MAF=A:0.0934|SAS_MAF=A:0.0542	A	NA	VE:A,1,1;SE:A,1,1	0	0	OR5M9
11:56230328	0.927117	OR5M9	G	T	T	1	1	T	1	1	T	1	1	T	117:A=57,1,V=24,1,D=26,1,VE=1,SE=9	ENST00000279791	missense_variant	rs61902869	G	0.0651	MODERATE	6.63	0.29	15294	CCDS31531.1	gene=ENSG00000150269;cDNA=550;ProteinPos=184;Amino_acids=Q/K;Codons=Cag/Aag	tolerated(1)	benign(0)	NA	AFR_MAF=T:0.112|AMR_MAF=T:0.0432|EAS_MAF=T:0.001|EUR_MAF=T:0.0934|SAS_MAF=T:0.0542	T	NA	VE:T,1,1;SE:T,1,1	0	0	OR5M9
11:56230678	0.914677	OR5M9	G	A	A	1	1	A	1	1	A	1	1	A	113:A=44,0.98,V=29,1,D=34,1,VE=1,SE=5	ENST00000279791	missense_variant	rs61902871	G	0.1036	MODERATE	2.708	0.24	15294	CCDS31531.1	gene=ENSG00000150269;cDNA=200;ProteinPos=67;Amino_acids=A/V;Codons=gCg/gTg	tolerated(1)	benign(0)	NA	AFR_MAF=A:0.2481|AMR_MAF=A:0.062|EAS_MAF=A:0.001|EUR_MAF=A:0.0934|SAS_MAF=A:0.0542	A	0.084	VE:A,1,1;SE:A,1,1	0	0	OR5M9
11:59612859	0.937622	GIF	T	C	C	1	1	C	0.5	1	C	1	1	C	167:A=39,0.97,V=32,0.41,D=36,1,VE=48,SE=12	ENST00000257248;ENST00000532070;ENST00000541311;ENST00000533847;ENST00000525058	missense_variant;non_coding_transcript_exon_variant,non_coding_transcript_variant;5_prime_UTR_variant;upstream_gene_variant;missense_variant,NMD_transcript_variant	rs35211634	T	0.1026	MODERATE;MODIFIER	0.002	0.53	4268	CCDS7977.1	gene=ENSG00000134812;cDNA=116;ProteinPos=23;Amino_acids=Q/R;Codons=cAg/cG|gene=ENSG00000134812;cDNA=114;ProteinPos=23;Amino_acids=Q/R;Codons=cAg/cGg	tolerated(1);tolerated_low_confidence(0.48)	benign(0.001);unknown(0)	TSSDistance=4065|PHENO=1;1	AFR_MAF=C:0.2716|AMR_MAF=C:0.0331|EAS_MAF=C:0.0417|EUR_MAF=C:0.0567|SAS_MAF=C:0.0337	C	0.061	VE:C,1,0.5;SE:C,1,1	0.5	0.5	GIF
11:609577	0.923599	IRF7;PHRF1	C	T	T	1	1	T	1	1	T	0.5	1	T	96:A=46,0.98,V=14,1,D=21,0.29,VE=11,SE=4	ENST00000527160;ENST00000532326;ENST00000531912;ENST00000330243;ENST00000528413;ENST00000397566;ENST00000532096;ENST00000348655;ENST00000525445;ENST00000264555;ENST00000532788;ENST00000469048;ENST00000397570;ENST00000533182;ENST00000532550;ENST00000413872;ENST00000533464;ENST00000397562;ENST00000416188;ENST00000397574;ENST00000534320;ENST00000525750	downstream_gene_variant;missense_variant;missense_variant,NMD_transcript_variant	rs7123948	C	0.0849	MODIFIER;MODERATE	0.098	0.16	6122;24351	CCDS7705.1;CCDS7704.1;CCDS65988.1;CCDS65989.1;CCDS65987.1;CCDS44507.1;CCDS7703.1	gene=ENSG00000070047;cDNA=4249;ProteinPos=1374;Amino_acids=A/V;Codons=gCg/gT|gene=ENSG00000070047;cDNA=4208;ProteinPos=1372;Amino_acids=A/V;Codons=gCg/gT|gene=ENSG00000070047;cDNA=4202;ProteinPos=1370;Amino_acids=A/V;Codons=gCg/gT|gene=ENSG00000070047;cDNA=4211;ProteinPos=1373;Amino_acids=A/V;Codons=gCg/gTg	tolerated(0.69)	benign(0)	NA	AFR_MAF=T:0.2474|AMR_MAF=T:0.0476|EAS_MAF=T:0.001|EUR_MAF=T:0.0427|SAS_MAF=T:0.0215	T	0.046	VE:T,1,1;SE:T,0,0.5	0.5	0.5	PHRF1
11:62298701	0.99692	AHNAK	C	T	T	1	1	T	1	1	T	1	1	T	128:A=40,1,V=23,1,D=36,1,VE=22,SE=7	ENST00000378024;ENST00000531324;ENST00000257247;ENST00000530124;ENST00000530285;ENST00000533365;ENST00000528508	missense_variant;downstream_gene_variant;intron_variant	rs115660558	C	0.0118	MODERATE;MODIFIER	0.001	0.53	347	CCDS31584.1;CCDS44625.1	gene=ENSG00000124942;cDNA=3463;ProteinPos=1063;Amino_acids=R/K;Codons=aGa/aAa	NA	benign(0.008)	NA	AFR_MAF=T:0.0431|AMR_MAF=T:0.0029|EAS_MAF=T:0|EUR_MAF=T:0|SAS_MAF=T:0	T	0.002718	VE:T,1,1;SE:T,1,0.5	0	0	AHNAK
11:6238968	0.999278	FAM160A2	C	A	A	1	1	A	1	1	A	1	1	A	82:A=22,1,V=9,1,D=9,0.89,VE=34,SE=8	ENST00000532797;ENST00000265978;ENST00000449352;ENST00000524416;ENST00000529360	downstream_gene_variant;missense_variant;upstream_gene_variant	rs201971513	C	0.0012	MODIFIER;MODERATE	3.095	0.15	25378	CCDS7760.1;CCDS44530.1	gene=ENSG00000051009;cDNA=2249;ProteinPos=630;Amino_acids=R/S;Codons=agG/ag|gene=ENSG00000051009;cDNA=2112;ProteinPos=616;Amino_acids=R/S;Codons=agG/ag|gene=ENSG00000051009;cDNA=2159;ProteinPos=630;Amino_acids=R/S;Codons=agG/agT	tolerated(0.76);tolerated(0.79);tolerated(0.77)	benign(0)	TSSDistance=2383	AFR_MAF=A:0.0045|AMR_MAF=A:0|EAS_MAF=A:0|EUR_MAF=A:0|SAS_MAF=A:0	A	0.0007201	VE:A,1,1;SE:A,1,1	0	0	FAM160A2
11:63256441	0.900179	HRASLS5	C	G	G	1	1	G	1	1	G	1	1	G	156:A=55,1,V=41,1,D=21,1,VE=25,SE=14	ENST00000540857;ENST00000539221;ENST00000394615;ENST00000538712;ENST00000536887;ENST00000301790	missense_variant;intron_variant,NMD_transcript_variant;5_prime_UTR_variant	rs940611,COSM1746411	C	0.2308	MODERATE;MODIFIER	0.002	0.44	24978	CCDS53646.1;CCDS53647.1;CCDS8044.1	gene=ENSG00000168004;cDNA=380;ProteinPos=83;Amino_acids=A/P;Codons=Gct/Cc|gene=ENSG00000168004;cDNA=411;ProteinPos=93;Amino_acids=A/P;Codons=Gct/Cc|gene=ENSG00000168004;cDNA=437;ProteinPos=83;Amino_acids=A/P;Codons=Gct/Cct	tolerated_low_confidence(1)	benign(0)	PHENO=0,1	AFR_MAF=G:0.652|AMR_MAF=G:0.0893|EAS_MAF=G:0.1478|EUR_MAF=G:0.0487|SAS_MAF=G:0.0348	G	0.094	VE:G,1,1;SE:G,1,1	0	0	HRASLS5
11:64813918	0.999889	NAALADL1;SAC3D1;RN7SL114P	C	T	T	1	1	T	1	1	T	1	1	T	190:A=48,1,V=18,1,D=26,1,VE=75,SE=23	ENST00000526516;ENST00000532802;ENST00000528977;ENST00000529685;ENST00000533340;ENST00000526799;ENST00000534568;ENST00000530995;ENST00000339885;ENST00000355369;ENST00000533842;ENST00000524445;ENST00000340252;ENST00000531072;ENST00000398846;ENST00000529996;ENST00000532432;ENST00000531746;ENST00000582042;ENST00000528884;ENST00000356632;ENST00000533017;ENST00000532450;ENST00000533753;ENST00000530213…	intron_variant;splice_region_variant,non_coding_transcript_exon_variant,non_coding_transcript_variant;non_coding_transcript_exon_variant,non_coding_transcript_variant;splice_region_variant,5_prime_UTR_variant;upstream_gene_variant;missense_variant,splice_region_variant;splice_region_variant,synonymous_variant;downstream_gene_variant;intron_variant,non_coding_transcript_variant;intron_variant,NMD_…	rs200163926	C	0.0002	MODIFIER;LOW;MODERATE	11.18	0.64	23536;30179;46130	CCDS41668.1;CCDS31604.1	gene=ENSG00000168060;cDNA=1605;ProteinPos=530;Amino_acids=R/Q;Codons=cGg/cA|gene=ENSG00000168060;cDNA=1833;ProteinPos=611;Amino_acids=P;Codons=ccG/cc|gene=ENSG00000168060;cDNA=1575;ProteinPos=525;Amino_acids=R/Q;Codons=cGg/cA|gene=ENSG00000168060;cDNA=459;ProteinPos=36;Amino_acids=P;Codons=ccG/cc|gene=ENSG00000168060;cDNA=1708;ProteinPos=560;Amino_acids=R/Q;Codons=cGg/cA|gene=ENSG00000168060;cDNA…	tolerated_low_confidence(0.21)	benign(0)	TSSDistance=75;182	AFR_MAF=T:0.0008|AMR_MAF=T:0|EAS_MAF=T:0|EUR_MAF=T:0|SAS_MAF=T:0	T	0.0001071	VE:T,1,1;SE:T,1,1	0	0	NAALADL1
11:64884713	1	FAU;TM7SF2;ZNHIT2;MRPL49;SYVN1;AP003068.12	T	C	C	1	1	C	1	1	C	1	1	C	114:A=22,1,V=15,1,D=13,1,VE=46,SE=18	ENST00000279259;ENST00000530750;ENST00000529601;ENST00000279263;ENST00000526555;ENST00000310597;ENST00000531029;ENST00000533766;ENST00000524482;ENST00000526085;ENST00000528026;ENST00000533646;ENST00000529233;ENST00000532328;ENST00000524986;ENST00000527968;ENST00000529292;ENST00000531357;ENST00000526048;ENST00000345348;ENST00000531321;ENST00000527548;ENST00000527851;ENST00000531743;ENST00000530451…	downstream_gene_variant;missense_variant;upstream_gene_variant;non_coding_transcript_exon_variant,non_coding_transcript_variant;intron_variant;regulatory_region_variant	-	*	0	MODIFIER;MODERATE	0.896	NA	3597;11863;1177;1176;20738	CCDS41669.1;CCDS8094.1;CCDS60846.1;CCDS8095.1	gene=ENSG00000174276;cDNA=458;ProteinPos=138;Amino_acids=Q/R;Codons=cAg/cGg	tolerated(1)	benign(0)	TSSDistance=4942		NA	NA	VE:C,1,1;SE:C,0,1	0	0	ZNHIT2
11:64884957	1	MRPL49;FAU;TM7SF2;ZNHIT2;SYVN1;AP003068.12	A	G	G	1	1	G	1	1	G	1	1	G	107:A=34,1,V=29,0.97,D=18,1,VE=26	ENST00000534078;ENST00000279259;ENST00000530750;ENST00000529601;ENST00000279263;ENST00000526555;ENST00000310597;ENST00000531029;ENST00000533766;ENST00000524482;ENST00000526085;ENST00000528026;ENST00000533646;ENST00000529233;ENST00000532328;ENST00000524986;ENST00000528529;ENST00000527968;ENST00000529292;ENST00000531357;ENST00000526048;ENST00000345348;ENST00000533943;ENST00000531321;ENST00000527548…	upstream_gene_variant;downstream_gene_variant;missense_variant;intron_variant;regulatory_region_variant	-	*	0	MODIFIER;MODERATE	6.663	NA	1176;3597;11863;1177;20738	CCDS41669.1;CCDS8094.1;CCDS60846.1;CCDS8095.1;CCDS8096.1	gene=ENSG00000174276;cDNA=214;ProteinPos=57;Amino_acids=C/R;Codons=Tgc/Cgc	tolerated(1)	benign(0)	TSSDistance=4826;4698;4806;4870;4836;4843;4834;4851		NA	NA	VE:G,0,1	0	0	ZNHIT2
11:65124408	0.934471	TIGD3;DPF2	A	G	G	1	1	G	1	1	G	1	1	G	103:A=33,1,V=17,1,D=22,1,VE=16,SE=15	ENST00000309880;ENST00000524666;ENST00000531989;ENST00000252268;ENST00000532052;ENST00000415073;ENST00000528416	missense_variant;downstream_gene_variant	rs61732319,COSM4146099	A	0.1178	MODERATE;MODIFIER	0.003	0.27	18334;9964	CCDS8101.1;CCDS8100.1	gene=ENSG00000173825;cDNA=1336;ProteinPos=377;Amino_acids=T/A;Codons=Acc/Gcc	tolerated(1)	benign(0)	PHENO=0,1	AFR_MAF=G:0.357|AMR_MAF=G:0.0504|EAS_MAF=G:0.0149|EUR_MAF=G:0.0437|SAS_MAF=G:0.0245	G	0.063	VE:G,1,1;SE:G,1,1	0	0	TIGD3
11:65146887	0.989183	RP11-867O8.5;SLC25A45	A	G	G	1	1	G	1	1	G	1	1	G	91:A=26,1,V=12,1,D=23,1,VE=30	ENST00000533886;ENST00000529431;ENST00000377152;ENST00000534338;ENST00000530936;ENST00000533629;ENST00000526432;ENST00000398802;ENST00000360662;ENST00000524438;ENST00000529962;ENST00000417511;ENST00000527174;ENST00000525944;ENST00000526259;ENST00000294187;ENST00000534028;ENST00000526898;ENST00000531791	downstream_gene_variant;intron_variant;upstream_gene_variant;missense_variant;3_prime_UTR_variant,NMD_transcript_variant;non_coding_transcript_exon_variant,non_coding_transcript_variant	rs79141870	A	0.0355	MODIFIER;MODERATE	0.001	0.26	27442	CCDS41670.1;CCDS60850.1;CCDS41671.1	gene=ENSG00000162241;cDNA=506;ProteinPos=100;Amino_acids=M/T;Codons=aTg/aC|gene=ENSG00000162241;cDNA=503;ProteinPos=76;Amino_acids=M/T;Codons=aTg/aC|gene=ENSG00000162241;cDNA=431;ProteinPos=58;Amino_acids=M/T;Codons=aTg/aC|gene=ENSG00000162241;cDNA=1308;ProteinPos=100;Amino_acids=M/T;Codons=aTg/aC|gene=ENSG00000162241;cDNA=355;ProteinPos=76;Amino_acids=M/T;Codons=aTg/aC|gene=ENSG00000162241;cDNA=…	tolerated(0.6);tolerated(0.77);tolerated(0.72);tolerated(0.63)	benign(0)	TSSDistance=1391	AFR_MAF=G:0.1286|AMR_MAF=G:0.0086|EAS_MAF=G:0|EUR_MAF=G:0.002|SAS_MAF=G:0	G	0.009743	VE:G,1,0.5	0	0	SLC25A45
11:65154602	1	FRMD8;SLC25A45	A	G	G	1	1	G	1	1	G	1	1	G	135:A=28,1,V=20,0.95,D=13,1,VE=61,SE=13	ENST00000533782;ENST00000529431;ENST00000526201;ENST00000377152;ENST00000530936;ENST00000533629;ENST00000355991;ENST00000398802;ENST00000360662;ENST00000416776;ENST00000531296;ENST00000524438;ENST00000529962;ENST00000417511;ENST00000528854;ENST00000317568;ENST00000525156;ENST00000294187;ENST00000534028;ENST00000526898;ENST00000531791;ENSR00000563804	intron_variant;upstream_gene_variant;missense_variant;intron_variant,non_coding_transcript_variant;regulatory_region_variant	-	*	0	MODIFIER;MODERATE	11.44	NA	25462;27442	CCDS41670.1;CCDS60850.1;CCDS41671.1;CCDS8102.1	gene=ENSG00000126391;cDNA=236;ProteinPos=32;Amino_acids=H/R;Codons=cAc/cGc	NA	unknown(0)	TSSDistance=4489;4460;4457;4500;4458;4486;3430;4493;4758;4485		NA	NA	VE:G,1,1;SE:G,1,1	0	0	FRMD8
11:6555418	1	DNHD1	T	C	C	1	1	C	1	1	C	1	1	C	171:A=36,1,V=19,0.95,D=31,1,VE=77,SE=8	ENST00000527990;ENST00000254579;ENST00000534210;ENST00000532027	intron_variant;intron_variant,non_coding_transcript_variant;missense_variant,NMD_transcript_variant	-	*	0	MODIFIER;MODERATE	1.828	NA	26532	CCDS44532.1	gene=ENSG00000179532;cDNA=265;ProteinPos=89;Amino_acids=C/R;Codons=Tgc/Cgc	tolerated_low_confidence(0.09)	benign(0)	NA		NA	NA	VE:C,1,1;SE:C,1,1	0	0	DNHD1
11:65713205	0.999856	TSGA10IP	T	C	C	1	1	C	1	1	C	1	1	C	58:A=27,1,V=13,1,D=18,1	ENST00000608857;ENST00000534740;ENST00000531518;ENST00000533763;ENST00000528291;ENST00000532620;ENSR00000563938	missense_variant;non_coding_transcript_exon_variant,non_coding_transcript_variant;regulatory_region_variant	rs183731710	T	0.0006	MODERATE;MODIFIER	1.735	0.6	26555	CCDS66138.1	gene=ENSG00000175513;cDNA=59;ProteinPos=20;Amino_acids=V/A;Codons=gTg/gCg	tolerated(1)	benign(0)	NA	AFR_MAF=C:0.0023|AMR_MAF=C:0|EAS_MAF=C:0|EUR_MAF=C:0|SAS_MAF=C:0	C	0.0001242	NA	0	0	TSGA10IP
11:65714583	0.99232	TSGA10IP	A	T	T	1	1	T	1	1	T	1	1	T	67:A=35,1,V=8,1,D=24,1	ENST00000608857;ENST00000534740;ENST00000531518;ENST00000533763;ENST00000528291;ENST00000532620	missense_variant,splice_region_variant;intron_variant,non_coding_transcript_variant;non_coding_transcript_exon_variant,non_coding_transcript_variant;splice_region_variant,non_coding_transcript_exon_variant,non_coding_transcript_variant	rs75881820	A	0.0214	MODERATE;MODIFIER;LOW	0.336	0.29	26555	CCDS66138.1	gene=ENSG00000175513;cDNA=287;ProteinPos=96;Amino_acids=H/L;Codons=cAc/cTc	tolerated(1)	benign(0)	NA	AFR_MAF=T:0.0772|AMR_MAF=T:0.0058|EAS_MAF=T:0|EUR_MAF=T:0.001|SAS_MAF=T:0	T	0.006578	NA	0	0	TSGA10IP
11:65715210	0.988951	TSGA10IP	G	C	C	1	1	C	1	1	C	1	1	C	90:A=34,1,V=27,1,D=29,1	ENST00000608857;ENST00000534740;ENST00000531518;ENST00000533763;ENST00000528291;ENST00000532620	missense_variant;intron_variant,non_coding_transcript_variant;downstream_gene_variant;non_coding_transcript_exon_variant,non_coding_transcript_variant	rs7927841	A,G	0.0327	MODERATE;MODIFIER	2.411	0.26	26555	CCDS66138.1	gene=ENSG00000175513;cDNA=914;ProteinPos=305;Amino_acids=R/P;Codons=cGa/cCa	tolerated(1)	benign(0)	NA		A	NA	NA	0	0	TSGA10IP
11:65721136	0.997163	TSGA10IP	A	G	G	1	1	G	1	1	G	1	1	G	49:A=20,1,V=21,1,D=8,1	ENST00000608857;ENST00000534740;ENST00000533763;ENST00000532620	missense_variant;non_coding_transcript_exon_variant,non_coding_transcript_variant	rs201015536	A	0.007	MODERATE;MODIFIER	13.63	0.57	26555	CCDS66138.1	gene=ENSG00000175513;cDNA=1250;ProteinPos=417;Amino_acids=H/R;Codons=cAc/cGc	tolerated(1)	benign(0)	NA	AFR_MAF=G:0.0242|AMR_MAF=G:0.0029|EAS_MAF=G:0|EUR_MAF=G:0.001|SAS_MAF=G:0	G	0.002474	NA	0	0	TSGA10IP
11:6654769	1	RP11-732A19.6;DCHS1	C	T	T	1	1	T	1	1	T	1	1	T	106:A=42,0.98,V=18,1,D=22,1,VE=14,SE=10	ENST00000526633;ENST00000299441	intron_variant,non_coding_transcript_variant;missense_variant	rs752702880	C	0	MODIFIER;MODERATE	13.9	NA	13681	CCDS7771.1	gene=ENSG00000166341;cDNA=2741;ProteinPos=777;Amino_acids=D/N;Codons=Gac/Aac	tolerated(1)	benign(0)	GENE_PHENO=1		A	8.255e-06	VE:T,1,1;SE:T,1,1	0	0	DCHS1
11:66568548	0.996153	C11orf80	T	G	G	1	1	G	1	1	G	1	1	G	123:A=30,0.97,V=27,1,D=34,1,VE=28,SE=4	ENST00000360962;ENST00000524551;ENST00000532089;ENST00000526260;ENST00000532565;ENST00000527368;ENST00000527352;ENST00000525449;ENST00000531400;ENST00000527634;ENST00000525908;ENST00000540737;ENST00000346672;ENST00000532727	missense_variant;intron_variant;missense_variant,NMD_transcript_variant;downstream_gene_variant;non_coding_transcript_exon_variant,non_coding_transcript_variant;3_prime_UTR_variant,NMD_transcript_variant	rs114055882	T	0.015	MODERATE;MODIFIER	0.168	0.41	26197	CCDS53664.1	gene=ENSG00000173715;cDNA=827;ProteinPos=274;Amino_acids=L/V;Codons=Ttg/Gt|gene=ENSG00000173715;cDNA=323;ProteinPos=55;Amino_acids=L/V;Codons=Ttg/Gt|gene=ENSG00000173715;cDNA=297;ProteinPos=100;Amino_acids=L/V;Codons=Ttg/Gt|gene=ENSG00000173715;cDNA=675;ProteinPos=119;Amino_acids=L/V;Codons=Ttg/Gt|gene=ENSG00000173715;cDNA=628;ProteinPos=225;Amino_acids=L/V;Codons=Ttg/Gt|gene=ENSG00000173715;cDNA…	tolerated(1);tolerated_low_confidence(1)	benign(0);benign(0.001)	NA	AFR_MAF=G:0.0522|AMR_MAF=G:0.0086|EAS_MAF=G:0|EUR_MAF=G:0|SAS_MAF=G:0	C	NA	VE:G,0,1;SE:G,1,1	0	0	C11orf80
11:71706544	0.93453	RNF121;IL18BP	A	G	G	1	1	G	1	1	G	1	1	G	104:A=30,1,V=30,1,D=32,1,VE=5,SE=7	ENST00000361756;ENST00000530137;ENST00000525243;ENST00000531777;ENST00000393705;ENST00000393707;ENST00000497194;ENST00000526549;ENST00000404792;ENST00000414358;ENST00000533380;ENST00000525176;ENST00000260049;ENST00000525932;ENST00000545854;ENST00000531053;ENST00000530655;ENST00000534583;ENST00000393703;ENST00000528683;ENST00000530058;ENST00000532379;ENST00000490867;ENST00000343898;ENST00000337131…	synonymous_variant;3_prime_UTR_variant,NMD_transcript_variant;upstream_gene_variant;downstream_gene_variant;non_coding_transcript_exon_variant,non_coding_transcript_variant;missense_variant	rs34075366	A	0.0489	LOW;MODIFIER;MODERATE	4.918	0.51	21070;5987	CCDS8203.1;CCDS8206.2;CCDS44666.1	gene=ENSG00000137522;cDNA=1171;ProteinPos=270;Amino_acids=Q;Codons=caA/ca|gene=ENSG00000137522;cDNA=752;ProteinPos=238;Amino_acids=K/R;Codons=aAa/aG|gene=ENSG00000137522;cDNA=418;ProteinPos=110;Amino_acids=Q;Codons=caA/ca|gene=ENSG00000137522;cDNA=916;ProteinPos=189;Amino_acids=K/R;Codons=aAa/aG|gene=ENSG00000137522;cDNA=676;ProteinPos=197;Amino_acids=Q;Codons=caA/caG	tolerated_low_confidence(0.25)	unknown(0)	TSSDistance=3413;3394;4429;3115;3565;3411;4119;3427;4103;3043;3431;3414	AFR_MAF=G:0.0287|AMR_MAF=G:0.0432|EAS_MAF=G:0.0883|EUR_MAF=G:0.0388|SAS_MAF=G:0.0501	G	0.033	VE:G,1,1;SE:G,0,1	0	0	RNF121
11:73745147	0.925943	C2CD3	A	G	G	1	1	G	1	1	G	1	1	G	85:A=46,0.98,V=17,0.94,D=22,1	ENST00000414160;ENST00000540452;ENST00000538625;ENST00000542452;ENST00000442398;ENST00000313663;ENST00000334126;ENST00000538361	downstream_gene_variant;non_coding_transcript_exon_variant,non_coding_transcript_variant;upstream_gene_variant;3_prime_UTR_variant,NMD_transcript_variant;missense_variant	rs826071	A	0.1573	MODIFIER;MODERATE	0.953	0.41	24564	CCDS31636.1;CCDS66167.1	gene=ENSG00000168014;cDNA=6285;ProteinPos=2020;Amino_acids=S/P;Codons=Tca/Cca	tolerated(1)	benign(0)	TSSDistance=193|GENE_PHENO=1	AFR_MAF=G:0.5424|AMR_MAF=G:0.0461|EAS_MAF=G:0.0069|EUR_MAF=G:0.0169|SAS_MAF=G:0.0153	G	0.045	NA	0	0	C2CD3
11:74347299	0.995082	POLD3	C	G	G	0.5	1	G	1	1	G	1	1	G	204:A=60,0.5,V=30,1,D=33,1,VE=61,SE=20	ENST00000524752;ENST00000532497;ENST00000527458;ENST00000530163;ENST00000532954;ENST00000263681	missense_variant;non_coding_transcript_exon_variant,non_coding_transcript_variant;upstream_gene_variant	rs147578662	C	0.0076	MODERATE;MODIFIER	0.002	0.23	20932	CCDS8233.1	gene=ENSG00000077514;cDNA=348;ProteinPos=117;Amino_acids=L/V;Codons=Ctg/Gt|gene=ENSG00000077514;cDNA=1128;ProteinPos=287;Amino_acids=L/V;Codons=Ctg/Gt|gene=ENSG00000077514;cDNA=1550;ProteinPos=354;Amino_acids=L/V;Codons=Ctg/Gt|gene=ENSG00000077514;cDNA=1306;ProteinPos=393;Amino_acids=L/V;Codons=Ctg/Gtg	tolerated(1)	benign(0.002);benign(0.003)	TSSDistance=2360	AFR_MAF=G:0.0113|AMR_MAF=G:0.0101|EAS_MAF=G:0|EUR_MAF=G:0.0119|SAS_MAF=G:0.0041	G	0.004785	VE:G,1,1;SE:G,1,1	0.5	0.5	POLD3
11:74907582	0.915167	SLCO2B1	C	T	T	1	1	T	1	1	T	1	1	T	80:A=40,1,V=14,1,D=15,1,VE=10,SE=1	ENST00000530015;ENST00000530012;ENST00000454962;ENST00000531756;ENST00000528108;ENST00000341411;ENST00000289575;ENST00000532236;ENST00000525650;ENST00000428359	upstream_gene_variant;non_coding_transcript_exon_variant,non_coding_transcript_variant;missense_variant	rs2306168,CM025891	C	0.1803	MODIFIER;MODERATE	6.5	0.18	10962	CCDS8235.1;CCDS53679.1;CCDS44683.1	gene=ENSG00000137491;cDNA=1024;ProteinPos=259;Amino_acids=S/F;Codons=tCt/tT|gene=ENSG00000137491;cDNA=1004;ProteinPos=231;Amino_acids=S/F;Codons=tCt/tT|gene=ENSG00000137491;cDNA=1511;ProteinPos=486;Amino_acids=S/F;Codons=tCt/tT|gene=ENSG00000137491;cDNA=1852;ProteinPos=370;Amino_acids=S/F;Codons=tCt/tT|gene=ENSG00000137491;cDNA=1509;ProteinPos=342;Amino_acids=S/F;Codons=tCt/tT|gene=ENSG0000013749…	tolerated(1);tolerated(0.76);tolerated(0.83);tolerated(0.82);tolerated(0.75)	benign(0)	TSSDistance=3017|PHENO=0,1	AFR_MAF=T:0.3737|AMR_MAF=T:0.098|EAS_MAF=T:0.2609|EUR_MAF=T:0.0199|SAS_MAF=T:0.0593	T	0.08	VE:T,1,1;SE:T,1,1	0	0	SLCO2B1
11:7507182	0.951134	OLFML1;CTD-2516F10.2	A	G	G	1	1	G	0.5	1	G	1	1	G	86:A=29,1,V=23,0.52,D=15,1,VE=16,SE=3	ENST00000528308;ENST00000534244;ENST00000528758;ENST00000530135;ENST00000530201;ENST00000329293;ENSR00000557805	non_coding_transcript_exon_variant,non_coding_transcript_variant;missense_variant;intron_variant,non_coding_transcript_variant;regulatory_region_variant	rs118163706	A	0.016	MODIFIER;MODERATE	9.508	0.21	24473	CCDS7779.1	gene=ENSG00000183801;cDNA=446;ProteinPos=26;Amino_acids=T/A;Codons=Acc/Gc|gene=ENSG00000183801;cDNA=346;ProteinPos=26;Amino_acids=T/A;Codons=Acc/Gc|gene=ENSG00000183801;cDNA=326;ProteinPos=26;Amino_acids=T/A;Codons=Acc/Gc|gene=ENSG00000183801;cDNA=470;ProteinPos=26;Amino_acids=T/A;Codons=Acc/Gcc	tolerated_low_confidence(1);tolerated(1)	unknown(0);benign(0)	NA	AFR_MAF=G:0.0053|AMR_MAF=G:0.0115|EAS_MAF=G:0|EUR_MAF=G:0.0517|SAS_MAF=G:0.0133	G	0.05	VE:G,1,0.5;SE:G,1,1	0.5	0.5	OLFML1
11:76507403	0.950904	TSKU;RP11-21L23.2	G	A	A	1	1	A	1	1	A	1	1	A	100:A=32,1,V=23,1,D=15,1,VE=30	ENST00000533752;ENST00000333090;ENST00000525167;ENST00000566747;ENST00000527881	downstream_gene_variant;missense_variant;upstream_gene_variant	rs11236938	G	0.0845	MODIFIER;MODERATE	0.342	0.22	28850	CCDS8246.1	gene=ENSG00000182704;cDNA=917;ProteinPos=248;Amino_acids=S/N;Codons=aGt/aA|gene=ENSG00000182704;cDNA=1769;ProteinPos=248;Amino_acids=S/N;Codons=aGt/aAt	tolerated(0.29)	benign(0.032)	TSSDistance=4005	AFR_MAF=A:0.2201|AMR_MAF=A:0.0605|EAS_MAF=A:0.0556|EUR_MAF=A:0.0278|SAS_MAF=A:0.0061	A	0.047	VE:A,0,1	0	0	TSKU
11:76804729	0.988393	CAPN5	G	A	A	1	1	A	1	1	A	1	1	A	112:A=42,0.98,V=17,1,D=24,1,VE=13,SE=16	ENST00000529629;ENST00000533889;ENST00000456580;ENST00000527066;ENST00000531028;ENST00000278559	missense_variant,splice_region_variant;splice_region_variant,non_coding_transcript_exon_variant,non_coding_transcript_variant;intron_variant	rs57014785	G	0.0166	MODERATE;LOW;MODIFIER	10.24	0.29	1482	CCDS8248.1	gene=ENSG00000149260;cDNA=393;ProteinPos=56;Amino_acids=G/D;Codons=gGc/gA|gene=ENSG00000149260;cDNA=424;ProteinPos=96;Amino_acids=G/D;Codons=gGc/gA|gene=ENSG00000149260;cDNA=473;ProteinPos=56;Amino_acids=G/D;Codons=gGc/gA|gene=ENSG00000149260;cDNA=356;ProteinPos=96;Amino_acids=G/D;Codons=gGc/gAc	tolerated(0.52);tolerated(1);tolerated(0.28)	benign(0.001)	GENE_PHENO=1	AFR_MAF=A:0.062|AMR_MAF=A:0.0014|EAS_MAF=A:0|EUR_MAF=A:0|SAS_MAF=A:0	A	0.004435	VE:A,1,1;SE:A,1,1	0	0	CAPN5
11:78614351	0.999818	TENM4	C	G	G	1	1	G	1	1	G	0.5	1	G	72:A=34,1,V=21,1,D=13,0.23,VE=4	ENST00000278550;ENST00000533013;ENST00000533074;ENSR00000320652;ENSR00001621879	missense_variant;non_coding_transcript_exon_variant,non_coding_transcript_variant;regulatory_region_variant	rs377037323	C	0	MODERATE;MODIFIER	5.893	NA	29945	CCDS44688.1	gene=ENSG00000149256;cDNA=1174;ProteinPos=237;Amino_acids=E/D;Codons=gaG/ga|gene=ENSG00000149256;cDNA=299;ProteinPos=82;Amino_acids=E/D;Codons=gaG/gaC	tolerated_low_confidence(1);tolerated(1)	benign(0.001);benign(0.002)	NA		G	7.271e-05	VE:G,1,1	0.5	0.5	TENM4
11:830044	0.935264	EFCAB4A;CD151;PNPLA2;AP006621.8	G	A	A	1	1	A	0.5	1	A	1	1	A	120:A=38,1,V=28,0.39,D=14,1,VE=23,SE=17	ENST00000530737;ENST00000530155;ENST00000529255;ENST00000528542;ENST00000530726;ENST00000525333;ENST00000533803;ENST00000525250;ENST00000527341;ENST00000524748;ENST00000532946;ENST00000336615;ENST00000526693;ENST00000527089;ENST00000530688;ENST00000528315;ENST00000530183;ENST00000528867;ENST00000531999;ENST00000525077;ENST00000525718;ENST00000397420;ENST00000526531;ENST00000322008;ENST00000450448…	downstream_gene_variant;upstream_gene_variant;missense_variant;intron_variant,non_coding_transcript_variant;non_coding_transcript_exon_variant,non_coding_transcript_variant;regulatory_region_variant	rs35567200,COSM3752783	G	0.0329	MODIFIER;MODERATE	0.016	0.26	28703;1630;30802	CCDS41588.1;CCDS7719.1;CCDS7718.1;CCDS65995.1	gene=ENSG00000177685;cDNA=999;ProteinPos=173;Amino_acids=G/S;Codons=Ggc/Ag|gene=ENSG00000177685;cDNA=618;ProteinPos=173;Amino_acids=G/S;Codons=Ggc/Ag|gene=ENSG00000177685;cDNA=1022;ProteinPos=173;Amino_acids=G/S;Codons=Ggc/Agc	tolerated(1);tolerated(0.76)	benign(0.015);benign(0.009)	TSSDistance=2908;2965;2942;2950;2925;4828;2843;2799;441;2917;4483;2953|PHENO=0,1;1	AFR_MAF=A:0.0658|AMR_MAF=A:0.0231|EAS_MAF=A:0|EUR_MAF=A:0.0517|SAS_MAF=A:0.0102	A	0.029	VE:A,1,0.5;SE:G,0,0	0.5	0.5	EFCAB4A
11:88070914	0.938939	CTSC	A	G	G	NA	0	NA	1	1	G	1	1	G	57:A=0,NaN,V=18,0.94,D=15,0.93,VE=23,SE=1	ENST00000393301;ENST00000524463;ENST00000527018;ENST00000534131;ENST00000529974;ENST00000227266;ENST00000533865;ENSR00000320909	upstream_gene_variant;5_prime_UTR_variant;missense_variant;regulatory_region_variant	rs11600158	A	0.0381	MODIFIER;MODERATE	6.597	0.49	2528	CCDS31654.1;CCDS44693.1;CCDS8282.1	gene=ENSG00000109861;cDNA=4;ProteinPos=2;Amino_acids=V/A;Codons=gTg/gCg	NA	unknown(0)	TSSDistance=46;10;13;6|GENE_PHENO=1	AFR_MAF=G:0.0318|AMR_MAF=G:0.0663|EAS_MAF=G:0|EUR_MAF=G:0.0825|SAS_MAF=G:0.0204	G	0.031	VE:G,0,0.5;SE:G,0,0.5	0	0	CTSC
11:94278062	0.956606	RP11-867G2.8;PIWIL4;FUT4	A	G	G	1	1	G	1	1	G	1	1	G	112:A=32,0.97,V=13,0.85,D=10,1,VE=56,SE=1	ENST00000536540;ENST00000543336;ENST00000446230;ENST00000358752;ENST00000537874;ENSR00000567276	downstream_gene_variant;intron_variant,NMD_transcript_variant;upstream_gene_variant;missense_variant;regulatory_region_variant	rs2230273	A	0.1032	MODIFIER;MODERATE	0.002	0.38	18444;4015	CCDS8301.1	gene=ENSG00000196371;cDNA=1046;ProteinPos=255;Amino_acids=I/V;Codons=Atc/Gtc	tolerated_low_confidence(1)	benign(0)	TSSDistance=390	AFR_MAF=G:0.32|AMR_MAF=G:0.0317|EAS_MAF=G:0.0139|EUR_MAF=G:0.0139|SAS_MAF=G:0.045	G	0.036	VE:G,1,1;SE:G,0,0.5	0	0	FUT4
12:104124018	0.952124	STAB2	A	C	C	1	1	C	1	1	C	1	1	C	140:A=43,1,V=26,1,D=33,1,VE=35,SE=3	ENST00000388887	missense_variant	rs17034433	A	0.0673	MODERATE	0.192	0.35	18629	CCDS31888.1	gene=ENSG00000136011;cDNA=5411;ProteinPos=1736;Amino_acids=N/T;Codons=aAc/aCc	tolerated(0.52)	benign(0)	NA	AFR_MAF=C:0.0507|AMR_MAF=C:0.1383|EAS_MAF=C:0.0357|EUR_MAF=C:0.0497|SAS_MAF=C:0.09	C	0.047	VE:C,1,1;SE:C,0,1	0	0	STAB2
12:111856493	0.950946	SH2B3	T	C	C	1	1	C	1	1	C	1	1	C	147:A=32,1,V=24,1,D=16,1,VE=75	ENST00000341259;ENST00000550925;ENSR00001635889	missense_variant;regulatory_region_variant	rs7972796	T	0.115	MODERATE;MODIFIER	3.741	0.17	29605	CCDS9153.1	gene=ENSG00000111252;cDNA=901;ProteinPos=182;Amino_acids=F/L;Codons=Ttc/Ct|gene=ENSG00000111252;cDNA=350;ProteinPos=118;Amino_acids=F/L;Codons=Ttc/Ctc	tolerated(1)	benign(0);benign(0.001)	GENE_PHENO=1	AFR_MAF=C:0.4077|AMR_MAF=C:0.0476|EAS_MAF=C:0|EUR_MAF=C:0.001|SAS_MAF=C:0.0031	C	0.011	VE:C,0,1	0	0	SH2B3
12:112147397	0.994269	ACAD10	A	G	G	1	1	G	1	1	G	1	1	G	135:A=48,0.98,V=26,0.96,D=23,1,VE=25,SE=13	ENST00000507683;ENST00000413681;ENST00000392636;ENST00000552706;ENST00000509936;ENST00000507135;ENST00000549590;ENST00000502746;ENST00000515283;ENST00000313698;ENST00000514847;ENST00000455480	upstream_gene_variant;non_coding_transcript_exon_variant,non_coding_transcript_variant;5_prime_UTR_variant;missense_variant;intron_variant	rs35276160	A	0.0184	MODIFIER;MODERATE	7.984	0.57	21597	CCDS31903.1;CCDS44973.1	gene=ENSG00000111271;cDNA=781;ProteinPos=200;Amino_acids=Q/R;Codons=cAg/cG|gene=ENSG00000111271;cDNA=754;ProteinPos=200;Amino_acids=Q/R;Codons=cAg/cG|gene=ENSG00000111271;cDNA=776;ProteinPos=200;Amino_acids=Q/R;Codons=cAg/cGg	tolerated(1)	benign(0)	TSSDistance=2931;2905	AFR_MAF=G:0.0658|AMR_MAF=G:0.0072|EAS_MAF=G:0|EUR_MAF=G:0|SAS_MAF=G:0	G	0.005181	VE:G,1,1;SE:G,1,1	0	0	ACAD10
12:112147444	0.99432	ACAD10	A	C	C	1	1	C	1	1	C	1	1	C	191:A=68,1,V=32,1,D=34,1,VE=35,SE=22	ENST00000507683;ENST00000413681;ENST00000392636;ENST00000552706;ENST00000509936;ENST00000507135;ENST00000549590;ENST00000502746;ENST00000515283;ENST00000313698;ENST00000514847;ENST00000455480	upstream_gene_variant;non_coding_transcript_exon_variant,non_coding_transcript_variant;5_prime_UTR_variant;missense_variant;intron_variant	rs35753710	A	0.0184	MODIFIER;MODERATE	0.18	0.62	21597	CCDS31903.1;CCDS44973.1	gene=ENSG00000111271;cDNA=828;ProteinPos=216;Amino_acids=T/P;Codons=Aca/Cc|gene=ENSG00000111271;cDNA=801;ProteinPos=216;Amino_acids=T/P;Codons=Aca/Cc|gene=ENSG00000111271;cDNA=823;ProteinPos=216;Amino_acids=T/P;Codons=Aca/Cca	tolerated(0.63);tolerated(1)	benign(0)	TSSDistance=2884;2858	AFR_MAF=C:0.0658|AMR_MAF=C:0.0072|EAS_MAF=C:0|EUR_MAF=C:0|SAS_MAF=C:0	C	0.005148	VE:C,1,1;SE:C,1,1	0	0	ACAD10
12:113863514	0.92839	SDSL;SDS	A	T	T	1	1	T	1	1	T	1	1	T	112:A=47,1,V=35,1,D=30,1	ENST00000547802;ENST00000553248;ENST00000546672;ENST00000345635;ENST00000403593;ENST00000547342;ENSR00001636155;ENSR00000654484	intron_variant;upstream_gene_variant;missense_variant;regulatory_region_variant	rs16942799	A	0.1042	MODIFIER;MODERATE	0.451	0.19	30404;10691	CCDS9170.1	gene=ENSG00000135094;cDNA=264;ProteinPos=79;Amino_acids=F/I;Codons=Ttt/Att	deleterious_low_confidence(0)	unknown(0)	TSSDistance=2710	AFR_MAF=T:0.2284|AMR_MAF=T:0.0735|EAS_MAF=T:0.0407|EUR_MAF=T:0.0358|SAS_MAF=T:0.0941	T	0.045	NA	0	0	SDS
12:120534992	0.999514	CCDC64;RAB35	T	C	C	1	1	C	1	1	C	1	1	C	162:A=35,1,V=19,0.89,D=19,1,VE=89	ENST00000546502;ENST00000229340;ENST00000540803;ENST00000544304;ENST00000538903;ENST00000546420;ENST00000548673;ENST00000397558;ENST00000547841;ENST00000543364;ENST00000432953;ENST00000257583;ENST00000534951;ENST00000546857;ENST00000446727	downstream_gene_variant;3_prime_UTR_variant;3_prime_UTR_variant,NMD_transcript_variant;missense_variant	rs192144057	T	0.0026	MODIFIER;MODERATE	1.851	0.36	28095;9774	CCDS41846.1;CCDS41845.1;CCDS53836.1	gene=ENSG00000111737;cDNA=247;ProteinPos=20;Amino_acids=T/A;Codons=Acg/Gcg	NA	benign(0)	NA	AFR_MAF=C:0.0083|AMR_MAF=C:0.0029|EAS_MAF=C:0|EUR_MAF=C:0|SAS_MAF=C:0	C	0.0004054	VE:C,0,0.5	0	0	RAB35
12:133160155	0.960784	FBRSL1	T	G	G	1	1	G	1	1	G	1	1	G	79:A=21,1,V=19,1,D=6,1,VE=33	ENST00000542306;ENST00000261673;ENST00000434748	downstream_gene_variant;missense_variant	rs754047403	T	0	MODIFIER;MODERATE	1.113	NA	29308	CCDS45010.1	gene=ENSG00000112787;cDNA=2710;ProteinPos=904;Amino_acids=S/A;Codons=Tcg/Gc|gene=ENSG00000112787;cDNA=3949;ProteinPos=977;Amino_acids=S/A;Codons=Tcg/Gcg	tolerated(0.31);tolerated(0.33)	benign(0)	NA		G	0.004073	VE:G,0,0.5	0	0	FBRSL1
12:133318406	0.938268	ANKLE2;RP13-672B3.5	G	T	T	1	1	T	1	1	T	1	1	T	123:A=53,1,V=27,1,D=43,1	ENST00000439231;ENST00000545623;ENST00000535036;ENST00000546061;ENST00000505031;ENST00000337516;ENST00000538591;ENST00000538637;ENST00000357997;ENST00000539323;ENST00000539605	non_coding_transcript_exon_variant,non_coding_transcript_variant;intron_variant;missense_variant;downstream_gene_variant;upstream_gene_variant;intron_variant,non_coding_transcript_variant	rs11147040	G	0.0933	MODIFIER;MODERATE	0.976	0.19	29101	CCDS41869.1	gene=ENSG00000176915;cDNA=392;ProteinPos=11;Amino_acids=P/T;Codons=Cca/Aca	tolerated(0.47)	benign(0)	TSSDistance=2913;3336	AFR_MAF=T:0.1679|AMR_MAF=T:0.0303|EAS_MAF=T:0.0992|EUR_MAF=T:0.0815|SAS_MAF=T:0.0429	T	0.041	NA	0	0	ANKLE2
12:13526305	0.982866	C12orf36	T	C	C	NA	0	NA	1	1	C	1	1	C	49:A=0,NaN,V=25,0.96,D=24,1	ENST00000532841;ENST00000531049;ENST00000539026;ENST00000318426;ENST00000527705	downstream_gene_variant;missense_variant	rs7308685	T	0.0561	MODIFIER;MODERATE	0.002	0.27	26598	NA	gene=ENSG00000180861;cDNA=468;ProteinPos=84;Amino_acids=I/V;Codons=Att/Gt|gene=ENSG00000180861;cDNA=275;ProteinPos=84;Amino_acids=I/V;Codons=Att/Gtt	NA	benign(0)	NA	AFR_MAF=C:0.1876|AMR_MAF=C:0.0187|EAS_MAF=C:0.0198|EUR_MAF=C:0|SAS_MAF=C:0	C	0.016	NA	0	0	C12orf36
12:1553797	0.905413	ERC1	A	G	G	1	1	G	1	1	G	1	1	G	154:A=52,1,V=32,0.97,D=22,1,VE=43,SE=5	ENST00000543151;ENST00000588412;ENST00000545948;ENST00000542302;ENST00000546231;ENST00000440394;ENST00000360905;ENST00000347735;ENST00000589028;ENST00000397203;ENST00000543086;ENST00000538971;ENST00000355446;ENST00000515210;ENST00000539802;ENSR00000425115	non_coding_transcript_exon_variant,non_coding_transcript_variant;3_prime_UTR_variant,NMD_transcript_variant;missense_variant;downstream_gene_variant;regulatory_region_variant	rs12319376	A	0.1893	MODIFIER;MODERATE	15.81	0.36	17072	CCDS8508.1;CCDS53732.1	gene=ENSG00000082805;cDNA=3634;ProteinPos=1036;Amino_acids=T/A;Codons=Acc/Gc|gene=ENSG00000082805;cDNA=3275;ProteinPos=1032;Amino_acids=T/A;Codons=Acc/Gc|gene=ENSG00000082805;cDNA=3251;ProteinPos=1004;Amino_acids=T/A;Codons=Acc/Gc|gene=ENSG00000082805;cDNA=3500;ProteinPos=43;Amino_acids=T/A;Codons=Acc/Gc|gene=ENSG00000082805;cDNA=3281;ProteinPos=1036;Amino_acids=T/A;Codons=Acc/Gc|gene=ENSG0000008…	tolerated_low_confidence(0.89);tolerated_low_confidence(0.79);tolerated(0.8)	benign(0.001);benign(0)	GENE_PHENO=1	AFR_MAF=G:0.587|AMR_MAF=G:0.0994|EAS_MAF=G:0.006|EUR_MAF=G:0.0567|SAS_MAF=G:0.0409	G	0.091	VE:G,1,1;SE:G,1,1	0	0	ERC1
12:1937340	0.999566	LRTM2;CACNA2D4	G	A	A	1	1	A	1	1	A	1	1	A	97:A=28,0.96,V=14,1,D=14,1,VE=41	ENST00000546157;ENST00000540378;ENST00000585732;ENST00000587995;ENST00000586184;ENST00000535041;ENST00000382722;ENST00000543818;ENST00000444595;ENST00000588077;ENST00000585708;ENST00000546167;ENST00000299194;ENST00000539859;ENST00000280663;ENST00000544489;ENST00000543694;ENST00000545157;ENST00000537784;ENST00000542529;ENST00000543730	non_coding_transcript_exon_variant,non_coding_transcript_variant;intron_variant,non_coding_transcript_variant;intron_variant;missense_variant;intron_variant,NMD_transcript_variant;downstream_gene_variant	rs186004852	G	0.0006	MODIFIER;MODERATE	0.019	0.14	32443;20202	CCDS31726.1;CCDS44785.1	gene=ENSG00000166159;cDNA=471;ProteinPos=9;Amino_acids=G/E;Codons=gGg/gA|gene=ENSG00000166159;cDNA=868;ProteinPos=9;Amino_acids=G/E;Codons=gGg/gA|gene=ENSG00000166159;cDNA=344;ProteinPos=9;Amino_acids=G/E;Codons=gGg/gA|gene=ENSG00000166159;cDNA=570;ProteinPos=9;Amino_acids=G/E;Codons=gGg/gA|gene=ENSG00000166159;cDNA=326;ProteinPos=9;Amino_acids=G/E;Codons=gGg/gAg	tolerated_low_confidence(1)	benign(0)	GENE_PHENO=1	AFR_MAF=A:0.0008|AMR_MAF=A:0.0014|EAS_MAF=A:0|EUR_MAF=A:0.001|SAS_MAF=A:0	A	0.0002119	VE:A,0,0.5	0	0	LRTM2
12:2968748	0.976892	FOXM1;ITFG2;Y_RNA;AC005841.1	A	G	G	1	1	G	1	1	G	1	1	G	156:A=44,0.98,V=38,0.95,D=29,1,VE=43,SE=2	ENST00000361953;ENST00000366362;ENST00000535350;ENST00000537710;ENST00000342628;ENST00000536066;ENST00000545509;ENST00000538564;ENST00000359843;ENST00000410561;ENST00000540300;ENST00000382678	missense_variant;downstream_gene_variant;non_coding_transcript_exon_variant,non_coding_transcript_variant;upstream_gene_variant	rs28919868	A	0.0651	MODERATE;MODIFIER	0.993	0.5	3818;30879	CCDS8517.1;CCDS8516.1;CCDS8515.1	gene=ENSG00000111206;cDNA=1471;ProteinPos=435;Amino_acids=F/L;Codons=Ttt/Ct|gene=ENSG00000111206;cDNA=524;ProteinPos=176;Amino_acids=F/L;Codons=Ttt/Ct|gene=ENSG00000111206;cDNA=1576;ProteinPos=488;Amino_acids=F/L;Codons=Ttt/Ct|gene=ENSG00000111206;cDNA=1417;ProteinPos=450;Amino_acids=F/L;Codons=Ttt/Ctt	tolerated(1)	benign(0.001);benign(0)	TSSDistance=367;2535	AFR_MAF=G:0.2292|AMR_MAF=G:0.0259|EAS_MAF=G:0|EUR_MAF=G:0|SAS_MAF=G:0.0051	G	0.02	VE:G,1,1;SE:G,0,1	0	0	FOXM1
12:3747472	0.997325	EFCAB4B	C	T	T	1	1	T	1	1	T	1	1	T	90:A=40,1,V=12,1,D=19,1,VE=6,SE=13	ENST00000333750;ENST00000444507;ENST00000535292;ENST00000440314	3_prime_UTR_variant,NMD_transcript_variant;downstream_gene_variant;missense_variant	rs117492949	C	0.0044	MODIFIER;MODERATE	21.5	0.3	28657	CCDS44803.1	gene=ENSG00000130038;cDNA=1894;ProteinPos=474;Amino_acids=V/I;Codons=Gtt/Att	tolerated(1)	benign(0)	NA	AFR_MAF=T:0.0053|AMR_MAF=T:0|EAS_MAF=T:0.0089|EUR_MAF=T:0|SAS_MAF=T:0.0061	T	0.001828	VE:T,1,1;SE:T,1,1	0	0	EFCAB4B
12:40814107	0.933879	RP11-115F18.1;MUC19	A	G	G	NA	0	NA	0.5	1	G	1	1	G	56:A=0,NaN,V=29,0.59,D=27,1	ENST00000552757;ENST00000454784;ENST00000471230;ENST00000425730	non_coding_transcript_exon_variant,non_coding_transcript_variant;5_prime_UTR_variant;missense_variant	rs2114566,COSM3998774	A	0.0595	MODIFIER;MODERATE	10.79	0.17	14362	NA	gene=ENSG00000205592;cDNA=519;ProteinPos=156;Amino_acids=I/V;Codons=Att/Gtt	tolerated(1)	benign(0.002)	PHENO=1,1	AFR_MAF=G:0.003|AMR_MAF=G:0.1556|EAS_MAF=G:0.0605|EUR_MAF=G:0.0229|SAS_MAF=G:0.1043	G	0.059	NA	0.5	0.5	MUC19
12:40814197	0.932126	RP11-115F18.1;MUC19	G	A	A	NA	0	NA	0.5	1	A	1	1	A	65:A=0,NaN,V=27,0.74,D=38,1	ENST00000552757;ENST00000454784;ENST00000471230;ENST00000425730	intron_variant,non_coding_transcript_variant;5_prime_UTR_variant;non_coding_transcript_exon_variant,non_coding_transcript_variant;missense_variant	rs17467164,COSM3998775	G	0.0599	MODIFIER;MODERATE	9.756	0.13	14362	NA	gene=ENSG00000205592;cDNA=609;ProteinPos=186;Amino_acids=V/I;Codons=Gtc/Atc	tolerated(1)	benign(0.009)	PHENO=1,1	AFR_MAF=A:0.003|AMR_MAF=A:0.1556|EAS_MAF=A:0.0615|EUR_MAF=A:0.0229|SAS_MAF=A:0.1053	A	0.06	NA	0.5	0.5	MUC19
12:40823474	0.927306	RP11-115F18.1;MUC19	G	A	A	NA	0	NA	0.5	1	A	1	1	A	76:A=0,NaN,V=29,0.52,D=47,1	ENST00000552757;ENST00000543564;ENST00000454784;ENST00000471230;ENST00000425730	intron_variant,non_coding_transcript_variant;downstream_gene_variant;missense_variant;3_prime_UTR_variant	rs10506156,COSM3998782	G	0.0585	MODIFIER;MODERATE	0.024	0.19	14362	NA	gene=ENSG00000205592;cDNA=1508;ProteinPos=259;Amino_acids=V/I;Codons=Gtt/Att	NA	benign(0.001)	PHENO=0,1	AFR_MAF=A:0.0038|AMR_MAF=A:0.1542|EAS_MAF=A:0.0615|EUR_MAF=A:0.0229|SAS_MAF=A:0.0982	A	0.057	NA	0.5	0.5	MUC19
12:40826201	0.933239	RP11-115F18.1;MUC19	G	A	A	NA	0	NA	0.5	1	A	1	1	A	60:A=0,NaN,V=28,0.5,D=32,1	ENST00000552757;ENST00000543564;ENST00000454784;ENST00000425730	intron_variant,non_coding_transcript_variant;downstream_gene_variant;missense_variant;3_prime_UTR_variant	rs11564125	G	0.0585	MODIFIER;MODERATE	5.709	0.16	14362	NA	gene=ENSG00000205592;cDNA=1628;ProteinPos=299;Amino_acids=V/I;Codons=Gta/Ata	NA	benign(0.001)	NA	AFR_MAF=A:0.003|AMR_MAF=A:0.1556|EAS_MAF=A:0.0615|EUR_MAF=A:0.0229|SAS_MAF=A:0.0982	A	NA	NA	0.5	0.5	MUC19
12:4406979	0.98814	CCND2	C	A	A	1	1	A	1	1	A	1	1	A	75:A=42,1,V=16,0.94,D=17,1	ENST00000536537;ENST00000261254	missense_variant;intron_variant	rs80098540	C	0.0228	MODERATE;MODIFIER	0.332	0.29	1583	CCDS8524.1	gene=ENSG00000118971;cDNA=374;ProteinPos=126;Amino_acids=R/S;Codons=Cgt/Agt	tolerated(0.38)	benign(0)	GENE_PHENO=1	AFR_MAF=A:0.0023|AMR_MAF=A:0|EAS_MAF=A:0.1071|EUR_MAF=A:0|SAS_MAF=A:0.0031	A	0.002585	NA	0	0	CCND2
12:4407061	0.986842	CCND2	T	C	C	1	1	C	1	1	C	1	1	C	88:A=48,0.98,V=20,0.9,D=20,1	ENST00000536537;ENST00000261254	missense_variant;intron_variant	rs80021471	T	0.0228	MODERATE;MODIFIER	1.995	0.24	1583	CCDS8524.1	gene=ENSG00000118971;cDNA=456;ProteinPos=153;Amino_acids=L/P;Codons=cTg/cCg	NA	benign(0.003)	GENE_PHENO=1	AFR_MAF=C:0.0023|AMR_MAF=C:0|EAS_MAF=C:0.1071|EUR_MAF=C:0|SAS_MAF=C:0.0031	C	0.002501	NA	0	0	CCND2
12:53900640	0.990584	TARBP2;ATF7;RP11-793H13.10;NPFF	A	G	G	1	1	G	1	1	G	1	1	G	113:A=44,1,V=28,1,D=26,1,VE=12,SE=3	ENST00000549572;ENST00000552817;ENST00000550147;ENST00000394357;ENST00000547064;ENST00000548446;ENST00000551157;ENST00000549028;ENST00000591834;ENST00000547541;ENST00000456234;ENST00000609999;ENST00000552857;ENST00000448979;ENST00000552650;ENST00000549679;ENST00000547388;ENST00000546889;ENST00000549610;ENST00000550407;ENST00000267017;ENST00000266987;ENST00000546763;ENST00000548971;ENST00000551741…	downstream_gene_variant;3_prime_UTR_variant;missense_variant;non_coding_transcript_exon_variant,non_coding_transcript_variant;regulatory_region_variant	rs749818652,rs35822762	A	0.0244	MODIFIER;MODERATE	0.158	0.42	11569;792;7901	CCDS41791.1;CCDS8862.1;CCDS8861.1	gene=ENSG00000139574;cDNA=606;ProteinPos=91;Amino_acids=W/R;Codons=Tgg/Cg|gene=ENSG00000139574;cDNA=426;ProteinPos=88;Amino_acids=W/R;Codons=Tgg/Cgg	tolerated(1)	benign(0)	NA	AFR_MAF=G:0.0696|AMR_MAF=G:0.0058|EAS_MAF=G:0.0218|EUR_MAF=G:0.001|SAS_MAF=G:0.0031	-	NA	VE:G,0,1;SE:G,1,1	0	0	NPFF
12:54565868	0.999201	SMUG1;RP11-834C11.8	G	A	A	1	1	A	1	1	A	1	1	A	126:A=47,1,V=38,1,D=41,1	ENST00000509864;ENST00000504210	missense_variant,NMD_transcript_variant;downstream_gene_variant	rs568207239	G	0.0008	MODERATE;MODIFIER	6.315	NA	17148	NA	gene=ENSG00000123415;cDNA=424;ProteinPos=142;Amino_acids=T/I;Codons=aCa/aTa	deleterious_low_confidence(0)	unknown(0)	NA	AFR_MAF=A:0|AMR_MAF=A:0|EAS_MAF=A:0.004|EUR_MAF=A:0|SAS_MAF=A:0	NA	NA	NA	0	0	SMUG1
12:56740682	0.952408	STAT2	C	G	G	1	1	G	1	1	G	1	1	G	180:A=39,0.97,V=36,1,D=36,1,VE=58,SE=11	ENST00000555519;ENST00000556140;ENST00000418572;ENST00000557235;ENST00000314128;ENST00000557199;ENST00000557156;ENST00000557252;ENST00000556539;ENST00000555488;ENSR00001631597;ENSR00001631598	downstream_gene_variant;missense_variant;non_coding_transcript_exon_variant,non_coding_transcript_variant;upstream_gene_variant;regulatory_region_variant	rs2066807,COSM3736065	C	0.0325	MODIFIER;MODERATE	1.492	0.47	11363	CCDS55836.1;CCDS8917.1	gene=ENSG00000170581;cDNA=1846;ProteinPos=590;Amino_acids=M/I;Codons=atG/at|gene=ENSG00000170581;cDNA=1806;ProteinPos=594;Amino_acids=M/I;Codons=atG/atC	tolerated(0.2)	benign(0);benign(0.001)	TSSDistance=30|PHENO=1,1	AFR_MAF=G:0.0015|AMR_MAF=G:0.0562|EAS_MAF=G:0.0357|EUR_MAF=G:0.0666|SAS_MAF=G:0.0194	G	0.048	VE:G,1,1;SE:G,1,1	0	0	STAT2
12:56755457	0.998054	STAT2;APOF	G	C	C	1	1	C	1	1	C	1	1	C	115:A=36,1,V=35,0.97,D=20,1,VE=19,SE=5	ENST00000556140;ENST00000418572;ENST00000557235;ENST00000314128;ENST00000398189;ENST00000555646;ENST00000557417;ENST00000541105	upstream_gene_variant;missense_variant	rs11575216	G	0.007	MODIFIER;MODERATE	0.02	0.3	11363;615	CCDS55836.1;CCDS8917.1;CCDS44923.1	gene=ENSG00000175336;cDNA=611;ProteinPos=178;Amino_acids=A/G;Codons=gCt/gG|gene=ENSG00000175336;cDNA=611;ProteinPos=160;Amino_acids=A/G;Codons=gCt/gGt	tolerated(0.54)	benign(0)	TSSDistance=1536;1547;1599;1566;1518	AFR_MAF=C:0.0151|AMR_MAF=C:0.0101|EAS_MAF=C:0.006|EUR_MAF=C:0.002|SAS_MAF=C:0	C	0.001554	VE:C,1,1;SE:C,1,1	0	0	APOF
12:65269047	0.903618	TBC1D30	G	A	A	1	1	A	1	1	A	1	1	A	118:A=55,1,V=14,1,D=29,1,VE=14,SE=6	ENST00000539867;ENST00000229088;ENST00000542120	missense_variant	rs939875	G	0.2161	MODERATE	0.002	0.25	29164	CCDS53813.1	gene=ENSG00000111490;cDNA=2073;ProteinPos=589;Amino_acids=V/I;Codons=Gta/At|gene=ENSG00000111490;cDNA=2254;ProteinPos=752;Amino_acids=V/I;Codons=Gta/At|gene=ENSG00000111490;cDNA=1668;ProteinPos=475;Amino_acids=V/I;Codons=Gta/Ata	tolerated_low_confidence(1)	benign(0.002);benign(0.001)	NA	AFR_MAF=A:0.7398|AMR_MAF=A:0.0908|EAS_MAF=A:0.001|EUR_MAF=A:0.0268|SAS_MAF=A:0.0133	A	0.061	VE:A,1,1;SE:A,1,1	0	0	TBC1D30
12:6883790	0.999992	LAG3;PTMS	G	A	A	1	1	A	1	1	A	1	1	A	130:A=49,0.98,V=40,1,D=23,1,VE=3,SE=15	ENST00000203629;ENST00000389462;ENST00000538057;ENST00000441671;ENST00000540874;ENST00000309083;ENST00000538079;ENST00000541049;ENST00000540828;ENST00000540667	missense_variant;downstream_gene_variant;non_coding_transcript_exon_variant,non_coding_transcript_variant;upstream_gene_variant	rs773135203	G	0	MODERATE;MODIFIER	0.013	NA	6476;9629	CCDS8561.1;CCDS8560.1	gene=ENSG00000089692;cDNA=874;ProteinPos=181;Amino_acids=A/T;Codons=Gcc/Ac|gene=ENSG00000089692;cDNA=875;ProteinPos=181;Amino_acids=A/T;Codons=Gcc/Acc	tolerated(1)	benign(0)	TSSDistance=2826		A	8.236e-06	VE:A,0,1;SE:A,1,1	0	0	LAG3
12:69326547	0.932579	CPM	C	T	T	1	1	T	1	1	T	1	1	T	115:A=36,1,V=28,1,D=31,1,VE=18,SE=2	ENST00000338356;ENST00000551568;ENST00000549781;ENST00000551728;ENST00000548954;ENST00000547924;ENST00000548262;ENST00000546373;ENST00000547134;ENSR00000173481	missense_variant;missense_variant,NMD_transcript_variant;non_coding_transcript_exon_variant,non_coding_transcript_variant;regulatory_region_variant	rs7978197,COSM4147421	C	0.1813	MODERATE;MODIFIER	23.3	0.39	2311	CCDS8987.1	gene=ENSG00000135678;cDNA=118;ProteinPos=24;Amino_acids=R/H;Codons=cGc/cA|gene=ENSG00000135678;cDNA=132;ProteinPos=24;Amino_acids=R/H;Codons=cGc/cA|gene=ENSG00000135678;cDNA=96;ProteinPos=24;Amino_acids=R/H;Codons=cGc/cA|gene=ENSG00000135678;cDNA=135;ProteinPos=24;Amino_acids=R/H;Codons=cGc/cA|gene=ENSG00000135678;cDNA=117;ProteinPos=24;Amino_acids=R/H;Codons=cGc/cA|gene=ENSG00000135678;cDNA=116;…	tolerated(1);tolerated_low_confidence(1);tolerated(0.83);tolerated(0.65)	benign(0);benign(0.001)	PHENO=0,1	AFR_MAF=T:0.6021|AMR_MAF=T:0.0677|EAS_MAF=T:0.003|EUR_MAF=T:0.0159|SAS_MAF=T:0.047	T	0.063	VE:T,1,1;SE:T,1,1	0	0	CPM
12:71016340	0.926173	PTPRB	C	T	T	1	1	T	1	1	T	1	1	T	132:A=36,0.94,V=28,1,D=26,1,VE=25,SE=17	ENST00000552253;ENST00000550358;ENST00000551525;ENST00000548122;ENST00000538174;ENST00000334414	non_coding_transcript_exon_variant,non_coding_transcript_variant;missense_variant;intron_variant	rs7298147	C	0.0198	MODIFIER;MODERATE	0.061	0.27	9665	CCDS44943.1	gene=ENSG00000127329;cDNA=564;ProteinPos=180;Amino_acids=G/S;Codons=Ggc/Ag|gene=ENSG00000127329;cDNA=560;ProteinPos=179;Amino_acids=G/S;Codons=Ggc/Ag|gene=ENSG00000127329;cDNA=583;ProteinPos=180;Amino_acids=G/S;Codons=Ggc/Agc	tolerated_low_confidence(0.56);tolerated(1);tolerated_low_confidence(1)	benign(0.001);benign(0);benign(0.002)	NA	AFR_MAF=T:0.0061|AMR_MAF=T:0.0216|EAS_MAF=T:0|EUR_MAF=T:0.0507|SAS_MAF=T:0.0256	T	0.051	VE:T,1,1;SE:T,1,1	0	0	PTPRB
12:7254669	0.903549	C1RL	A	C	C	1	1	C	1	1	C	1	1	C	164:A=42,0.98,V=24,1,D=33,1,VE=55,SE=10	ENST00000545337;ENST00000537833;ENST00000534950;ENST00000543933;ENST00000539803;ENST00000544702;ENST00000504702;ENST00000266542;ENST00000543941;ENST00000545280;ENST00000534969;ENSR00001627584	synonymous_variant;missense_variant,NMD_transcript_variant;upstream_gene_variant;non_coding_transcript_exon_variant,non_coding_transcript_variant;missense_variant;regulatory_region_variant	rs3742088	A	0	LOW;MODERATE;MODIFIER	0.007	0.42	21265	CCDS8573.1	gene=ENSG00000139178;cDNA=345;ProteinPos=105;Amino_acids=G;Codons=ggT/gg|gene=ENSG00000139178;cDNA=68;ProteinPos=24;Amino_acids=F/V;Codons=Ttc/Gt|gene=ENSG00000139178;cDNA=13;ProteinPos=5;Amino_acids=V/G;Codons=gTt/gG|gene=ENSG00000139178;cDNA=332;ProteinPos=29;Amino_acids=G;Codons=ggT/gg|gene=ENSG00000139178;cDNA=373;ProteinPos=22;Amino_acids=F/V;Codons=Ttc/Gt|gene=ENSG00000139178;cDNA=408;Prote…	tolerated_low_confidence(0.06)	unknown(0);benign(0.057)	TSSDistance=2113;4815	AFR_MAF=C:0.121|AMR_MAF=C:0.062|EAS_MAF=C:0.1409|EUR_MAF=C:0.0596|SAS_MAF=C:0.2127	C	0.096	VE:C,1,1;SE:C,1,1	0	0	C1RL
12:85277615	0.985182	SLC6A15	A	G	G	1	1	G	1	1	G	1	1	G	176:A=42,1,V=30,0.93,D=36,1,VE=63,SE=5	ENST00000551388;ENST00000552192;ENST00000450363;ENST00000551612;ENST00000266682;ENST00000547240	intron_variant,non_coding_transcript_variant;intron_variant;missense_variant;downstream_gene_variant	rs79063785	A	0.0473	MODIFIER;MODERATE	4.625	0.26	13621	CCDS53816.1;CCDS9027.1;CCDS9026.1	gene=ENSG00000072041;cDNA=1238;ProteinPos=260;Amino_acids=L/P;Codons=cTc/cCc	deleterious(0.01)	possibly_damaging(0.633)	NA	AFR_MAF=G:0.171|AMR_MAF=G:0.0159|EAS_MAF=G:0|EUR_MAF=G:0|SAS_MAF=G:0	G	0.013	VE:G,1,1;SE:G,0,1	0	0	SLC6A15
12:96312686	0.903476	CCDC38	C	A	A	1	1	A	1	1	A	1	1	A	194:A=73,0.99,V=45,1,D=33,1,VE=31,SE=12	ENST00000549752;ENST00000546803;ENST00000546947;ENST00000344280;ENSR00000435342;ENSR00001634413	downstream_gene_variant;3_prime_UTR_variant,NMD_transcript_variant;5_prime_UTR_variant;missense_variant;regulatory_region_variant	rs12368787	C	0.0669	MODIFIER;MODERATE	14.65	0.62	26843	CCDS9056.1	gene=ENSG00000165972;cDNA=664;ProteinPos=36;Amino_acids=V/F;Codons=Gtc/Ttc	tolerated(1)	benign(0)	NA	AFR_MAF=A:0.0401|AMR_MAF=A:0.0749|EAS_MAF=A:0.0278|EUR_MAF=A:0.1372|SAS_MAF=A:0.0654	A	0.098	VE:A,1,1;SE:A,1,1	0	0	CCDC38
13:113975768	0.972839	LAMP1;GRTP1	T	C	C	1	1	C	1	1	C	1	1	C	127:A=42,1,V=21,0.95,D=22,1,VE=30,SE=12	ENST00000472564;ENST00000332556;ENST00000375431;ENST00000471046;ENST00000375430;ENST00000397181;ENST00000326039	non_coding_transcript_exon_variant,non_coding_transcript_variant;missense_variant;downstream_gene_variant;upstream_gene_variant	rs9577230,COSM147722	T	0.0645	MODIFIER;MODERATE	0.002	0.28	6499;20310	CCDS41909.1;CCDS9534.2;CCDS66591.1	gene=ENSG00000185896;cDNA=1120;ProteinPos=309;Amino_acids=I/T;Codons=aTt/aC|gene=ENSG00000185896;cDNA=817;ProteinPos=256;Amino_acids=I/T;Codons=aTt/aCt	tolerated(1)	benign(0.001);benign(0.002)	TSSDistance=314|PHENO=0,1	AFR_MAF=C:0.1074|AMR_MAF=C:0.0562|EAS_MAF=C:0.1369|EUR_MAF=C:0.001|SAS_MAF=C:0.0031	C	0.026	VE:C,1,1;SE:C,1,1	0	0	LAMP1
13:46840996	0.932067	LRRC63;FAM206BP	A	C	C	1	1	C	1	1	C	1	1	C	154:A=75,1,V=26,1,D=53,1	ENST00000446175;ENST00000378805;ENST00000510179;ENST00000595396	missense_variant;upstream_gene_variant	rs41284167	A	0.1148	MODERATE;MODIFIER	0.02	0.35	34296;39851	CCDS61325.1	gene=ENSG00000173988;cDNA=1784;ProteinPos=480;Amino_acids=Y/S;Codons=tAt/tC|gene=ENSG00000173988;cDNA=1439;ProteinPos=480;Amino_acids=Y/S;Codons=tAt/tCt	tolerated(1)	benign(0)	TSSDistance=3216	AFR_MAF=C:0.3101|AMR_MAF=C:0.0821|EAS_MAF=C:0.0427|EUR_MAF=C:0.0338|SAS_MAF=C:0.0317	C	0.051	NA	0	0	LRRC63
13:84454655	0.9976	SLITRK1	A	C	C	1	1	C	1	1	C	1	1	C	92:A=32,1,V=22,1,D=22,1,VE=11,SE=5	ENST00000377084	missense_variant	rs145628951	A	0.0024	MODERATE	0.567	0.46	20297	CCDS9464.1	gene=ENSG00000178235;cDNA=1874;ProteinPos=330;Amino_acids=S/A;Codons=Tcc/Gcc	tolerated(0.82)	benign(0)	GENE_PHENO=1	AFR_MAF=C:0|AMR_MAF=C:0.0029|EAS_MAF=C:0.0099|EUR_MAF=C:0|SAS_MAF=C:0	C	0.002397	VE:C,1,1;SE:C,1,1	0	0	SLITRK1
14:100001003	0.950614	CCDC85C;CCNK	T	C	C	0.5	1	C	1	1	C	1	1	C	71:A=39,0.41,V=18,1,D=14,1	ENST00000556348;ENST00000554996;ENST00000557576;ENST00000555049;ENST00000380243;ENST00000554877;ENSR00000423569	intron_variant;missense_variant,splice_region_variant;regulatory_region_variant	rs10151574	T	0.1128	MODIFIER;MODERATE	6.853	0.34	35459;1596	CCDS45161.1	gene=ENSG00000090061;cDNA=1228;ProteinPos=374;Amino_acids=S/P;Codons=Tcc/Ccc	tolerated_low_confidence(0.28)	unknown(0)	NA	AFR_MAF=C:0.3941|AMR_MAF=C:0.0317|EAS_MAF=C:0.003|EUR_MAF=C:0.0109|SAS_MAF=C:0.0082	C	0.016	NA	0.5	0.5	CCNK
14:105398392	0.966146	PLD4	G	A	A	1	1	A	1	1	A	1	1	A	85:A=23,0.96,V=16,1,D=16,1,VE=30	ENST00000553861;ENST00000540372;ENST00000392593;ENST00000472702;ENST00000557573;ENST00000472901	upstream_gene_variant;missense_variant;non_coding_transcript_exon_variant,non_coding_transcript_variant;downstream_gene_variant	rs74316182,COSM3753833,COSM3753832	G	0.0254	MODIFIER;MODERATE	6.047	0.24	23792	CCDS9995.2	gene=ENSG00000166428;cDNA=1315;ProteinPos=375;Amino_acids=G/S;Codons=Ggc/Ag|gene=ENSG00000166428;cDNA=1270;ProteinPos=368;Amino_acids=G/S;Codons=Ggc/Agc	tolerated(0.51);tolerated(0.53)	benign(0.001);benign(0.004)	TSSDistance=105|PHENO=0,1,1	AFR_MAF=A:0.0015|AMR_MAF=A:0.0187|EAS_MAF=A:0.0218|EUR_MAF=A:0.0358|SAS_MAF=A:0.0552	A	NA	VE:A,1,1	0	0	PLD4
14:105517492	0.999873	GPR132	C	G	G	1	1	G	1	1	G	1	1	G	172:A=45,1,V=23,1,D=33,1,VE=68,SE=3	ENST00000549990;ENST00000546679;ENST00000329797;ENST00000551869;ENST00000539291;ENST00000392585	downstream_gene_variant;missense_variant;3_prime_UTR_variant,NMD_transcript_variant	rs148442549	C	0.0002	MODIFIER;MODERATE	0.93	0.41	17482	CCDS9997.1;CCDS61567.1	gene=ENSG00000183484;cDNA=1894;ProteinPos=328;Amino_acids=E/Q;Codons=Gag/Ca|gene=ENSG00000183484;cDNA=1984;ProteinPos=319;Amino_acids=E/Q;Codons=Gag/Ca|gene=ENSG00000183484;cDNA=1129;ProteinPos=328;Amino_acids=E/Q;Codons=Gag/Cag	tolerated(0.36);tolerated(0.34)	benign(0)	NA	AFR_MAF=G:0|AMR_MAF=G:0|EAS_MAF=G:0|EUR_MAF=G:0|SAS_MAF=G:0.001	T	NA	VE:G,1,1;SE:G,1,1	0	0	GPR132
14:105833679	0.956819	PACS2	A	G	G	1	1	G	1	1	G	1	1	G	151:A=36,1,V=24,1,D=22,1,VE=55,SE=14	ENST00000551692;ENST00000552138;ENST00000458164;ENST00000447393;ENST00000547217;ENST00000325438;ENST00000430725;ENST00000546915	upstream_gene_variant;non_coding_transcript_exon_variant,non_coding_transcript_variant;missense_variant;downstream_gene_variant	rs8010888	A	0.1368	MODIFIER;MODERATE	2.366	0.37	23794	CCDS45178.2;CCDS32168.1;CCDS58339.1	gene=ENSG00000179364;cDNA=728;ProteinPos=185;Amino_acids=T/A;Codons=Acc/Gc|gene=ENSG00000179364;cDNA=495;ProteinPos=155;Amino_acids=T/A;Codons=Acc/Gc|gene=ENSG00000179364;cDNA=1057;ProteinPos=118;Amino_acids=T/A;Codons=Acc/Gc|gene=ENSG00000179364;cDNA=851;ProteinPos=185;Amino_acids=T/A;Codons=Acc/Gcc	tolerated(1)	benign(0.001);benign(0)	TSSDistance=743	AFR_MAF=G:0.4864|AMR_MAF=G:0.0216|EAS_MAF=G:0.0159|EUR_MAF=G:0|SAS_MAF=G:0.0112	G	0.039	VE:G,1,1;SE:G,1,1	0	0	PACS2
14:20978721	0.968342	RNASE10	A	G	G	1	1	G	1	1	G	1	1	G	155:A=45,0.98,V=19,1,D=26,1,VE=59,SE=6	ENST00000430083;ENST00000328444	missense_variant	rs79798350	A	0.0479	MODERATE	0.006	0.15	19275	CCDS32035.1	gene=ENSG00000182545;cDNA=579;ProteinPos=59;Amino_acids=T/A;Codons=Aca/Gc|gene=ENSG00000182545;cDNA=110;ProteinPos=31;Amino_acids=T/A;Codons=Aca/Gca	tolerated(1);tolerated_low_confidence(1)	benign(0)	NA	AFR_MAF=G:0.1127|AMR_MAF=G:0.0173|EAS_MAF=G:0.001|EUR_MAF=G:0.0388|SAS_MAF=G:0.0399	G	0.031	VE:G,1,1;SE:G,1,1	0	0	RNASE10
14:20979022	0.968407	RNASE10	G	A	A	1	1	A	1	1	A	1	1	A	150:A=48,0.96,V=36,1,D=32,1,VE=28,SE=6	ENST00000430083;ENST00000328444	missense_variant	rs2067648	G	0.0479	MODERATE	0.003	0.23	19275	CCDS32035.1	gene=ENSG00000182545;cDNA=880;ProteinPos=159;Amino_acids=S/N;Codons=aGt/aA|gene=ENSG00000182545;cDNA=411;ProteinPos=131;Amino_acids=S/N;Codons=aGt/aAt	tolerated(1)	benign(0)	NA	AFR_MAF=A:0.1127|AMR_MAF=A:0.0173|EAS_MAF=A:0.001|EUR_MAF=A:0.0388|SAS_MAF=A:0.0399	A	0.031	VE:A,1,1;SE:A,1,0.5	0	0	RNASE10
14:21553057	0.938084	ARHGEF40	T	C	C	1	1	C	1	1	C	1	1	C	92:A=41,0.98,V=16,1,D=25,1,VE=2,SE=8	ENST00000557498;ENST00000554514;ENST00000298694;ENST00000298693;ENST00000556399;ENST00000553709;ENST00000555232;ENSR00001644638	upstream_gene_variant;non_coding_transcript_exon_variant,non_coding_transcript_variant;missense_variant;3_prime_UTR_variant,NMD_transcript_variant;regulatory_region_variant	rs943992,COSM3999217	T	0.0815	MODIFIER;MODERATE	0.014	0.39	25516	CCDS32041.1	gene=ENSG00000165801;cDNA=4062;ProteinPos=1312;Amino_acids=M/T;Codons=aTg/aC|gene=ENSG00000165801;cDNA=3964;ProteinPos=1312;Amino_acids=M/T;Codons=aTg/aCg	tolerated(0.48)	benign(0)	TSSDistance=2855|PHENO=0,1	AFR_MAF=C:0.1604|AMR_MAF=C:0.0375|EAS_MAF=C:0.0337|EUR_MAF=C:0.0497|SAS_MAF=C:0.0879	C	0.061	VE:C,1,1;SE:C,1,1	0	0	ARHGEF40
14:24114054	0.998979	DHRS2	C	T	T	1	1	T	1	1	T	1	1	T	156:A=50,1,V=30,1,D=44,1,VE=22,SE=10	ENST00000432832;ENST00000556701;ENST00000553600;ENST00000556729;ENST00000553896;ENST00000344777;ENST00000557535;ENST00000250383;ENST00000556550;ENSR00000415415	downstream_gene_variant;non_coding_transcript_exon_variant,non_coding_transcript_variant;missense_variant;synonymous_variant;regulatory_region_variant	rs112044307	C	0.0038	MODIFIER;MODERATE;LOW	2.969	0.32	18349	CCDS41927.1;CCDS9604.1	gene=ENSG00000100867;cDNA=394;ProteinPos=132;Amino_acids=L/F;Codons=Ctc/Tt|gene=ENSG00000100867;cDNA=1143;ProteinPos=235;Amino_acids=L;Codons=ctC/ct|gene=ENSG00000100867;cDNA=392;ProteinPos=232;Amino_acids=L/F;Codons=Ctc/Tt|gene=ENSG00000100867;cDNA=1170;ProteinPos=132;Amino_acids=L;Codons=ctC/ctT	tolerated(0.88);tolerated(0.22);tolerated(0.86)	benign(0.002);benign(0);benign(0.001)	NA	AFR_MAF=T:0.0136|AMR_MAF=T:0.0014|EAS_MAF=T:0|EUR_MAF=T:0|SAS_MAF=T:0	T	0.000906	VE:T,1,1;SE:T,1,1	0	0	DHRS2
14:24114483	0.962893	DHRS2	T	C	C	1	1	C	1	1	C	1	1	C	100:A=38,0.95,V=28,0.96,D=18,1,VE=5,SE=11	ENST00000432832;ENST00000556701;ENST00000553600;ENST00000556729;ENST00000553896;ENST00000344777;ENST00000557535;ENST00000250383;ENST00000556550;ENSR00000415415	downstream_gene_variant;non_coding_transcript_exon_variant,non_coding_transcript_variant;3_prime_UTR_variant;missense_variant;regulatory_region_variant	rs7156794	T	0.1142	MODIFIER;MODERATE	0.002	0.43	18349	CCDS41927.1;CCDS9604.1	gene=ENSG00000100867;cDNA=1313;ProteinPos=292;Amino_acids=V/A;Codons=gTa/gCa	tolerated_low_confidence(1)	unknown(0)	NA	AFR_MAF=C:0.4153|AMR_MAF=C:0.0303|EAS_MAF=C:0|EUR_MAF=C:0.002|SAS_MAF=C:0	C	0.034	VE:C,1,1;SE:C,0,0.5	0	0	DHRS2
14:26918100	0.999983	NOVA1	C	T	T	1	1	T	1	1	T	1	1	T	163:A=48,0.96,V=21,1,D=35,1,VE=45,SE=14	ENST00000549146;ENST00000539517;ENST00000347476;ENST00000465357;ENST00000549571;ENST00000267422;ENST00000546546;ENST00000483536;ENST00000449198	missense_variant;3_prime_UTR_variant,NMD_transcript_variant	rs762662114	C	0	MODERATE;MODIFIER	10.97	NA	7886	CCDS32061.1;CCDS32060.1	gene=ENSG00000139910;cDNA=526;ProteinPos=75;Amino_acids=V/I;Codons=Gta/At|gene=ENSG00000139910;cDNA=907;ProteinPos=197;Amino_acids=V/I;Codons=Gta/At|gene=ENSG00000139910;cDNA=373;ProteinPos=51;Amino_acids=V/I;Codons=Gta/At|gene=ENSG00000139910;cDNA=567;ProteinPos=173;Amino_acids=V/I;Codons=Gta/At|gene=ENSG00000139910;cDNA=963;ProteinPos=160;Amino_acids=V/I;Codons=Gta/At|gene=ENSG00000139910;cDNA=…	tolerated(1)	unknown(0);benign(0.008);benign(0.002)	NA		T	1.647e-05	VE:T,1,1;SE:T,1,1	0	0	NOVA1
14:38194107	0.942183	TTC6;SNORA42	A	G	G	1	1	G	1	1	G	1	1	G	130:A=53,1,V=40,0.95,D=37,0.97	ENST00000553443;ENST00000363515;ENST00000533625	missense_variant;downstream_gene_variant;3_prime_UTR_variant,NMD_transcript_variant	rs34543736	A	0.0343	MODERATE;MODIFIER	8.851	0.21	19739	NA	gene=ENSG00000139865;cDNA=1718;ProteinPos=573;Amino_acids=Y/C;Codons=tAt/tGt	tolerated(0.23)	benign(0.007)	NA	AFR_MAF=G:0.0008|AMR_MAF=G:0.0418|EAS_MAF=G:0|EUR_MAF=G:0.0875|SAS_MAF=G:0.0552	G	0.059	NA	0	0	TTC6
14:50799045	0.983427	ATP5S;CDKL1;RP11-247L20.4	T	C	C	1	1	C	1	1	C	1	1	C	148:A=49,1,V=36,0.97,D=32,1,VE=19,SE=12	ENST00000358473;ENST00000356146;ENST00000534267;ENST00000525911;ENST00000216378;ENST00000395834;ENST00000555403	intron_variant;downstream_gene_variant;missense_variant;3_prime_UTR_variant;upstream_gene_variant	rs61746924	T	0.0166	MODIFIER;MODERATE	11.4	0.41	18799;1781	CCDS9699.1	gene=ENSG00000100490;cDNA=344;ProteinPos=116;Amino_acids=N/D;Codons=Aac/Ga|gene=ENSG00000100490;cDNA=932;ProteinPos=302;Amino_acids=N/D;Codons=Aac/Gac	tolerated(0.9);tolerated(0.68)	benign(0.001);benign(0)	TSSDistance=4418	AFR_MAF=C:0.0552|AMR_MAF=C:0.0101|EAS_MAF=C:0|EUR_MAF=C:0.003|SAS_MAF=C:0	NA	NA	VE:C,1,1;SE:C,1,1	0	0	CDKL1
14:61924239	0.969297	PRKCH	G	A	A	1	1	A	1	1	A	1	1	A	107:A=44,1,V=26,1,D=29,1,VE=3,SE=5	ENST00000332981;ENST00000556778;ENST00000557559;ENST00000555082;ENST00000553726;ENST00000555604;ENST00000557585;ENST00000553889;ENST00000555185;ENSR00001647495	missense_variant;downstream_gene_variant;non_coding_transcript_exon_variant,non_coding_transcript_variant;intron_variant;regulatory_region_variant	CM070246,rs2230500,COSM147788	G	0.0605	MODERATE;MODIFIER	12.88	0.37	9403	CCDS9752.1	gene=ENSG00000027075;cDNA=1505;ProteinPos=374;Amino_acids=V/I;Codons=Gta/At|gene=ENSG00000027075;cDNA=855;ProteinPos=213;Amino_acids=V/I;Codons=Gta/At|gene=ENSG00000027075;cDNA=902;ProteinPos=374;Amino_acids=V/I;Codons=Gta/Ata	tolerated(0.25);tolerated(0.19);tolerated(0.08)	benign(0)	PHENO=1;1,1,1	AFR_MAF=A:0|AMR_MAF=A:0.0072|EAS_MAF=A:0.2688|EUR_MAF=A:0.008|SAS_MAF=A:0.0194	A	0.029	VE:A,1,1;SE:A,1,1	0	0	PRKCH
14:64497894	0.984209	SYNE2	C	A	A	1	1	A	1	1	A	1	1	A	178:A=51,1,V=31,1,D=49,1,VE=46,SE=1	ENST00000554584;ENST00000357395;ENST00000557005;ENST00000358025;ENST00000344113	missense_variant;5_prime_UTR_variant;non_coding_transcript_exon_variant,non_coding_transcript_variant	rs34625768	C	0.0491	MODERATE;MODIFIER	0.194	0.54	17084	CCDS9761.2;CCDS41963.1	gene=ENSG00000054654;cDNA=7091;ProteinPos=2347;Amino_acids=A/E;Codons=gCa/gA|gene=ENSG00000054654;cDNA=7270;ProteinPos=2347;Amino_acids=A/E;Codons=gCa/gA|gene=ENSG00000054654;cDNA=7252;ProteinPos=2347;Amino_acids=A/E;Codons=gCa/gAa	NA	benign(0.005);benign(0.002);benign(0)	PHENO=1;1	AFR_MAF=A:0.1528|AMR_MAF=A:0.0058|EAS_MAF=A:0.0149|EUR_MAF=A:0|SAS_MAF=A:0.0256	A	0.014	VE:A,1,1;SE:A,1,1	0	0	SYNE2
14:76249759	0.985186	TTLL5	A	G	G	1	1	G	1	1	G	1	1	G	133:A=36,1,V=25,0.96,D=16,1,VE=34,SE=22	ENST00000557636;ENST00000555422;ENST00000554510;ENST00000556893;ENST00000298832	missense_variant;downstream_gene_variant	rs148677697	A	0.0062	MODERATE;MODIFIER	0.069	0.65	19963	CCDS32124.1	gene=ENSG00000119685;cDNA=3129;ProteinPos=972;Amino_acids=T/A;Codons=Act/Gc|gene=ENSG00000119685;cDNA=1518;ProteinPos=467;Amino_acids=T/A;Codons=Act/Gc|gene=ENSG00000119685;cDNA=1595;ProteinPos=509;Amino_acids=T/A;Codons=Act/Gc|gene=ENSG00000119685;cDNA=3077;ProteinPos=958;Amino_acids=T/A;Codons=Act/Gct	tolerated(1)	benign(0)	NA	AFR_MAF=G:0|AMR_MAF=G:0|EAS_MAF=G:0|EUR_MAF=G:0.0119|SAS_MAF=G:0.0194	G	0.015	VE:G,1,1;SE:G,1,1	0	0	TTLL5
14:80971261	0.94993	CEP128	C	T	T	1	1	T	1	1	T	1	1	T	128:A=42,1,V=29,1,D=33,1,VE=22,SE=2	ENST00000555265;ENST00000556061;ENST00000281129;ENST00000553717;ENST00000554502	missense_variant;non_coding_transcript_exon_variant,non_coding_transcript_variant;3_prime_UTR_variant,NMD_transcript_variant	rs61744330	C	0.0631	MODERATE;MODIFIER	22.7	0.31	20359	CCDS32130.1	gene=ENSG00000100629;cDNA=3551;ProteinPos=1059;Amino_acids=V/M;Codons=Gtg/At|gene=ENSG00000100629;cDNA=371;ProteinPos=125;Amino_acids=V/M;Codons=Gtg/At|gene=ENSG00000100629;cDNA=3346;ProteinPos=1059;Amino_acids=V/M;Codons=Gtg/Atg	tolerated(0.23);tolerated(0.16)	benign(0)	NA	AFR_MAF=T:0.1694|AMR_MAF=T:0.0331|EAS_MAF=T:0.002|EUR_MAF=T:0.0517|SAS_MAF=T:0.0153	T	0.047	VE:T,1,1;SE:T,1,1	0	0	CEP128
14:91717259	0.967229	GPR68;CTD-2547L24.3	A	G	G	1	1	G	1	1	G	1	1	G	91:A=37,0.97,V=26,0.92,D=28,0.96	ENST00000529300;ENST00000554096;ENST00000553725;ENST00000531499;ENST00000238699;ENSR00001650000	intron_variant,non_coding_transcript_variant;missense_variant;downstream_gene_variant;intron_variant;regulatory_region_variant	rs28764190	A	0.0431	MODIFIER;MODERATE	1.646	0.1	4519	CCDS9894.2	gene=ENSG00000258875;cDNA=444;ProteinPos=98;Amino_acids=K/R;Codons=aAg/aGg	NA	unknown(0)	NA	AFR_MAF=G:0.1097|AMR_MAF=G:0.0159|EAS_MAF=G:0.001|EUR_MAF=G:0.0398|SAS_MAF=G:0.0194	G	0.023	NA	0	0	GPR68
15:24921468	0.974919	NPAP1	T	C	C	1	1	C	1	1	C	1	1	C	72:A=40,0.98,V=15,1,D=17,0.94	ENST00000329468	missense_variant	rs35870568,COSM1582902	T	0.0142	MODERATE	0.005	0.28	1190	CCDS10015.1	gene=ENSG00000185823;cDNA=928;ProteinPos=152;Amino_acids=W/R;Codons=Tgg/Cgg	tolerated(0.76)	benign(0)	PHENO=0,1	AFR_MAF=C:0.0023|AMR_MAF=C:0.0259|EAS_MAF=C:0|EUR_MAF=C:0.0318|SAS_MAF=C:0.0184	C	0.024	NA	0	0	NPAP1
15:24923283	0.974148	NPAP1	G	A	A	1	1	A	1	1	A	1	1	A	130:A=41,1,V=32,1,D=24,1,VE=21,SE=12	ENST00000329468	missense_variant	rs36032407	G	0.0148	MODERATE	0.279	0.27	1190	CCDS10015.1	gene=ENSG00000185823;cDNA=2743;ProteinPos=757;Amino_acids=A/T;Codons=Gct/Act	tolerated(1)	benign(0)	NA	AFR_MAF=A:0.0045|AMR_MAF=A:0.0259|EAS_MAF=A:0|EUR_MAF=A:0.0318|SAS_MAF=A:0.0184	A	0.026	VE:A,1,1;SE:A,1,1	0	0	NPAP1
15:24923799	0.974135	NPAP1	A	C	C	1	1	C	1	1	C	1	1	C	119:A=36,1,V=28,1,D=26,1,VE=25,SE=4	ENST00000329468;ENSR00001652478;ENSR00001450570	missense_variant;regulatory_region_variant	rs34413216	A	0.0148	MODERATE;MODIFIER	0.039	0.24	1190	CCDS10015.1	gene=ENSG00000185823;cDNA=3259;ProteinPos=929;Amino_acids=T/P;Codons=Aca/Cca	tolerated(0.26)	benign(0.001)	NA	AFR_MAF=C:0.0045|AMR_MAF=C:0.0259|EAS_MAF=C:0|EUR_MAF=C:0.0318|SAS_MAF=C:0.0184	C	0.026	VE:C,1,1;SE:C,1,1	0	0	NPAP1
15:34646769	0.985382	LPCAT4;NUTM1	G	A	A	1	1	A	1	1	A	1	1	A	125:A=42,0.95,V=27,1,D=39,1,VE=10,SE=7	ENST00000567507;ENST00000563748;ENST00000537011;ENST00000314891;ENST00000333756;ENST00000438749	downstream_gene_variant;missense_variant	rs61737334	G	0.023	MODIFIER;MODERATE	0.003	0.2	30059;29919	CCDS61585.1;CCDS32191.1;CCDS32190.1;CCDS61584.1	gene=ENSG00000184507;cDNA=1580;ProteinPos=400;Amino_acids=V/I;Codons=Gtt/At|gene=ENSG00000184507;cDNA=1269;ProteinPos=372;Amino_acids=V/I;Codons=Gtt/At|gene=ENSG00000184507;cDNA=1391;ProteinPos=390;Amino_acids=V/I;Codons=Gtt/Att	tolerated(0.98);tolerated(0.99)	benign(0.002)	NA	AFR_MAF=A:0.0613|AMR_MAF=A:0.0086|EAS_MAF=A:0|EUR_MAF=A:0.0249|SAS_MAF=A:0.0031	A	0.014	VE:A,1,1;SE:A,1,1	0	0	NUTM1
15:40912860	1	CASC5;RN7SL376P	G	A	A	1	1	A	1	1	A	1	1	A	161:A=52,1,V=33,1,D=53,1,VE=18,SE=5	ENST00000533001;ENST00000534204;ENST00000527044;ENST00000346991;ENST00000578594;ENST00000399668;ENST00000526913	non_coding_transcript_exon_variant,non_coding_transcript_variant;intron_variant,NMD_transcript_variant;synonymous_variant;missense_variant;upstream_gene_variant	rs755472529	*	0	MODIFIER;LOW;MODERATE	3.132	NA	24054;46392	CCDS42023.1;CCDS42024.1	gene=ENSG00000137812;cDNA=714;ProteinPos=113;Amino_acids=P;Codons=ccG/cc|gene=ENSG00000137812;cDNA=866;ProteinPos=159;Amino_acids=R/H;Codons=cGt/cA|gene=ENSG00000137812;cDNA=559;ProteinPos=133;Amino_acids=P;Codons=ccG/ccA	tolerated(1)	benign(0)	TSSDistance=4734;2470|GENE_PHENO=1		NA	NA	VE:A,0,1;SE:A,0,1	0	0	CASC5
15:40915640	1	CASC5	A	G	G	1	1	G	1	1	G	1	1	G	168:A=51,1,V=38,0.95,D=45,0.98,VE=33,SE=1	ENST00000533001;ENST00000534204;ENST00000527044;ENST00000532406;ENST00000346991;ENST00000399668;ENST00000526913	non_coding_transcript_exon_variant,non_coding_transcript_variant;intron_variant,NMD_transcript_variant;downstream_gene_variant;upstream_gene_variant;missense_variant;missense_variant,NMD_transcript_variant	-	*	0	MODIFIER;MODERATE	0.015	NA	24054	CCDS42023.1;CCDS42024.1	gene=ENSG00000137812;cDNA=3646;ProteinPos=1086;Amino_acids=S/G;Codons=Agc/Gg|gene=ENSG00000137812;cDNA=3339;ProteinPos=1060;Amino_acids=S/G;Codons=Agc/Gg|gene=ENSG00000137812;cDNA=311;ProteinPos=105;Amino_acids=S/G;Codons=Agc/Ggc	tolerated(1)	benign(0)	TSSDistance=4632|GENE_PHENO=1		NA	NA	VE:G,1,1;SE:G,0,0.5	0	0	CASC5
15:41797721	0.991999	LTK;ITPKA	G	T	T	1	1	T	1	1	T	1	1	T	119:A=39,1,V=34,1,D=35,1,VE=4,SE=7	ENST00000569283;ENST00000561619;ENST00000263800;ENST00000563518;ENST00000355166;ENST00000425927;ENST00000491007;ENST00000260386;ENST00000462816;ENST00000453182	non_coding_transcript_exon_variant,non_coding_transcript_variant;missense_variant;downstream_gene_variant	rs148513655,COSM3678177,COSM1559448,COSM3678176,COSM1559447	G	0.0066	MODIFIER;MODERATE	14.24	0.32	6721;6178	CCDS10077.1;CCDS10078.1;CCDS10076.1;CCDS45237.1	gene=ENSG00000062524;cDNA=886;ProteinPos=267;Amino_acids=R/S;Codons=Cgc/Ag|gene=ENSG00000062524;cDNA=1802;ProteinPos=569;Amino_acids=R/S;Codons=Cgc/Ag|gene=ENSG00000062524;cDNA=1692;ProteinPos=508;Amino_acids=R/S;Codons=Cgc/Ag|gene=ENSG00000062524;cDNA=1493;ProteinPos=439;Amino_acids=R/S;Codons=Cgc/Agc	tolerated(1);tolerated_low_confidence(1)	benign(0.001);benign(0)	PHENO=0,1,1,1,1	AFR_MAF=T:0.0008|AMR_MAF=T:0.0144|EAS_MAF=T:0.0169|EUR_MAF=T:0.004|SAS_MAF=T:0.001	A	NA	VE:T,1,1;SE:T,1,0.5	0	0	LTK
15:42148736	0.951598	RNA5SP393;SPTBN5	A	G	G	1	1	G	1	1	G	1	1	G	77:A=29,1,V=21,1,D=13,1,VE=8,SE=6	ENST00000363423;ENST00000320955	upstream_gene_variant;missense_variant	rs61733880	A	0.0525	MODIFIER;MODERATE	9.037	0.42	43293;15680	CCDS61599.1	gene=ENSG00000137877;cDNA=9097;ProteinPos=2957;Amino_acids=Y/H;Codons=Tac/Cac	NA	benign(0)	TSSDistance=4509	AFR_MAF=G:0.1165|AMR_MAF=G:0.0245|EAS_MAF=G:0|EUR_MAF=G:0.0338|SAS_MAF=G:0.0593	G	0.034	VE:G,1,1;SE:G,0,0.5	0	0	SPTBN5
15:42742312	1	ZNF106	C	T	T	1	1	T	1	1	T	1	1	T	93:A=29,1,V=33,1,D=31,1	ENST00000567041;ENST00000263805;ENST00000565611;ENST00000565380;ENST00000565948;ENST00000565500;ENST00000564754;ENST00000567772	downstream_gene_variant;missense_variant;intron_variant;upstream_gene_variant	rs368058761	*	0	MODIFIER;MODERATE	0.228	NA	12886	CCDS32208.1;CCDS61602.1;CCDS61603.1	gene=ENSG00000103994;cDNA=2416;ProteinPos=697;Amino_acids=A/T;Codons=Gct/Ac|gene=ENSG00000103994;cDNA=2181;ProteinPos=480;Amino_acids=A/T;Codons=Gct/Act	tolerated(1)	benign(0.001)	TSSDistance=1816;3516		NA	NA	NA	0	0	ZNF106
15:42985549	0.999866	STARD9	A	G	G	1	1	G	1	1	G	1	1	G	82:A=29,0.97,V=27,1,D=26,1	ENST00000290607;ENST00000562619	missense_variant;missense_variant,NMD_transcript_variant	rs573215252	A	0.0004	MODERATE	0.002	NA	19162	CCDS53935.1	gene=ENSG00000159433;cDNA=11830;ProteinPos=3925;Amino_acids=T/A;Codons=Act/Gc|gene=ENSG00000159433;cDNA=3757;ProteinPos=1253;Amino_acids=T/A;Codons=Act/Gct	tolerated(1)	benign(0)	NA	AFR_MAF=G:0|AMR_MAF=G:0|EAS_MAF=G:0|EUR_MAF=G:0.001|SAS_MAF=G:0.001	C	NA	NA	0	0	STARD9
15:48441554	0.966211	MYEF2	T	C	C	1	1	C	1	1	C	1	1	C	108:A=44,1,V=25,0.92,D=39,1	ENST00000324324;ENST00000560513;ENST00000561351;ENST00000560172;ENST00000560530;ENST00000558395;ENST00000267836;ENST00000559057;ENST00000558289;ENST00000561301;ENSR00000407504	missense_variant;non_coding_transcript_exon_variant,non_coding_transcript_variant;downstream_gene_variant;upstream_gene_variant;regulatory_region_variant	rs36075490	T	0.0715	MODERATE;MODIFIER	18.93	0.57	17940	CCDS32230.1	gene=ENSG00000104177;cDNA=1673;ProteinPos=465;Amino_acids=S/G;Codons=Agc/Gg|gene=ENSG00000104177;cDNA=611;ProteinPos=205;Amino_acids=S/G;Codons=Agc/Gg|gene=ENSG00000104177;cDNA=1437;ProteinPos=441;Amino_acids=S/G;Codons=Agc/Ggc	tolerated(0.49);tolerated(1)	benign(0)	TSSDistance=31;44	AFR_MAF=C:0.152|AMR_MAF=C:0.1138|EAS_MAF=C:0.0595|EUR_MAF=C:0.001|SAS_MAF=C:0.0174	C	0.032	NA	0	0	MYEF2
15:48499987	0.998519	SLC12A1;CTXN2	G	A	A	1	1	A	1	1	A	1	1	A	116:A=45,0.98,V=30,1,D=41,0.98	ENST00000561127;ENST00000330289;ENST00000380993;ENST00000417307;ENST00000396577;ENST00000558405;ENST00000559641;ENST00000561031	intron_variant,NMD_transcript_variant;missense_variant;downstream_gene_variant;intron_variant	rs35342218	G	0.0036	MODIFIER;MODERATE	7.949	0.49	10910;31109	CCDS10129.2;CCDS45254.1;CCDS53940.1	gene=ENSG00000074803;cDNA=257;ProteinPos=24;Amino_acids=S/N;Codons=aGt/aA|gene=ENSG00000074803;cDNA=287;ProteinPos=24;Amino_acids=S/N;Codons=aGt/aA|gene=ENSG00000074803;cDNA=286;ProteinPos=24;Amino_acids=S/N;Codons=aGt/aA|gene=ENSG00000074803;cDNA=85;ProteinPos=24;Amino_acids=S/N;Codons=aGt/aA|gene=ENSG00000074803;cDNA=71;ProteinPos=24;Amino_acids=S/N;Codons=aGt/aAt	tolerated(1)	benign(0.001);benign(0)	GENE_PHENO=1	AFR_MAF=A:0.0136|AMR_MAF=A:0|EAS_MAF=A:0|EUR_MAF=A:0|SAS_MAF=A:0	A	0.001367	NA	0	0	SLC12A1
15:58833993	0.923486	LIPC	G	A	A	1	1	A	1	1	A	1	1	A	75:A=33,1,V=23,1,D=19,1	ENST00000299022;ENST00000414170;ENST00000356113;ENST00000560664;ENST00000433326;ENST00000559845	missense_variant;non_coding_transcript_exon_variant,non_coding_transcript_variant;intron_variant	rs6078,CM004612	G	0.1242	MODERATE;MODIFIER	0.001	0.16	6619	CCDS10166.1	gene=ENSG00000166035;cDNA=518;ProteinPos=95;Amino_acids=V/M;Codons=Gtg/At|gene=ENSG00000166035;cDNA=570;ProteinPos=95;Amino_acids=V/M;Codons=Gtg/At|gene=ENSG00000166035;cDNA=898;ProteinPos=95;Amino_acids=V/M;Codons=Gtg/Atg	tolerated(1)	benign(0.008);benign(0.028)	PHENO=1;0,1	AFR_MAF=A:0.0787|AMR_MAF=A:0.0562|EAS_MAF=A:0.3284|EUR_MAF=A:0.0348|SAS_MAF=A:0.1155	A	NA	NA	0	0	LIPC
15:68609647	0.917519	ITGA11	G	T	T	1	1	T	1	1	T	1	1	T	119:A=28,1,V=22,1,D=32,1,VE=21,SE=16	ENST00000315757;ENST00000423218	missense_variant	rs2271725,COSM3999591	G	0.1635	MODERATE	0.521	0.27	6136	CCDS45291.1	gene=ENSG00000137809;cDNA=2758;ProteinPos=891;Amino_acids=Q/K;Codons=Caa/Aa|gene=ENSG00000137809;cDNA=2767;ProteinPos=891;Amino_acids=Q/K;Codons=Caa/Aaa	tolerated(1)	benign(0)	PHENO=0,1	AFR_MAF=T:0.298|AMR_MAF=T:0.1556|EAS_MAF=T:0.2381|EUR_MAF=T:0.0268|SAS_MAF=T:0.0511	T	0.079	VE:T,1,1;SE:T,1,1	0	0	ITGA11
15:81173308	0.999992	KIAA1199	G	A	A	1	1	A	1	1	A	1	1	A	127:A=47,1,V=27,1,D=32,1,VE=18,SE=3	ENST00000356249;ENST00000220244;ENST00000394685	missense_variant	rs778020593,COSM4057250	G	0	MODERATE	3.131	NA	29213	CCDS10315.1	gene=ENSG00000103888;cDNA=807;ProteinPos=150;Amino_acids=A/T;Codons=Gct/Ac|gene=ENSG00000103888;cDNA=736;ProteinPos=150;Amino_acids=A/T;Codons=Gct/Ac|gene=ENSG00000103888;cDNA=867;ProteinPos=150;Amino_acids=A/T;Codons=Gct/Act	tolerated(1)	benign(0)	PHENO=0,1		A	8.236e-06	VE:A,1,1;SE:A,1,1	0	0	KIAA1199
16:16276292	0.981774	ABCC6	T	C	C	1	1	C	1	1	C	1	1	C	131:A=32,1,V=32,1,D=26,1,VE=34,SE=7	ENST00000574094;ENST00000576683;ENST00000205557;ENST00000456970	intron_variant,non_coding_transcript_variant;upstream_gene_variant;missense_variant;missense_variant,NMD_transcript_variant	rs59593133	T	0.023	MODIFIER;MODERATE	0.007	0.28	57	CCDS10568.1	gene=ENSG00000091262;cDNA=2254;ProteinPos=742;Amino_acids=I/V;Codons=Atc/Gt|gene=ENSG00000091262;cDNA=2224;ProteinPos=742;Amino_acids=I/V;Codons=Atc/Gtc	tolerated(0.43);tolerated(0.41)	benign(0);benign(0.001)	TSSDistance=4914|GENE_PHENO=1	AFR_MAF=C:0.0552|AMR_MAF=C:0.0101|EAS_MAF=C:0|EUR_MAF=C:0.0129|SAS_MAF=C:0.0225	C	0.018	VE:C,1,1;SE:C,1,1	0	0	ABCC6
16:20432605	0.904803	ACSM5	A	G	G	1	1	G	1	1	G	1	1	G	106:A=36,0.97,V=19,0.95,D=22,1,VE=20,SE=9	ENST00000570305;ENST00000575584;ENST00000574748;ENST00000573920;ENST00000331849;ENSR00000504996	non_coding_transcript_exon_variant,non_coding_transcript_variant;downstream_gene_variant;missense_variant,NMD_transcript_variant;missense_variant;regulatory_region_variant	rs59025904,COSM4128774	A	0.1366	MODIFIER;MODERATE	0.001	0.17	26060	CCDS10585.1	gene=ENSG00000183549;cDNA=10;ProteinPos=4;Amino_acids=M/V;Codons=Atg/Gt|gene=ENSG00000183549;cDNA=796;ProteinPos=217;Amino_acids=M/V;Codons=Atg/Gtg	tolerated(1)	benign(0.001);benign(0)	PHENO=0,1	AFR_MAF=G:0.3079|AMR_MAF=G:0.0605|EAS_MAF=G:0.0615|EUR_MAF=G:0.0487|SAS_MAF=G:0.1268	G	0.093	VE:G,1,1;SE:G,1,1	0	0	ACSM5
16:2580912	0.97737	AMDHD2;CEMP1;ATP6C;MIR3178	T	C	C	1	1	C	1	1	C	1	1	C	105:A=27,1,V=19,1,D=19,1,VE=40	ENST00000565963;ENST00000563145;ENST00000293971;ENST00000565480;ENST00000382350;ENST00000569317;ENST00000568263;ENST00000561487;ENST00000569879;ENST00000566706;ENST00000566947;ENST00000581887;ENST00000563444;ENST00000567119;ENST00000565570;ENST00000563556;ENST00000563453;ENST00000302956;ENST00000570028;ENST00000567475;ENST00000569219;ENST00000413459;ENST00000563633	downstream_gene_variant;intron_variant;missense_variant;non_coding_transcript_exon_variant,non_coding_transcript_variant;3_prime_UTR_variant	rs13331643	T	0.0715	MODIFIER;MODERATE	0.013	0.34	24262;32553;38381	CCDS42108.1;CCDS10471.1;CCDS53984.1	gene=ENSG00000205923;cDNA=509;ProteinPos=55;Amino_acids=K/E;Codons=Aag/Ga|gene=ENSG00000205923;cDNA=498;ProteinPos=55;Amino_acids=K/E;Codons=Aag/Gag	tolerated_low_confidence(1)	benign(0)	NA	AFR_MAF=C:0.2564|AMR_MAF=C:0.0231|EAS_MAF=C:0|EUR_MAF=C:0.002|SAS_MAF=C:0.001	C	0.021	VE:C,1,1	0	0	CEMP1
16:27268779	0.963988	NSMCE1	G	C	C	1	1	C	1	1	C	1	1	C	100:A=32,1,V=16,1,D=23,1,VE=10,SE=19	ENST00000564342;ENST00000569236;ENST00000563273;ENST00000567710;ENST00000566087;ENST00000565626;ENST00000563900;ENST00000563512;ENST00000361439;ENST00000565070;ENST00000561960	missense_variant;missense_variant,NMD_transcript_variant;non_coding_transcript_exon_variant,non_coding_transcript_variant	rs7195194,COSM3754814,COSM969222	G	0.0905	MODERATE;MODIFIER	3.857	0.15	29897	CCDS10628.2	gene=ENSG00000169189;cDNA=304;ProteinPos=38;Amino_acids=T/R;Codons=aCg/aG|gene=ENSG00000169189;cDNA=395;ProteinPos=38;Amino_acids=T/R;Codons=aCg/aG|gene=ENSG00000169189;cDNA=159;ProteinPos=38;Amino_acids=T/R;Codons=aCg/aG|gene=ENSG00000169189;cDNA=364;ProteinPos=38;Amino_acids=T/R;Codons=aCg/aG|gene=ENSG00000169189;cDNA=179;ProteinPos=38;Amino_acids=T/R;Codons=aCg/aG|gene=ENSG00000169189;cDNA=192…	tolerated(0.86);tolerated_low_confidence(0.5);tolerated(1);tolerated(0.87);tolerated(0.83)	benign(0);benign(0.002)	PHENO=0,1,1	AFR_MAF=C:0.3124|AMR_MAF=C:0.0447|EAS_MAF=C:0|EUR_MAF=C:0.008|SAS_MAF=C:0.001	A	NA	VE:C,1,1;SE:C,1,1	0	0	NSMCE1
16:28508666	0.998523	CLN3;APOBR;IL27	T	G	G	1	1	G	1	1	G	1	1	G	153:A=43,1,V=14,1,D=18,1,VE=67,SE=11	ENST00000567804;ENST00000563874;ENST00000566816;ENST00000328423;ENST00000566040;ENST00000566472;ENST00000431282;ENST00000356897;ENST00000564831;ENST00000568075;ENST00000569430;ENST00000567160	upstream_gene_variant;missense_variant;downstream_gene_variant	rs372108752	T	0.0026	MODIFIER;MODERATE	0.496	NA	2074;24087;19157	CCDS10633.1;CCDS58442.1;CCDS10632.1	gene=ENSG00000184730;cDNA=2287;ProteinPos=759;Amino_acids=D/E;Codons=gaT/ga|gene=ENSG00000184730;cDNA=2337;ProteinPos=768;Amino_acids=D/E;Codons=gaT/gaG	tolerated(0.74);tolerated(0.79)	benign(0)	TSSDistance=4572;2769;1789;1770;3359;1811;1800|GENE_PHENO=1	AFR_MAF=G:0|AMR_MAF=G:0|EAS_MAF=G:0.002|EUR_MAF=G:0|SAS_MAF=G:0.0112	G	0.0009093	VE:G,1,1;SE:G,1,1	0	0	APOBR
16:3017854	0.922041	PKMYT1;KREMEN2;PAQR4	G	C	C	1	1	C	1	1	C	1	1	C	100:A=31,1,V=19,1,D=17,1,VE=10,SE=23	ENST00000574333;ENST00000303746;ENST00000576565;ENST00000575981;ENST00000262300;ENST00000574988;ENST00000575040;ENST00000573944;ENST00000431515;ENST00000571102;ENST00000440027;ENST00000572687;ENST00000293978;ENST00000571007;ENST00000319500;ENST00000572045;ENST00000318782;ENST00000575885;ENST00000574730;ENST00000574680;ENST00000575769;ENST00000574385;ENST00000572832	downstream_gene_variant;missense_variant;upstream_gene_variant;synonymous_variant;3_prime_UTR_variant	rs11866302	G	0.1216	MODIFIER;MODERATE;LOW	0.014	0.24	29650;18797;26386	CCDS10483.1;CCDS10486.1;CCDS58414.1;CCDS45391.1;CCDS66912.1;CCDS66911.1;CCDS58412.1;CCDS10484.1;CCDS10485.1;CCDS58413.1;CCDS58415.1	gene=ENSG00000131650;cDNA=1799;ProteinPos=408;Amino_acids=A/P;Codons=Gct/Cc|gene=ENSG00000131650;cDNA=1351;ProteinPos=369;Amino_acids=G;Codons=ggG/gg|gene=ENSG00000131650;cDNA=1352;ProteinPos=381;Amino_acids=A/P;Codons=Gct/Cc|gene=ENSG00000131650;cDNA=1272;ProteinPos=342;Amino_acids=G;Codons=ggG/ggC	tolerated(1)	benign(0)	TSSDistance=1488;3125;1705;1417;1392	AFR_MAF=C:0.4009|AMR_MAF=C:0.0519|EAS_MAF=C:0|EUR_MAF=C:0.0338|SAS_MAF=C:0.0092	C	0.031	VE:C,0,1;SE:C,0,0.5	0	0	KREMEN2
16:30666480	0.990893	PRR14;FBRS	A	G	G	1	1	G	1	1	G	1	1	G	131:A=46,0.98,V=26,0.96,D=31,1,VE=20,SE=8	ENST00000567322;ENST00000569864;ENST00000567989;ENST00000287463;ENST00000484152;ENST00000571654;ENST00000563211;ENST00000565410;ENST00000568722;ENST00000563399;ENST00000356166;ENST00000543786;ENST00000542965;ENST00000568754;ENST00000498588;ENST00000564946;ENST00000565977;ENST00000300835	non_coding_transcript_exon_variant,non_coding_transcript_variant;downstream_gene_variant;upstream_gene_variant;intron_variant,non_coding_transcript_variant;missense_variant	rs73536441	A	0.0294	MODIFIER;MODERATE	0.012	0.3	28458;20442	CCDS10687.1	gene=ENSG00000156858;cDNA=1645;ProteinPos=397;Amino_acids=T/A;Codons=Acc/Gc|gene=ENSG00000156858;cDNA=1500;ProteinPos=397;Amino_acids=T/A;Codons=Acc/Gcc	tolerated(1)	benign(0)	TSSDistance=4767;4763;3272;4759;560	AFR_MAF=G:0.1051|AMR_MAF=G:0.0101|EAS_MAF=G:0|EUR_MAF=G:0|SAS_MAF=G:0.001	G	0.008331	VE:G,1,1;SE:G,1,1	0	0	PRR14
16:3613004	0.906512	NLRC3	A	G	G	1	1	G	1	1	G	1	1	G	71:A=27,1,V=15,1,D=17,1,VE=12	ENST00000301749;ENST00000603507;ENST00000603128;ENST00000324659;ENST00000359128;ENST00000419350;ENST00000448023;ENST00000603055	splice_region_variant,intron_variant;splice_region_variant,intron_variant,non_coding_transcript_variant;missense_variant;downstream_gene_variant	rs8044546	A	0.1218	LOW;MODERATE;MODIFIER	1.229	0.1	29889	NA	gene=ENSG00000167984;cDNA=2310;ProteinPos=627;Amino_acids=I/T;Codons=aTa/aCa	NA	benign(0.002)	NA	AFR_MAF=G:0.2806|AMR_MAF=G:0.1009|EAS_MAF=G:0.0546|EUR_MAF=G:0.0676|SAS_MAF=G:0.047	G	0.04	VE:G,1,1	0	0	NLRC3
16:3613928	0.927965	NLRC3	A	G	G	1	1	G	1	1	G	1	1	G	76:A=33,1,V=16,1,D=25,0.96,VE=2	ENST00000301749;ENST00000603507;ENST00000603128;ENST00000324659;ENST00000359128;ENST00000419350;ENST00000448023;ENST00000603055	missense_variant;non_coding_transcript_exon_variant,non_coding_transcript_variant;downstream_gene_variant	rs45483498,COSM3754889,COSM3754890	A	0.0837	MODERATE;MODIFIER	0.001	0.23	29889	NA	gene=ENSG00000167984;cDNA=1416;ProteinPos=337;Amino_acids=M/T;Codons=aTg/aC|gene=ENSG00000167984;cDNA=1151;ProteinPos=384;Amino_acids=M/T;Codons=aTg/aC|gene=ENSG00000167984;cDNA=1386;ProteinPos=319;Amino_acids=M/T;Codons=aTg/aC|gene=ENSG00000167984;cDNA=1491;ProteinPos=337;Amino_acids=M/T;Codons=aTg/aC|gene=ENSG00000167984;cDNA=1338;ProteinPos=384;Amino_acids=M/T;Codons=aTg/aCg	tolerated(0.98);tolerated(1);tolerated(0.96);tolerated(0.89)	benign(0);benign(0.008)	PHENO=0,1,1	AFR_MAF=G:0.146|AMR_MAF=G:0.0865|EAS_MAF=G:0.0546|EUR_MAF=G:0.0666|SAS_MAF=G:0.045	G	0.069	VE:G,0,1	0	0	NLRC3
16:3645607	0.93409	SLX4	A	G	G	1	1	G	1	1	G	1	1	G	92:A=34,1,V=15,0.8,D=21,1,VE=14,SE=8	ENST00000294008;ENST00000466154	missense_variant,splice_region_variant;downstream_gene_variant	rs77985244	A	0.0621	MODERATE;MODIFIER	0.006	0.29	23845	CCDS10506.2	gene=ENSG00000188827;cDNA=2653;ProteinPos=671;Amino_acids=L/S;Codons=tTg/tCg	tolerated(1)	benign(0)	GENE_PHENO=1	AFR_MAF=G:0.0779|AMR_MAF=G:0.0735|EAS_MAF=G:0.0506|EUR_MAF=G:0.0646|SAS_MAF=G:0.0419	G	0.065	VE:G,1,0.5;SE:G,0,0.5	0	0	SLX4
16:3647692	0.937536	SLX4	A	C	C	1	1	C	1	1	C	1	1	C	135:A=51,1,V=34,1,D=24,1,VE=19,SE=7	ENST00000294008;ENST00000486524;ENST00000466154	missense_variant;downstream_gene_variant;non_coding_transcript_exon_variant,non_coding_transcript_variant	rs74319927	A	0.0549	MODERATE;MODIFIER	12.02	0.5	23845	CCDS10506.2	gene=ENSG00000188827;cDNA=2012;ProteinPos=457;Amino_acids=N/K;Codons=aaT/aaG	tolerated(1)	benign(0)	GENE_PHENO=1	AFR_MAF=C:0.0507|AMR_MAF=C:0.0706|EAS_MAF=C:0.0506|EUR_MAF=C:0.0656|SAS_MAF=C:0.0429	C	0.062	VE:C,1,1;SE:C,1,1	0	0	SLX4
16:3650987	0.937545	SLX4	T	C	C	1	1	C	1	1	C	1	1	C	129:A=38,0.95,V=32,0.97,D=18,0.94,VE=38,SE=3	ENST00000294008;ENST00000486524;ENST00000466154	missense_variant;non_coding_transcript_exon_variant,non_coding_transcript_variant	rs113490934	T	0.0545	MODERATE;MODIFIER	0.001	0.22	23845	CCDS10506.2	gene=ENSG00000188827;cDNA=1797;ProteinPos=386;Amino_acids=M/V;Codons=Atg/Gtg	tolerated(0.39)	benign(0)	GENE_PHENO=1	AFR_MAF=C:0.0507|AMR_MAF=C:0.0706|EAS_MAF=C:0.0506|EUR_MAF=C:0.0646|SAS_MAF=C:0.0419	C	0.062	VE:C,1,1;SE:C,1,1	0	0	SLX4
16:4649300	0.923948	C16orf96	C	G	G	1	1	G	1	1	G	0.5	1	G	111:A=44,1,V=28,1,D=26,0.42,VE=10,SE=3	ENST00000444310	missense_variant	rs7195763	C	0.126	MODERATE	11.76	0.21	40031	CCDS53986.1	gene=ENSG00000205832;cDNA=3143;ProteinPos=1048;Amino_acids=S/C;Codons=tCt/tGt	tolerated(0.22)	possibly_damaging(0.843)	NA	AFR_MAF=G:0.416|AMR_MAF=G:0.0432|EAS_MAF=G:0.003|EUR_MAF=G:0.0457|SAS_MAF=G:0.002	G	0.057	VE:G,1,1;SE:G,1,1	0.5	0.5	C16orf96
16:48121912	0.984458	ABCC12	A	G	G	1	1	G	1	1	G	1	1	G	123:A=34,1,V=16,1,D=39,1,VE=31,SE=3	ENST00000532494;ENST00000532355;ENST00000529504;ENST00000526251;ENST00000416054;ENST00000448542;ENST00000497206;ENST00000311303;ENST00000534418;ENST00000529084;ENSR00001666687	3_prime_UTR_variant,NMD_transcript_variant;upstream_gene_variant;non_coding_transcript_exon_variant,non_coding_transcript_variant;3_prime_UTR_variant;missense_variant;regulatory_region_variant	rs34106426	A	0.0477	MODIFIER;MODERATE	0.099	0.49	14640	CCDS10730.1	gene=ENSG00000140798;cDNA=3906;ProteinPos=1187;Amino_acids=I/T;Codons=aTt/aCt	tolerated(0.77)	benign(0)	TSSDistance=1361	AFR_MAF=G:0.1732|AMR_MAF=G:0.013|EAS_MAF=G:0|EUR_MAF=G:0.001|SAS_MAF=G:0	G	0.014	VE:G,1,1;SE:G,1,0.5	0	0	ABCC12
16:4812705	0.968648	ZNF500	A	G	G	1	1	G	1	1	G	1	1	G	115:A=26,1,V=27,0.96,D=22,1,VE=27,SE=13	ENST00000588602;ENST00000592425;ENST00000585977;ENST00000545009;ENST00000589422;ENST00000219478	downstream_gene_variant;upstream_gene_variant;missense_variant;missense_variant,NMD_transcript_variant	rs61733564	A	0.0447	MODIFIER;MODERATE	0.159	0.24	23716	CCDS32383.1	gene=ENSG00000103199;cDNA=765;ProteinPos=156;Amino_acids=F/S;Codons=tTc/tC|gene=ENSG00000103199;cDNA=450;ProteinPos=142;Amino_acids=S/P;Codons=Tct/Cc|gene=ENSG00000103199;cDNA=767;ProteinPos=156;Amino_acids=F/S;Codons=tTc/tCc	tolerated(0.84);deleterious_low_confidence(0.03);tolerated(0.52)	benign(0);possibly_damaging(0.514)	TSSDistance=4129	AFR_MAF=G:0.1316|AMR_MAF=G:0.0216|EAS_MAF=G:0.004|EUR_MAF=G:0.0239|SAS_MAF=G:0.0072	G	0.031	VE:G,1,1;SE:G,1,1	0	0	ZNF500
16:48134784	0.972877	ABCC12	A	G	G	1	1	G	1	1	G	1	1	G	139:A=43,0.95,V=24,1,D=23,1,VE=30,SE=19	ENST00000532494;ENST00000529504;ENST00000416054;ENST00000448542;ENST00000497206;ENST00000311303;ENST00000534418;ENST00000529084;ENSR00001666689	stop_lost,splice_region_variant,NMD_transcript_variant;missense_variant,splice_region_variant,NMD_transcript_variant;splice_region_variant,3_prime_UTR_variant;missense_variant,splice_region_variant;splice_region_variant,3_prime_UTR_variant,NMD_transcript_variant;regulatory_region_variant	rs6500304	A	0.0867	HIGH;MODERATE;LOW;MODIFIER	0.021	0.42	14640	CCDS10730.1	gene=ENSG00000140798;cDNA=3034;ProteinPos=1010;Amino_acids=*/Q;Codons=Tag/Ca|gene=ENSG00000140798;cDNA=2807;ProteinPos=934;Amino_acids=L/P;Codons=cTa/cC|gene=ENSG00000140798;cDNA=3383;ProteinPos=1013;Amino_acids=Y/H;Codons=Tat/Ca|gene=ENSG00000140798;cDNA=3017;ProteinPos=931;Amino_acids=*/Q;Codons=Tag/Cag	tolerated_low_confidence(0.25);tolerated(0.17)	benign(0);benign(0.009)	NA	AFR_MAF=G:0.3101|AMR_MAF=G:0.0331|EAS_MAF=G:0|EUR_MAF=G:0.001|SAS_MAF=G:0	T	NA	VE:G,1,1;SE:G,1,1	0	0	ABCC12
16:48134856	0.973109	ABCC12	T	A	A	1	1	A	1	1	A	1	1	A	116:A=44,1,V=15,1,D=17,1,VE=31,SE=9	ENST00000532494;ENST00000529504;ENST00000416054;ENST00000448542;ENST00000497206;ENST00000311303;ENST00000534418;ENST00000529084;ENSR00001666689	missense_variant,NMD_transcript_variant;3_prime_UTR_variant;missense_variant;3_prime_UTR_variant,NMD_transcript_variant;regulatory_region_variant	rs6500305	T	0.0865	MODERATE;MODIFIER	5.627	0.53	14640	CCDS10730.1	gene=ENSG00000140798;cDNA=2962;ProteinPos=986;Amino_acids=T/S;Codons=Acc/Tc|gene=ENSG00000140798;cDNA=2735;ProteinPos=910;Amino_acids=H/L;Codons=cAc/cT|gene=ENSG00000140798;cDNA=3311;ProteinPos=989;Amino_acids=T/S;Codons=Acc/Tc|gene=ENSG00000140798;cDNA=2945;ProteinPos=907;Amino_acids=H/L;Codons=cAc/cTc	tolerated(1);tolerated_low_confidence(1)	benign(0)	NA	AFR_MAF=A:0.3094|AMR_MAF=A:0.0331|EAS_MAF=A:0|EUR_MAF=A:0.001|SAS_MAF=A:0	A	0.024	VE:A,1,1;SE:A,1,1	0	0	ABCC12
16:48149467	0.978919	ABCC12	A	G	G	1	1	G	1	1	G	1	1	G	78:A=33,0.94,V=7,0.86,D=15,1,VE=4,SE=19	ENST00000532494;ENST00000533185;ENST00000529504;ENST00000416054;ENST00000448542;ENST00000497206;ENST00000311303;ENST00000534418;ENST00000529084	synonymous_variant,NMD_transcript_variant;upstream_gene_variant;missense_variant;synonymous_variant;missense_variant,NMD_transcript_variant	rs9302750	A	0.0673	LOW;MODIFIER;MODERATE	0.004	0.35	14640	CCDS10730.1	gene=ENSG00000140798;cDNA=1854;ProteinPos=616;Amino_acids=A;Codons=gcT/gc|gene=ENSG00000140798;cDNA=1781;ProteinPos=592;Amino_acids=L/P;Codons=cTg/cC|gene=ENSG00000140798;cDNA=2194;ProteinPos=558;Amino_acids=A;Codons=gcT/gc|gene=ENSG00000140798;cDNA=1900;ProteinPos=616;Amino_acids=L/P;Codons=cTg/cC|gene=ENSG00000140798;cDNA=2272;ProteinPos=592;Amino_acids=A;Codons=gcT/gcC	deleterious_low_confidence(0.02)	unknown(0)	TSSDistance=123	AFR_MAF=G:0.2428|AMR_MAF=G:0.0216|EAS_MAF=G:0|EUR_MAF=G:0.001|SAS_MAF=G:0	G	0.019	VE:G,1,1;SE:G,1,1	0	0	ABCC12
16:50711334	0.943596	SNX20	G	A	A	1	1	A	1	1	A	1	1	A	144:A=42,1,V=22,1,D=20,1,VE=50,SE=10	ENST00000568993;ENST00000423026;ENST00000330943;ENST00000300590;ENSR00001667050;ENSR00001667049	missense_variant,NMD_transcript_variant;missense_variant;regulatory_region_variant	rs1131716,COSM148074,COSM4129100,COSM4129101	G	0.1554	MODERATE;MODIFIER	1.3	0.25	30390	CCDS10744.1;CCDS45481.1;CCDS10745.1	gene=ENSG00000167208;cDNA=226;ProteinPos=35;Amino_acids=P/L;Codons=cCg/cT|gene=ENSG00000167208;cDNA=236;ProteinPos=35;Amino_acids=P/L;Codons=cCg/cT|gene=ENSG00000167208;cDNA=276;ProteinPos=35;Amino_acids=P/L;Codons=cCg/cT|gene=ENSG00000167208;cDNA=277;ProteinPos=35;Amino_acids=P/L;Codons=cCg/cTg	tolerated_low_confidence(0.9);tolerated_low_confidence(0.12);tolerated(0.44)	benign(0.003);benign(0.008);benign(0.01)	PHENO=0,1,1,1	AFR_MAF=A:0.4697|AMR_MAF=A:0.0591|EAS_MAF=A:0.1071|EUR_MAF=A:0.002|SAS_MAF=A:0.0061	A	0.051	VE:A,1,1;SE:A,1,1	0	0	SNX20
16:597905	0.973294	CAPN15;LA16c-366D1.3;MIR3176	T	C	C	1	1	C	1	1	C	1	1	C	135:A=38,0.97,V=17,1,D=21,0.9,VE=48,SE=11	ENST00000565010;ENST00000219611;ENST00000568988;ENST00000565879;ENST00000582210;ENST00000562370;ENST00000566977	upstream_gene_variant;missense_variant;synonymous_variant;intron_variant,non_coding_transcript_variant;downstream_gene_variant	rs76534191	T	0.0361	MODIFIER;MODERATE;LOW	0.001	0.27	11182;38345	CCDS10410.1	gene=ENSG00000103326;cDNA=1430;ProteinPos=356;Amino_acids=V/A;Codons=gTg/gC|gene=ENSG00000103326;cDNA=607;ProteinPos=11;Amino_acids=S;Codons=agT/agC	tolerated(0.93)	benign(0.001)	TSSDistance=4392;4850	AFR_MAF=C:0.087|AMR_MAF=C:0.0173|EAS_MAF=C:0.0238|EUR_MAF=C:0.0169|SAS_MAF=C:0.0133	C	0.02	VE:C,1,1;SE:C,0,0.5	0	0	CAPN15
16:598118	0.957558	CAPN15;LA16c-366D1.3;MIR3176	T	C	C	1	1	C	1	1	C	1	1	C	99:A=29,1,V=12,0.92,D=7,1,VE=49,SE=2	ENST00000565010;ENST00000219611;ENST00000568988;ENST00000565879;ENST00000582210;ENST00000562370;ENST00000566977	upstream_gene_variant;missense_variant;synonymous_variant;intron_variant,non_coding_transcript_variant;downstream_gene_variant	rs116683117	T	0.0409	MODIFIER;MODERATE;LOW	0.205	0.29	11182;38345	CCDS10410.1	gene=ENSG00000103326;cDNA=1643;ProteinPos=427;Amino_acids=L/P;Codons=cTg/cC|gene=ENSG00000103326;cDNA=820;ProteinPos=82;Amino_acids=T;Codons=acT/acC	tolerated(0.29)	benign(0)	TSSDistance=4179;4637	AFR_MAF=C:0.1036|AMR_MAF=C:0.0202|EAS_MAF=C:0.0238|EUR_MAF=C:0.0169|SAS_MAF=C:0.0133	C	0.014	VE:C,1,1;SE:C,0,1	0	0	CAPN15
16:66947064	1	CDH16	T	C	C	1	1	C	1	1	C	1	1	C	173:A=42,1,V=38,1,D=26,0.96,VE=64,SE=3	ENST00000565235;ENST00000570262;ENST00000565796;ENST00000567269;ENST00000567009;ENST00000394055;ENST00000568632;ENST00000299752;ENST00000568698;ENSR00001668403;ENSR00001668402	downstream_gene_variant;missense_variant;3_prime_UTR_variant,NMD_transcript_variant;intron_variant,NMD_transcript_variant;regulatory_region_variant	-	*	0	MODIFIER;MODERATE	0.001	NA	1755	CCDS58471.1;CCDS56002.1;CCDS58472.1;CCDS10823.1	gene=ENSG00000166589;cDNA=870;ProteinPos=262;Amino_acids=T/A;Codons=Aca/Gc|gene=ENSG00000166589;cDNA=1082;ProteinPos=342;Amino_acids=T/A;Codons=Aca/Gc|gene=ENSG00000166589;cDNA=1151;ProteinPos=245;Amino_acids=T/A;Codons=Aca/Gc|gene=ENSG00000166589;cDNA=791;ProteinPos=262;Amino_acids=T/A;Codons=Aca/Gc|gene=ENSG00000166589;cDNA=1218;ProteinPos=342;Amino_acids=T/A;Codons=Aca/Gca	tolerated(0.8);tolerated(0.81);tolerated(0.84)	benign(0.001);benign(0)	NA		NA	NA	VE:C,1,1;SE:C,1,1	0	0	CDH16
16:70542721	0.964282	COG4	C	T	T	1	1	T	1	1	T	1	1	T	148:A=72,1,V=37,0.97,D=39,1	ENST00000524584;ENST00000562200;ENST00000482252;ENST00000564415;ENST00000393612;ENST00000530160;ENST00000564653;ENST00000323786;ENST00000534772;ENST00000530314;ENST00000526700;ENSR00001669080;ENSR00001669081	downstream_gene_variant;missense_variant,NMD_transcript_variant;intron_variant,NMD_transcript_variant;missense_variant;intron_variant;non_coding_transcript_exon_variant,non_coding_transcript_variant;upstream_gene_variant;regulatory_region_variant	rs8053883	C	0.0931	MODIFIER;MODERATE	10.78	0.4	18620	CCDS10892.2	gene=ENSG00000103051;cDNA=997;ProteinPos=333;Amino_acids=V/I;Codons=Gtt/At|gene=ENSG00000103051;cDNA=1000;ProteinPos=333;Amino_acids=V/I;Codons=Gtt/Att	tolerated_low_confidence(0.8)	benign(0.004)	TSSDistance=61|PHENO=1;1	AFR_MAF=T:0.3336|AMR_MAF=T:0.0317|EAS_MAF=T:0|EUR_MAF=T:0.003|SAS_MAF=T:0	T	0.015	NA	0	0	COG4
16:74773995	0.988847	FA2H	G	C	C	1	1	C	1	1	C	1	1	C	82:A=41,1,V=17,1,D=22,1,VE=1,SE=1	ENST00000544337;ENST00000567683;ENST00000219368;ENST00000569949	5_prime_UTR_variant;missense_variant,NMD_transcript_variant;missense_variant	rs35874850	G	0.0176	MODIFIER;MODERATE	0.001	0.51	21197	CCDS10911.1	gene=ENSG00000103089;cDNA=365;ProteinPos=97;Amino_acids=P/A;Codons=Cct/Gc|gene=ENSG00000103089;cDNA=359;ProteinPos=31;Amino_acids=P/A;Codons=Cct/Gc|gene=ENSG00000103089;cDNA=92;ProteinPos=97;Amino_acids=P/A;Codons=Cct/Gct	tolerated(0.72);tolerated(0.97);tolerated(0.73)	benign(0);benign(0.001)	PHENO=1;1	AFR_MAF=C:0.0461|AMR_MAF=C:0.0086|EAS_MAF=C:0|EUR_MAF=C:0.0169|SAS_MAF=C:0.0041	C	0.011	VE:C,1,1;SE:C,0,0.5	0	0	FA2H
16:82033612	0.918918	SDR42E1	T	C	C	1	1	C	1	1	C	1	1	C	149:A=49,1,V=20,0.95,D=23,0.96,VE=56,SE=1	ENST00000532128;ENST00000328945;ENST00000534209	missense_variant;non_coding_transcript_exon_variant,non_coding_transcript_variant	rs16956174	T	0.2278	MODERATE;MODIFIER	0.001	0.19	29834	CCDS42205.1	gene=ENSG00000184860;cDNA=524;ProteinPos=93;Amino_acids=K/E;Codons=Aaa/Ga|gene=ENSG00000184860;cDNA=414;ProteinPos=96;Amino_acids=K/E;Codons=Aaa/Gaa	tolerated(1)	benign(0)	NA	AFR_MAF=C:0.7088|AMR_MAF=C:0.0677|EAS_MAF=C:0.0536|EUR_MAF=C:0.0179|SAS_MAF=C:0.0869	C	0.075	VE:C,1,1;SE:C,1,1	0	0	SDR42E1
16:82034435	0.951057	SDR42E1	C	G	G	1	1	G	1	1	G	1	1	G	151:A=48,1,V=26,0.96,D=39,1,VE=30,SE=8	ENST00000532128;ENST00000328945;ENST00000534209	5_prime_UTR_variant;missense_variant;non_coding_transcript_exon_variant,non_coding_transcript_variant	rs6564956	C	0.1432	MODIFIER;MODERATE	0.17	0.6	29834	CCDS42205.1	gene=ENSG00000184860;cDNA=157;ProteinPos=10;Amino_acids=S/T;Codons=aGt/aCt	tolerated(1)	benign(0)	NA	AFR_MAF=G:0.4198|AMR_MAF=G:0.0389|EAS_MAF=G:0.0516|EUR_MAF=G:0.005|SAS_MAF=G:0.0798	G	0.045	VE:G,1,1;SE:G,1,1	0	0	SDR42E1
16:84531664	0.999847	TLDC1;RP11-517C16.4	C	T	T	1	1	T	1	1	T	0.5	1	T	123:A=36,1,V=32,1,D=29,0.69,VE=13,SE=13	ENST00000343629;ENST00000561807;ENST00000535580;ENST00000565765;ENST00000565079;ENST00000568771;ENST00000565701;ENST00000562447;ENST00000570036;ENST00000566995	missense_variant;non_coding_transcript_exon_variant,non_coding_transcript_variant;5_prime_UTR_variant;downstream_gene_variant;missense_variant,NMD_transcript_variant	rs8046813	C	0.0176	MODERATE;MODIFIER	1.545	0.47	29325	CCDS32498.1	gene=ENSG00000140950;cDNA=212;ProteinPos=10;Amino_acids=R/Q;Codons=cGg/cA|gene=ENSG00000140950;cDNA=445;ProteinPos=10;Amino_acids=R/Q;Codons=cGg/cA|gene=ENSG00000140950;cDNA=142;ProteinPos=10;Amino_acids=R/Q;Codons=cGg/cA|gene=ENSG00000140950;cDNA=337;ProteinPos=10;Amino_acids=R/Q;Codons=cGg/cA|gene=ENSG00000140950;cDNA=144;ProteinPos=10;Amino_acids=R/Q;Codons=cGg/cA|gene=ENSG00000140950;cDNA=291…	tolerated(1)	benign(0);benign(0.002)	NA	AFR_MAF=A:0.0635|AMR_MAF=A:0.0058|EAS_MAF=A:0|EUR_MAF=A:0|SAS_MAF=A:0	A	NA	VE:T,1,1;SE:T,1,1	0.5	0.5	TLDC1
16:87795580	0.905716	KLHDC4	G	C	C	1	1	C	1	1	C	1	1	C	112:A=49,0.96,V=30,0.97,D=19,1,VE=6,SE=8	ENST00000566561;ENST00000567298;ENST00000270583;ENST00000564396;ENST00000347925;ENST00000353170;ENST00000565328;ENST00000561825;ENST00000568338;ENST00000562155;ENST00000569747;ENST00000564484;ENST00000562261;ENST00000568502;ENST00000563845;ENST00000566661	downstream_gene_variant;missense_variant,NMD_transcript_variant;missense_variant;intron_variant;non_coding_transcript_exon_variant,non_coding_transcript_variant;3_prime_UTR_variant,NMD_transcript_variant	rs2303772,COSM3755178	G	0.0763	MODIFIER;MODERATE	0.002	0.47	25272	CCDS10963.1;CCDS54051.1;CCDS54050.1	gene=ENSG00000104731;cDNA=248;ProteinPos=56;Amino_acids=L/V;Codons=Ctt/Gt|gene=ENSG00000104731;cDNA=225;ProteinPos=103;Amino_acids=L/V;Codons=Ctt/Gt|gene=ENSG00000104731;cDNA=237;ProteinPos=56;Amino_acids=L/V;Codons=Ctt/Gt|gene=ENSG00000104731;cDNA=252;ProteinPos=103;Amino_acids=L/V;Codons=Ctt/Gt|gene=ENSG00000104731;cDNA=348;ProteinPos=56;Amino_acids=L/V;Codons=Ctt/Gt|gene=ENSG00000104731;cDNA=2…	tolerated(0.23);tolerated(0.35);tolerated(0.24);tolerated(0.3);tolerated_low_confidence(0.39);tolerated(0.33)	benign(0.001);benign(0.002);benign(0);benign(0.032);possibly_damaging(0.567);benign(0.033)	PHENO=0,1	AFR_MAF=C:0.0953|AMR_MAF=C:0.0634|EAS_MAF=C:0.0188|EUR_MAF=C:0.1123|SAS_MAF=C:0.0818	C	0.095	VE:C,1,1;SE:C,1,1	0	0	KLHDC4
16:88500348	0.93022	ZNF469	G	A	A	1	1	A	1	1	A	1	1	A	73:A=39,1,V=23,1,D=8,1,VE=3	ENST00000565624;ENST00000437464	missense_variant	rs13334190	G	0.0857	MODERATE	0.002	0.2	23216	CCDS45544.1	gene=ENSG00000225614;cDNA=6470;ProteinPos=2157;Amino_acids=R/K;Codons=aGg/aA|gene=ENSG00000225614;cDNA=6386;ProteinPos=2129;Amino_acids=R/K;Codons=aGg/aAg	NA	benign(0.001);benign(0)	GENE_PHENO=1	AFR_MAF=A:0.1672|AMR_MAF=A:0.0764|EAS_MAF=A:0.0565|EUR_MAF=A:0.0656|SAS_MAF=A:0.0327	A	0.051	VE:A,1,1	0	0	ZNF469
16:88804443	0.99976	RP5-1142A6.7;RP5-1142A6.8;RP5-1142A6.2;PIEZO1	C	T	T	1	1	T	1	1	T	1	1	T	72:A=41,1,V=16,1,D=15,1	ENST00000566114;ENST00000567588;ENST00000333666;ENST00000567968;ENST00000301015;ENST00000440406;ENSR00001671481	upstream_gene_variant;non_coding_transcript_exon_variant,non_coding_transcript_variant;missense_variant;regulatory_region_variant	rs200651964	C	0	MODIFIER;MODERATE	6.889	0.35	28993	CCDS54058.1	gene=ENSG00000103335;cDNA=1166;ProteinPos=307;Amino_acids=G/S;Codons=Ggc/Agc	tolerated(1)	benign(0)	TSSDistance=3596;4786;4732|GENE_PHENO=1		T	0.0001563	NA	0	0	PIEZO1
16:89621089	0.995938	SPG7	A	G	G	1	1	G	1	1	G	1	1	G	139:A=52,1,V=35,0.97,D=52,1	ENST00000268704;ENST00000566682;ENST00000569720;ENST00000561911;ENST00000561702;ENST00000568205;ENST00000566221;ENST00000565891;ENST00000565370;ENST00000569820	intron_variant;missense_variant;intron_variant,non_coding_transcript_variant;intron_variant,NMD_transcript_variant;downstream_gene_variant;upstream_gene_variant	rs111682221	A	0.0066	MODIFIER;MODERATE	3.893	0.41	11237	CCDS10977.1	gene=ENSG00000197912;cDNA=435;ProteinPos=146;Amino_acids=T/A;Codons=Acc/Gcc	tolerated_low_confidence(0.1)	unknown(0)	TSSDistance=1183|GENE_PHENO=1	AFR_MAF=G:0.0242|AMR_MAF=G:0.0014|EAS_MAF=G:0|EUR_MAF=G:0|SAS_MAF=G:0	G	0.001056	NA	0	0	SPG7
17:10539089	0.992248	MYH3	G	A	A	1	1	A	1	1	A	1	1	A	166:A=44,1,V=34,1,D=28,1,VE=52,SE=8	ENST00000583535;ENST00000226209	missense_variant	rs35230241	G	0.0228	MODERATE	13.85	0.31	7573	CCDS11157.1	gene=ENSG00000109063;cDNA=4026;ProteinPos=1313;Amino_acids=T/I;Codons=aCa/aT|gene=ENSG00000109063;cDNA=4007;ProteinPos=1313;Amino_acids=T/I;Codons=aCa/aTa	tolerated(1)	benign(0)	PHENO=1;1	AFR_MAF=A:0.0825|AMR_MAF=A:0.0029|EAS_MAF=A:0.002|EUR_MAF=A:0.001|SAS_MAF=A:0	A	0.007133	VE:A,1,1;SE:A,1,1	0	0	MYH3
17:12647729	0.984328	MYOCD;AC005358.1	T	C	C	1	1	C	1	1	C	1	1	C	96:A=31,1,V=24,0.96,D=17,0.94,VE=12,SE=12	ENST00000343344;ENST00000443061;ENST00000425538;ENST00000609971;ENST00000395988;ENSR00001341107	missense_variant;non_coding_transcript_exon_variant,non_coding_transcript_variant;regulatory_region_variant	rs76490220	T	0.0188	MODERATE;MODIFIER	18.38	0.57	16067	CCDS11163.1;CCDS54091.1	gene=ENSG00000141052;cDNA=947;ProteinPos=316;Amino_acids=L/P;Codons=cTa/cC|gene=ENSG00000273452;cDNA=62;ProteinPos=21;Amino_acids=L/P;Codons=cTa/cC|gene=ENSG00000141052;cDNA=1147;ProteinPos=220;Amino_acids=L/P;Codons=cTa/cC|gene=ENSG00000273452;cDNA=659;ProteinPos=316;Amino_acids=L/P;Codons=cTa/cCa	tolerated(0.47);tolerated(1);tolerated(0.42);tolerated(0.49)	benign(0)	NA	AFR_MAF=C:0|AMR_MAF=C:0.0403|EAS_MAF=C:0.0377|EUR_MAF=C:0.004|SAS_MAF=C:0.0245	C	0.013	VE:C,1,1;SE:C,1,0.5	0	0	MYOCD;
17:16456614	0.929082	RP1-77H15.1;ZNF287	T	G	G	1	1	G	1	1	G	1	1	G	106:A=47,0.98,V=22,1,D=28,1,VE=5,SE=4	ENST00000580311;ENST00000395824;ENST00000498796;ENST00000395825	downstream_gene_variant;missense_variant;non_coding_transcript_exon_variant,non_coding_transcript_variant	rs7224723,COSM1381166	T	0.132	MODIFIER;MODERATE	0.005	0.37	13502	CCDS11179.2	gene=ENSG00000141040;cDNA=1460;ProteinPos=281;Amino_acids=K/T;Codons=aAa/aC|gene=ENSG00000141040;cDNA=1295;ProteinPos=281;Amino_acids=K/T;Codons=aAa/aCa	tolerated(0.6)	benign(0)	PHENO=0,1	AFR_MAF=G:0.3911|AMR_MAF=G:0.0519|EAS_MAF=G:0|EUR_MAF=G:0.0616|SAS_MAF=G:0.047	G	0.069	VE:G,1,1;SE:G,1,1	0	0	ZNF287
17:1945029	0.995435	DPH1;OVCA2;RP11-667K14.4;RP11-667K14.3	G	A	A	1	1	A	1	1	A	1	1	A	59:A=24,1,V=25,1,D=10,1	ENST00000607788;ENST00000570867;ENST00000576891;ENST00000572819;ENST00000263083;ENST00000570477;ENST00000576129;ENST00000572214;ENST00000572195;ENST00000263084;ENST00000571710;ENST00000572404;ENST00000571418;ENST00000575998;ENST00000575162;ENST00000572790;ENST00000572684;ENST00000572248;ENST00000575667;ENST00000570833;ENSR00001338949	intron_variant;intron_variant,non_coding_transcript_variant;downstream_gene_variant;upstream_gene_variant;intron_variant,NMD_transcript_variant;missense_variant;regulatory_region_variant	rs78689689	G	0.0094	MODIFIER;MODERATE	5.415	0.29	3003;24203	CCDS42228.1;CCDS11015.1	gene=ENSG00000108963;cDNA=202;ProteinPos=68;Amino_acids=E/K;Codons=Gag/Aag	tolerated_low_confidence(0.05)	unknown(0)	TSSDistance=298	AFR_MAF=A:0.0348|AMR_MAF=A:0|EAS_MAF=A:0|EUR_MAF=A:0.001|SAS_MAF=A:0	A	0.002298	NA	0	0	DPH1
17:26919034	1	SPAG5;RP11-192H23.4	G	C	C	1	1	C	1	1	C	1	1	C	147:A=36,1,V=28,1,D=29,1,VE=35,SE=19	ENST00000536674;ENST00000578479;ENST00000531839;ENST00000481916;ENST00000321765;ENST00000580567;ENST00000584206	downstream_gene_variant;3_prime_UTR_variant,NMD_transcript_variant;intron_variant;intron_variant,NMD_transcript_variant;missense_variant;upstream_gene_variant	-	*	0	MODIFIER;MODERATE	0.323	NA	13452	CCDS32594.1	gene=ENSG00000076382;cDNA=1561;ProteinPos=410;Amino_acids=H/D;Codons=Cac/Gac	tolerated(1)	benign(0)	TSSDistance=263		NA	NA	VE:C,1,1;SE:C,1,1	0	0	SPAG5
17:26919777	1	SPAG5;RP11-192H23.4	C	T	T	1	1	T	1	1	T	1	1	T	152:A=39,1,V=21,1,D=28,1,VE=62,SE=2	ENST00000536674;ENST00000578479;ENST00000531839;ENST00000481916;ENST00000321765;ENST00000580567;ENST00000584206	missense_variant;intron_variant,NMD_transcript_variant;intron_variant;upstream_gene_variant	rs768937910	C	0	MODERATE;MODIFIER	0.016	NA	13452	CCDS32594.1	gene=ENSG00000076382;cDNA=583;ProteinPos=177;Amino_acids=G/E;Codons=gGa/gA|gene=ENSG00000076382;cDNA=818;ProteinPos=162;Amino_acids=G/E;Codons=gGa/gAa	tolerated(1);tolerated_low_confidence(1)	benign(0)	TSSDistance=1006		A	8.236e-06	VE:T,1,1;SE:T,1,1	0	0	SPAG5
17:26925578	1	SPAG5-AS1;SPAG5;RP11-192H23.4;RP11-192H23.8	A	G	G	1	1	G	1	1	G	1	1	G	124:A=43,1,V=29,0.97,D=18,1,VE=27,SE=7	ENST00000554154;ENST00000536674;ENST00000578479;ENST00000584196;ENST00000414744;ENST00000582858;ENST00000481916;ENST00000531839;ENST00000556050;ENST00000321765;ENST00000580567;ENSR00001535078	upstream_gene_variant;missense_variant;missense_variant,NMD_transcript_variant;downstream_gene_variant;intron_variant,NMD_transcript_variant;intron_variant;regulatory_region_variant	rs756182312	A	0	MODIFIER;MODERATE	0.02	NA	41140;13452	CCDS32594.1	gene=ENSG00000076382;cDNA=180;ProteinPos=43;Amino_acids=S/P;Codons=Tcc/Cc|gene=ENSG00000076382;cDNA=186;ProteinPos=43;Amino_acids=S/P;Codons=Tcc/Cc|gene=ENSG00000076382;cDNA=460;ProteinPos=43;Amino_acids=S/P;Codons=Tcc/Cc|gene=ENSG00000076382;cDNA=178;ProteinPos=43;Amino_acids=S/P;Codons=Tcc/Ccc	tolerated(1);tolerated_low_confidence(1)	benign(0);benign(0.001)	TSSDistance=596;230;573		T	8.236e-06	VE:G,1,1;SE:G,1,1	0	0	SPAG5
17:27959034	1	RP11-68I3.2;SSH2	T	C	C	1	1	C	1	1	C	1	1	C	135:A=45,1,V=20,1,D=43,1,VE=12,SE=15	ENST00000581474;ENST00000577991;ENST00000269033;ENST00000540801	intron_variant,non_coding_transcript_variant;upstream_gene_variant;missense_variant	rs761423117	*	0	MODIFIER;MODERATE	0.001	NA	30580	CCDS11253.1	gene=ENSG00000141298;cDNA=3249;ProteinPos=1033;Amino_acids=S/G;Codons=Agt/Gg|gene=ENSG00000141298;cDNA=3271;ProteinPos=1060;Amino_acids=S/G;Codons=Agt/Ggt	tolerated_low_confidence(0.41);tolerated_low_confidence(0.39)	benign(0.002);benign(0.001)	TSSDistance=532		NA	NA	VE:C,1,1;SE:C,1,1	0	0	SSH2
17:27959258	1	RP11-68I3.2;SSH2	C	T	T	1	1	T	1	1	T	1	1	T	158:A=36,1,V=27,1,D=28,1,VE=57,SE=10	ENST00000581474;ENST00000577991;ENST00000269033;ENST00000540801	intron_variant,non_coding_transcript_variant;upstream_gene_variant;missense_variant	-	*	0	MODIFIER;MODERATE	0.018	NA	30580	CCDS11253.1	gene=ENSG00000141298;cDNA=3025;ProteinPos=958;Amino_acids=R/K;Codons=aGg/aA|gene=ENSG00000141298;cDNA=3047;ProteinPos=985;Amino_acids=R/K;Codons=aGg/aAg	tolerated_low_confidence(0.26)	benign(0)	TSSDistance=756		NA	NA	VE:T,1,1;SE:T,0,1	0	0	SSH2
17:29298304	0.902405	RNF135;DPRXP4;RP11-848P1.2	C	G	G	1	1	G	1	1	G	1	1	G	46:A=20,1,V=17,1,D=9,1	ENST00000328381;ENST00000578053;ENST00000580444;ENST00000324689;ENST00000580979;ENST00000443677;ENST00000535306;ENST00000582674;ENSR00001535224	missense_variant;upstream_gene_variant;downstream_gene_variant;regulatory_region_variant	rs7225888,COSM3755375	C	0.2183	MODERATE;MODIFIER	1.571	0.38	21158;32170	CCDS11262.1;CCDS11263.1;CCDS54104.1	gene=ENSG00000181481;cDNA=1086;ProteinPos=71;Amino_acids=H/Q;Codons=caC/ca|gene=ENSG00000181481;cDNA=146;ProteinPos=49;Amino_acids=H/Q;Codons=caC/ca|gene=ENSG00000181481;cDNA=264;ProteinPos=71;Amino_acids=H/Q;Codons=caC/ca|gene=ENSG00000181481;cDNA=303;ProteinPos=49;Amino_acids=H/Q;Codons=caC/ca|gene=ENSG00000181481;cDNA=227;ProteinPos=71;Amino_acids=H/Q;Codons=caC/caG	tolerated(0.68);tolerated(0.93);tolerated(1);tolerated(0.67);tolerated(0.81)	benign(0);benign(0.001)	TSSDistance=4101;366|PHENO=1;0,1	AFR_MAF=G:0.7731|AMR_MAF=G:0.0548|EAS_MAF=G:0.001|EUR_MAF=G:0.0119|SAS_MAF=G:0.0204	G	0.031	NA	0	0	RNF135
17:33266228	0.998654	CCT6B	C	T	T	1	1	T	1	1	T	1	1	T	152:A=57,1,V=33,0.97,D=52,1,VE=6,SE=4	ENST00000314144;ENST00000577307;ENST00000436961;ENST00000585073;ENST00000421975	missense_variant;non_coding_transcript_exon_variant,non_coding_transcript_variant;downstream_gene_variant	rs375397470	C	0.0016	MODERATE;MODIFIER	23.1	0.38	1621	CCDS32617.1;CCDS54105.1;CCDS54106.1	gene=ENSG00000132141;cDNA=1303;ProteinPos=396;Amino_acids=R/H;Codons=cGt/cA|gene=ENSG00000132141;cDNA=1117;ProteinPos=351;Amino_acids=R/H;Codons=cGt/cA|gene=ENSG00000132141;cDNA=1085;ProteinPos=359;Amino_acids=R/H;Codons=cGt/cAt	tolerated(0.05);deleterious(0.05)	benign(0.052);benign(0.114);benign(0.164)	NA	AFR_MAF=T:0|AMR_MAF=T:0|EAS_MAF=T:0|EUR_MAF=T:0|SAS_MAF=T:0.0082	T	0.001334	VE:T,1,1;SE:T,1,1	0	0	CCT6B
17:35913918	0.99962	SYNRG	A	G	G	1	1	G	0	1	A	1	1	G	162:A=61,1,V=50,0,D=28,0.96,VE=22,SE=1	ENST00000588194;ENST00000587040;ENST00000394378;ENST00000502449;ENST00000591288;ENST00000339208;ENST00000345615;ENST00000421408;ENST00000585472;ENST00000346661	non_coding_transcript_exon_variant,non_coding_transcript_variant;downstream_gene_variant;missense_variant	rs150268786	A	0.002	MODIFIER;MODERATE	0.031	0.73	557	CCDS54114.1;CCDS59285.1;CCDS54113.1;CCDS11321.1;CCDS11322.2;CCDS59284.1	gene=ENSG00000006114;cDNA=1699;ProteinPos=558;Amino_acids=V/A;Codons=gTg/gC|gene=ENSG00000006114;cDNA=1704;ProteinPos=475;Amino_acids=V/A;Codons=gTg/gC|gene=ENSG00000006114;cDNA=1450;ProteinPos=636;Amino_acids=V/A;Codons=gTg/gC|gene=ENSG00000006114;cDNA=2048;ProteinPos=557;Amino_acids=V/A;Codons=gTg/gC|gene=ENSG00000006114;cDNA=1729;ProteinPos=558;Amino_acids=V/A;Codons=gTg/gC|gene=ENSG0000000611…	tolerated(1);tolerated_low_confidence(1)	benign(0.001);benign(0);benign(0.002)	NA	AFR_MAF=G:0.0076|AMR_MAF=G:0|EAS_MAF=G:0|EUR_MAF=G:0|SAS_MAF=G:0	G	0.000313	VE:A,1,0;SE:A,1,0	1	1	SYNRG
17:36358847	1	RP11-1407O15.2;TBC1D3	T	A	A	1	0	A	1	1	A	1	1	A	162:A=117,1,V=15,1,D=30,1	ENST00000523258;ENST00000520237;ENST00000523089;ENST00000523052;ENST00000537432;ENST00000400815;ENST00000544906;ENST00000312412;ENST00000520499;ENST00000518004	upstream_gene_variant;missense_variant;3_prime_UTR_variant,NMD_transcript_variant;non_coding_transcript_exon_variant,non_coding_transcript_variant	-	*	0	MODIFIER;MODERATE	2.411	0.59	19031	CCDS45658.1	gene=ENSG00000174093;cDNA=954;ProteinPos=282;Amino_acids=I/L;Codons=Ata/Tt|gene=ENSG00000174093;cDNA=710;ProteinPos=238;Amino_acids=I/L;Codons=Ata/Tt|gene=ENSG00000174093;cDNA=566;ProteinPos=127;Amino_acids=I/L;Codons=Ata/Tt|gene=ENSG00000174093;cDNA=844;ProteinPos=278;Amino_acids=I/L;Codons=Ata/Tt|gene=ENSG00000174093;cDNA=862;ProteinPos=282;Amino_acids=I/L;Codons=Ata/Tta	tolerated(1)	benign(0)	TSSDistance=681		NA	NA	NA	0	0	TBC1D3
17:36486004	0.919705	GPR179	T	C	C	1	1	C	1	1	C	1	1	C	168:A=40,1,V=29,0.97,D=24,0.88,VE=70,SE=5	ENST00000584976;ENST00000342292	upstream_gene_variant;missense_variant	rs55727040	T	0.1607	MODIFIER;MODERATE	0.269	0.31	31371	CCDS42308.1	gene=ENSG00000188888;cDNA=3469;ProteinPos=1150;Amino_acids=K/E;Codons=Aag/Gag	tolerated(1)	benign(0)	TSSDistance=1618|GENE_PHENO=1	AFR_MAF=C:0.4887|AMR_MAF=C:0.0994|EAS_MAF=C:0|EUR_MAF=C:0.0746|SAS_MAF=C:0.0153	C	0.075	VE:C,1,1;SE:C,1,1	0	0	GPR179
17:38547868	0.97346	TOP2A;Y_RNA	C	T	T	1	1	T	1	1	T	1	1	T	99:A=40,1,V=15,1,D=35,1,VE=5,SE=4	ENST00000423485;ENST00000410949;ENST00000577541;ENST00000578412;ENST00000577706	missense_variant;upstream_gene_variant;non_coding_transcript_exon_variant,non_coding_transcript_variant;downstream_gene_variant	rs34300454	C	0.0341	MODERATE;MODIFIER	0.489	0.54	11989	CCDS45672.1	gene=ENSG00000131747;cDNA=4316;ProteinPos=1386;Amino_acids=G/D;Codons=gGc/gAc	tolerated_low_confidence(1)	benign(0)	TSSDistance=278;2014|GENE_PHENO=1	AFR_MAF=T:0.0998|AMR_MAF=T:0.0173|EAS_MAF=T:0|EUR_MAF=T:0.0209|SAS_MAF=T:0.0061	T	0.02	VE:T,1,1;SE:T,1,0.5	0	0	TOP2A
17:39041052	0.901771	KRT20	C	T	T	1	1	T	1	1	T	1	1	T	144:A=54,1,V=34,1,D=38,1,VE=14,SE=4	ENST00000167588;ENST00000482529	missense_variant;non_coding_transcript_exon_variant,non_coding_transcript_variant	rs7212483	C	0.122	MODERATE;MODIFIER	0.019	0.24	20412	CCDS11379.1	gene=ENSG00000171431;cDNA=428;ProteinPos=129;Amino_acids=S/N;Codons=aGt/aAt	tolerated(1)	benign(0.001)	NA	AFR_MAF=T:0.2413|AMR_MAF=T:0.1326|EAS_MAF=T:0.0149|EUR_MAF=T:0.1014|SAS_MAF=T:0.0849	T	0.095	VE:T,1,1;SE:T,1,1	0	0	KRT20
17:40957849	0.945495	BECN1;CNTD1	G	A	A	1	1	A	1	1	A	1	1	A	148:A=54,0.98,V=51,1,D=28,1,VE=7,SE=8	ENST00000587880;ENST00000592166;ENST00000588276;ENST00000586652;ENST00000585355;ENST00000591559;ENST00000588527;ENST00000543382;ENST00000588408;ENST00000315066;ENST00000361523;ENST00000438274;ENST00000590185;ENST00000589663;ENST00000590764;ENST00000590099	downstream_gene_variant;3_prime_UTR_variant,NMD_transcript_variant;upstream_gene_variant;missense_variant;non_coding_transcript_exon_variant,non_coding_transcript_variant	rs61995868	G	0.1394	MODIFIER;MODERATE	19.55	0.53	1034;26847	CCDS11440.1;CCDS11441.1	gene=ENSG00000176563;cDNA=389;ProteinPos=124;Amino_acids=R/Q;Codons=cGa/cA|gene=ENSG00000176563;cDNA=490;ProteinPos=93;Amino_acids=R/Q;Codons=cGa/cA|gene=ENSG00000176563;cDNA=803;ProteinPos=176;Amino_acids=R/Q;Codons=cGa/cAa	tolerated(1)	benign(0.003);benign(0.001)	TSSDistance=35	AFR_MAF=A:0.3865|AMR_MAF=A:0.0346|EAS_MAF=A:0.0397|EUR_MAF=A:0.005|SAS_MAF=A:0.1207	A	0.051	VE:A,1,1;SE:A,1,1	0	0	CNTD1
17:41931199	0.999992	CD300LG	C	T	T	1	1	T	1	1	T	1	1	T	145:A=41,0.98,V=29,1,D=21,1,VE=50,SE=4	ENST00000589212;ENST00000317310;ENST00000293396;ENST00000588884;ENST00000586233;ENST00000377203;ENST00000539718	upstream_gene_variant;missense_variant;intron_variant;downstream_gene_variant	rs769974140	C	0	MODIFIER;MODERATE	0.024	NA	30455	CCDS11470.1;CCDS54133.1;CCDS54132.1;CCDS54131.1	gene=ENSG00000161649;cDNA=547;ProteinPos=169;Amino_acids=A/V;Codons=gCc/gT|gene=ENSG00000161649;cDNA=473;ProteinPos=135;Amino_acids=A/V;Codons=gCc/gT|gene=ENSG00000161649;cDNA=575;ProteinPos=169;Amino_acids=A/V;Codons=gCc/gTc	tolerated(1);tolerated(0.95)	benign(0)	TSSDistance=1445		T	8.236e-06	VE:T,1,1;SE:T,0,1	0	0	CD300LG
17:42338945	0.956717	SLC4A1;AC003043.1	T	C	C	NA	0	NA	0.5	1	C	1	1	C	75:A=0,NaN,V=16,0.44,D=26,1,VE=19,SE=14	ENST00000497360;ENST00000498270;ENST00000471005;ENST00000597382;ENST00000262418	splice_region_variant,non_coding_transcript_exon_variant,non_coding_transcript_variant;intron_variant;missense_variant,splice_region_variant	CM921015,rs5036,BGMUT_175	T	0.0639	LOW;MODIFIER;MODERATE	0.073	0.2	11027	CCDS11481.1	gene=ENSG00000004939;cDNA=322;ProteinPos=56;Amino_acids=K/E;Codons=Aag/Gag	tolerated(1)	benign(0)	PHENO=1;1,1,0	AFR_MAF=C:0.0953,C:0.0953|AMR_MAF=C:0.0965,C:0.0965|EAS_MAF=C:0.0804,C:0.0804|EUR_MAF=C:0.0199,C:0.0199|SAS_MAF=C:0.0266,C:0.0266	C	NA	VE:C,1,0.5;SE:C,1,0.5	0.5	0.5	SLC4A1
17:4463716	0.979186	GGT6;MYBBP1A	G	A	A	1	1	A	1	1	A	1	1	A	101:A=34,1,V=24,1,D=19,1,VE=15,SE=9	ENST00000575573;ENST00000573591;ENST00000381550;ENST00000574584;ENST00000254718;ENST00000574154;ENST00000301395;ENSR00001672642	non_coding_transcript_exon_variant,non_coding_transcript_variant;upstream_gene_variant;missense_variant;regulatory_region_variant	rs62066363	G	0.013	MODIFIER;MODERATE	0.055	0.18	26891;7546	CCDS11046.1;CCDS45582.1;CCDS11047.1	gene=ENSG00000167741;cDNA=156;ProteinPos=34;Amino_acids=A/V;Codons=gCg/gT|gene=ENSG00000167741;cDNA=144;ProteinPos=34;Amino_acids=A/V;Codons=gCg/gT|gene=ENSG00000167741;cDNA=398;ProteinPos=34;Amino_acids=A/V;Codons=gCg/gT|gene=ENSG00000167741;cDNA=161;ProteinPos=34;Amino_acids=A/V;Codons=gCg/gTg	tolerated_low_confidence(0.28);tolerated_low_confidence(0.37)	benign(0.001);benign(0)	TSSDistance=486;4790	AFR_MAF=A:0.0015|AMR_MAF=A:0.0648|EAS_MAF=A:0|EUR_MAF=A:0.0139|SAS_MAF=A:0.0041	A	0.021	VE:A,1,1;SE:A,1,1	0	0	GGT6
17:45776034	0.990333	TBKBP1	A	G	G	1	1	G	1	1	G	1	1	G	100:A=22,1,V=42,1,D=20,1,VE=7,SE=9	ENST00000578982;ENST00000361722;ENST00000537587;ENSR00001678023;ENSR00001678024	missense_variant;regulatory_region_variant	rs111404604	A	0.0202	MODERATE;MODIFIER	0.049	0.24	30140	CCDS45722.1	gene=ENSG00000198933;cDNA=675;ProteinPos=176;Amino_acids=Q/R;Codons=cAg/cG|gene=ENSG00000198933;cDNA=1376;ProteinPos=176;Amino_acids=Q/R;Codons=cAg/cG|gene=ENSG00000198933;cDNA=606;ProteinPos=176;Amino_acids=Q/R;Codons=cAg/cGg	tolerated_low_confidence(1);tolerated(1)	benign(0.003)	NA	AFR_MAF=G:0.0726|AMR_MAF=G:0.0058|EAS_MAF=G:0|EUR_MAF=G:0.001|SAS_MAF=G:0	G	0.005389	VE:G,1,1;SE:G,0,1	0	0	TBKBP1
17:49043640	0.971679	SPAG9	T	C	C	1	1	C	1	1	C	1	1	C	161:A=36,1,V=24,1,D=36,1,VE=45,SE=20	ENST00000510283;ENST00000506500;ENST00000505279;ENST00000357122;ENST00000509724;ENST00000262013	missense_variant;downstream_gene_variant;upstream_gene_variant	rs9896965	T	0.0695	MODERATE;MODIFIER	0.001	0.42	14524	CCDS58577.1;CCDS58578.1;CCDS11577.1;CCDS45740.1	gene=ENSG00000008294;cDNA=3745;ProteinPos=1176;Amino_acids=N/S;Codons=aAt/aG|gene=ENSG00000008294;cDNA=4007;ProteinPos=1310;Amino_acids=N/S;Codons=aAt/aG|gene=ENSG00000008294;cDNA=4126;ProteinPos=1306;Amino_acids=N/S;Codons=aAt/aG|gene=ENSG00000008294;cDNA=4168;ProteinPos=1320;Amino_acids=N/S;Codons=aAt/aGt	tolerated_low_confidence(0.96);tolerated_low_confidence(0.76);tolerated_low_confidence(0.84);tolerated_low_confidence(0.88)	benign(0);benign(0.002);benign(0.001)	TSSDistance=785	AFR_MAF=C:0.2451|AMR_MAF=C:0.0245|EAS_MAF=C:0|EUR_MAF=C:0.005|SAS_MAF=C:0.002	C	0.027	VE:C,0,1;SE:C,1,1	0	0	SPAG9
17:56389631	0.904753	BZRAP1	A	G	G	1	1	G	1	1	G	1	1	G	122:A=39,0.92,V=11,1,D=10,1,VE=33,SE=29	ENST00000355701;ENST00000343736;ENST00000268893;ENST00000585149;ENST00000578486;ENST00000582679;ENST00000580669	missense_variant;upstream_gene_variant	rs9905604	A	0.1108	MODERATE;MODIFIER	2.209	0.33	16831	CCDS11605.1;CCDS45742.1	gene=ENSG00000005379;cDNA=3422;ProteinPos=851;Amino_acids=W/R;Codons=Tgg/Cg|gene=ENSG00000005379;cDNA=2715;ProteinPos=791;Amino_acids=W/R;Codons=Tgg/Cg|gene=ENSG00000005379;cDNA=3211;ProteinPos=851;Amino_acids=W/R;Codons=Tgg/Cgg	tolerated(1)	benign(0)	TSSDistance=282;3679;1530;3707	AFR_MAF=G:0.1498|AMR_MAF=G:0.0735|EAS_MAF=G:0.1329|EUR_MAF=G:0.0716|SAS_MAF=G:0.1022	G	0.092	VE:G,0,1;SE:G,0,1	0	0	BZRAP1
17:58525018	0.956541	APPBP2	C	T	T	1	1	T	1	1	T	1	1	T	124:A=41,1,V=11,1,D=30,1,VE=37,SE=5	ENST00000589341;ENST00000083182	downstream_gene_variant;missense_variant	rs34146848	C	0.1376	MODIFIER;MODERATE	12.39	0.54	622	CCDS32699.1	gene=ENSG00000062725;cDNA=1970;ProteinPos=561;Amino_acids=S/N;Codons=aGc/aAc	tolerated(0.72)	benign(0)	NA	AFR_MAF=T:0.4864|AMR_MAF=T:0.0605|EAS_MAF=T:0|EUR_MAF=T:0.004|SAS_MAF=T:0	T	0.04	VE:T,1,1;SE:T,1,1	0	0	APPBP2
17:58786681	0.975425	BCAS3	A	G	G	1	1	G	1	1	G	1	1	G	131:A=42,1,V=17,1,D=28,0.89,VE=33,SE=11	ENST00000586241;ENST00000592393;ENST00000589222;ENST00000588168;ENST00000408905;ENST00000593004;ENST00000588462;ENST00000390652;ENST00000591147;ENST00000591371;ENST00000589916;ENST00000407086;ENST00000592848;ENST00000588532	3_prime_UTR_variant,NMD_transcript_variant;non_coding_transcript_exon_variant,non_coding_transcript_variant;missense_variant;downstream_gene_variant	rs34712615	A	0.0831	MODIFIER;MODERATE	2.364	0.35	14347	CCDS45749.1;CCDS11626.1	gene=ENSG00000141376;cDNA=384;ProteinPos=106;Amino_acids=I/V;Codons=Atc/Gt|gene=ENSG00000141376;cDNA=455;ProteinPos=106;Amino_acids=I/V;Codons=Atc/Gt|gene=ENSG00000141376;cDNA=316;ProteinPos=106;Amino_acids=I/V;Codons=Atc/Gt|gene=ENSG00000141376;cDNA=347;ProteinPos=106;Amino_acids=I/V;Codons=Atc/Gt|gene=ENSG00000141376;cDNA=364;ProteinPos=106;Amino_acids=I/V;Codons=Atc/Gtc	tolerated(0.27);tolerated(0.23);tolerated(0.26);tolerated(0.28)	benign(0.036);benign(0.001);benign(0.003);benign(0.007)	NA	AFR_MAF=G:0.2965|AMR_MAF=G:0.0331|EAS_MAF=G:0|EUR_MAF=G:0.001|SAS_MAF=G:0	G	0.022	VE:G,1,1;SE:G,1,1	0	0	BCAS3
17:61562322	0.979609	ACE	T	C	C	1	1	C	1	1	C	1	1	C	87:A=38,0.97,V=13,1,D=17,1,VE=11,SE=8	ENST00000582005;ENST00000490216;ENST00000578839;ENST00000584865;ENST00000428043;ENST00000290866;ENST00000582761;ENST00000582678;ENST00000577418;ENST00000580318;ENST00000579314;ENST00000579204;ENST00000579726;ENST00000290863;ENST00000577647;ENST00000584529;ENST00000413513;ENST00000538928;ENST00000582627;ENST00000421982;ENSR00001680027;ENSR00001680028	missense_variant,NMD_transcript_variant;missense_variant;upstream_gene_variant;intron_variant;intron_variant,NMD_transcript_variant;downstream_gene_variant;5_prime_UTR_variant;regulatory_region_variant	rs4317	T	0.0569	MODERATE;MODIFIER	0.057	0.49	2707	CCDS11637.1;CCDS45755.1;CCDS54155.1	gene=ENSG00000159640;cDNA=118;ProteinPos=32;Amino_acids=S/P;Codons=Tcc/Cc|gene=ENSG00000264813;cDNA=139;ProteinPos=40;Amino_acids=S/P;Codons=Tcc/Cc|gene=ENSG00000159640;cDNA=116;ProteinPos=32;Amino_acids=S/P;Codons=Tcc/Cc|gene=ENSG00000264813;cDNA=94;ProteinPos=40;Amino_acids=S/P;Codons=Tcc/Cc|gene=ENSG00000159640;cDNA=122;ProteinPos=32;Amino_acids=S/P;Codons=Tcc/Ccc	tolerated_low_confidence(0.11);tolerated_low_confidence(0.2);deleterious_low_confidence(0.03);tolerated(0.09);deleterious_low_confidence(0.04);tolerated_low_confidence(0.29);tolerated_low_confidence(0.09)	benign(0);benign(0.001);benign(0.005);benign(0.004);benign(0.011)	TSSDistance=1862;2040;4922|GENE_PHENO=1	AFR_MAF=C:0.2057|AMR_MAF=C:0.013|EAS_MAF=C:0|EUR_MAF=C:0.004|SAS_MAF=C:0	C	0.015	VE:C,1,1;SE:C,1,1	0	0	ACE;
17:61562373	0.979116	ACE	A	G	G	1	1	G	1	1	G	1	1	G	87:A=47,0.98,V=12,0.92,D=24,1,VE=2,SE=2	ENST00000582005;ENST00000490216;ENST00000578839;ENST00000584865;ENST00000428043;ENST00000290866;ENST00000582761;ENST00000582678;ENST00000577418;ENST00000580318;ENST00000579314;ENST00000579204;ENST00000579726;ENST00000290863;ENST00000577647;ENST00000584529;ENST00000413513;ENST00000538928;ENST00000582627;ENST00000421982;ENSR00001680027;ENSR00001680028	missense_variant,NMD_transcript_variant;missense_variant;intron_variant,NMD_transcript_variant;upstream_gene_variant;intron_variant;downstream_gene_variant;regulatory_region_variant	rs4318	A	0.0569	MODERATE;MODIFIER	0.002	0.21	2707	CCDS11637.1;CCDS45755.1;CCDS54155.1	gene=ENSG00000159640;cDNA=169;ProteinPos=49;Amino_acids=S/G;Codons=Agc/Gg|gene=ENSG00000264813;cDNA=190;ProteinPos=83;Amino_acids=Q/R;Codons=cAg/cG|gene=ENSG00000159640;cDNA=167;ProteinPos=49;Amino_acids=S/G;Codons=Agc/Gg|gene=ENSG00000264813;cDNA=247;ProteinPos=83;Amino_acids=Q/R;Codons=cAg/cG|gene=ENSG00000159640;cDNA=173;ProteinPos=49;Amino_acids=S/G;Codons=Agc/Ggc	tolerated_low_confidence(0.06);deleterious_low_confidence(0.04);tolerated(0.08);tolerated_low_confidence(0.08);tolerated(0.14);tolerated(0.18)	benign(0.138);benign(0.002);benign(0.009);unknown(0);benign(0);benign(0.026)	TSSDistance=1811;1989;4871|GENE_PHENO=1	AFR_MAF=G:0.2057|AMR_MAF=G:0.013|EAS_MAF=G:0|EUR_MAF=G:0.004|SAS_MAF=G:0	G	0.015	VE:G,1,1;SE:G,1,1	0	0	ACE;
17:62290457	0.999992	TEX2	C	T	T	1	1	T	1	1	T	1	1	T	120:A=48,0.98,V=28,1,D=44,1	ENST00000584379;ENST00000258991;ENST00000583097;ENST00000583922;ENST00000583501;ENST00000583738	missense_variant;downstream_gene_variant;upstream_gene_variant	rs782476433	C	0	MODERATE;MODIFIER	0.057	NA	30884	CCDS11658.1	gene=ENSG00000136478;cDNA=1280;ProteinPos=374;Amino_acids=G/D;Codons=gGt/gA|gene=ENSG00000136478;cDNA=1206;ProteinPos=374;Amino_acids=G/D;Codons=gGt/gA|gene=ENSG00000136478;cDNA=1294;ProteinPos=374;Amino_acids=G/D;Codons=gGt/gAt	tolerated(0.61);tolerated(0.62)	benign(0);benign(0.001)	TSSDistance=378		T	8.236e-06	NA	0	0	TEX2
17:66928468	0.974642	ABCA8	G	C	C	1	1	C	1	1	C	1	1	C	103:A=52,1,V=30,1,D=21,1	ENST00000585531;ENST00000428549;ENST00000589533;ENST00000541225;ENST00000269080;ENST00000585850;ENST00000430352;ENST00000586539	downstream_gene_variant;non_coding_transcript_exon_variant,non_coding_transcript_variant;upstream_gene_variant;missense_variant	rs62638729	G	0.0759	MODIFIER;MODERATE	3.159	0.17	38	CCDS11680.1	gene=ENSG00000141338;cDNA=896;ProteinPos=253;Amino_acids=A/G;Codons=gCc/gG|gene=ENSG00000141338;cDNA=808;ProteinPos=253;Amino_acids=A/G;Codons=gCc/gG|gene=ENSG00000141338;cDNA=947;ProteinPos=253;Amino_acids=A/G;Codons=gCc/gGc	tolerated(0.38)	benign(0)	TSSDistance=3212	AFR_MAF=C:0.2716|AMR_MAF=C:0.0231|EAS_MAF=C:0|EUR_MAF=C:0.005|SAS_MAF=C:0	C	0.023	NA	0	0	ABCA8
17:68128259	0.975145	KCNJ16;AC002539.1	A	G	G	1	1	G	1	1	G	1	1	G	97:A=36,0.97,V=31,0.97,D=30,1	ENST00000587698;ENST00000435112;ENST00000283936;ENST00000589377;ENST00000392671;ENST00000586462;ENST00000585558;ENST00000392670;ENST00000591891;ENST00000587892	missense_variant;upstream_gene_variant	rs9302912	A	0.0773	MODERATE;MODIFIER	0.001	0.56	6262	CCDS11687.1	gene=ENSG00000153822;cDNA=427;ProteinPos=11;Amino_acids=I/V;Codons=Atc/Gt|gene=ENSG00000153822;cDNA=517;ProteinPos=50;Amino_acids=I/V;Codons=Atc/Gt|gene=ENSG00000153822;cDNA=194;ProteinPos=46;Amino_acids=I/V;Codons=Atc/Gt|gene=ENSG00000153822;cDNA=436;ProteinPos=11;Amino_acids=I/V;Codons=Atc/Gt|gene=ENSG00000153822;cDNA=411;ProteinPos=50;Amino_acids=I/V;Codons=Atc/Gt|gene=ENSG00000153822;cDNA=524…	tolerated(1);tolerated_low_confidence(1)	benign(0)	TSSDistance=3259	AFR_MAF=G:0.2791|AMR_MAF=G:0.0245|EAS_MAF=G:0|EUR_MAF=G:0|SAS_MAF=G:0.001	G	0.023	NA	0	0	KCNJ16
17:73016489	0.954221	ICT1	C	T	T	1	1	T	1	1	T	1	1	T	94:A=36,1,V=26,1,D=32,1	ENST00000580800;ENST00000583772;ENST00000301585;ENST00000584208	splice_region_variant,3_prime_UTR_variant,NMD_transcript_variant;splice_region_variant,non_coding_transcript_exon_variant,non_coding_transcript_variant;missense_variant,splice_region_variant	rs34496172	C	0.0775	LOW;MODERATE	1.933	0.42	5359	CCDS11711.1	gene=ENSG00000167862;cDNA=378;ProteinPos=122;Amino_acids=T/M;Codons=aCg/aT|gene=ENSG00000167862;cDNA=382;ProteinPos=122;Amino_acids=T/M;Codons=aCg/aTg	tolerated(0.18);tolerated(0.29)	benign(0.001);unknown(0)	NA	AFR_MAF=T:0.2035|AMR_MAF=T:0.0288|EAS_MAF=T:0.001|EUR_MAF=T:0.0408|SAS_MAF=T:0.0583	T	0.044	NA	0	0	ICT1
17:73753035	0.999983	GALK1;ITGB4	G	A	A	1	1	A	1	1	A	1	1	A	85:A=37,0.97,V=22,1,D=26,1	ENST00000437911;ENST00000579662;ENST00000450894;ENST00000339591;ENST00000578318;ENST00000588479;ENST00000589643;ENST00000449880;ENST00000592997;ENST00000225614;ENST00000583327;ENST00000582629;ENST00000592494;ENST00000586733;ENST00000584939;ENST00000579211;ENST00000587707;ENST00000200181	downstream_gene_variant;missense_variant;upstream_gene_variant;intron_variant,non_coding_transcript_variant;intron_variant	rs372938774	G	0	MODIFIER;MODERATE	8.537	NA	4118;6158	CCDS58599.1;CCDS32736.1;CCDS11728.1;CCDS11727.1	gene=ENSG00000132470;cDNA=5101;ProteinPos=1619;Amino_acids=A/T;Codons=Gca/Ac|gene=ENSG00000132470;cDNA=4981;ProteinPos=1672;Amino_acids=A/T;Codons=Gca/Ac|gene=ENSG00000132470;cDNA=5201;ProteinPos=186;Amino_acids=A/T;Codons=Gca/Ac|gene=ENSG00000132470;cDNA=5022;ProteinPos=1689;Amino_acids=A/T;Codons=Gca/Ac|gene=ENSG00000132470;cDNA=555;ProteinPos=1619;Amino_acids=A/T;Codons=Gca/Ac|gene=ENSG0000013…	tolerated_low_confidence(1);tolerated(1)	benign(0.001);benign(0)	TSSDistance=85|GENE_PHENO=1		A	1.649e-05	NA	0	0	ITGB4
17:73753305	0.999646	GALK1;ITGB4	G	A	A	1	1	A	1	1	A	1	1	A	74:A=31,0.97,V=24,1,D=19,1	ENST00000437911;ENST00000579662;ENST00000450894;ENST00000339591;ENST00000578318;ENST00000588479;ENST00000589643;ENST00000449880;ENST00000592997;ENST00000225614;ENST00000583327;ENST00000582629;ENST00000592494;ENST00000586733;ENST00000584939;ENST00000579211;ENST00000587707;ENST00000200181	downstream_gene_variant;missense_variant;intron_variant,non_coding_transcript_variant;intron_variant	rs151053969,COSM984453,COSM1589145	G	0.001	MODIFIER;MODERATE	7.376	0.23	4118;6158	CCDS58599.1;CCDS32736.1;CCDS11728.1;CCDS11727.1	gene=ENSG00000132470;cDNA=5279;ProteinPos=1678;Amino_acids=R/H;Codons=cGt/cA|gene=ENSG00000132470;cDNA=5159;ProteinPos=1731;Amino_acids=R/H;Codons=cGt/cA|gene=ENSG00000132470;cDNA=5379;ProteinPos=32;Amino_acids=R/H;Codons=cGt/cA|gene=ENSG00000132470;cDNA=94;ProteinPos=1748;Amino_acids=R/H;Codons=cGt/cA|gene=ENSG00000132470;cDNA=5200;ProteinPos=1678;Amino_acids=R/H;Codons=cGt/cA|gene=ENSG000001324…	tolerated_low_confidence(0.88);tolerated_low_confidence(0.89);tolerated(0.7);tolerated(0.88)	benign(0);benign(0.001)	PHENO=1;0,1,1	AFR_MAF=A:0.0038|AMR_MAF=A:0|EAS_MAF=A:0|EUR_MAF=A:0|SAS_MAF=A:0	A	0.0003213	NA	0	0	ITGB4
17:74349753	0.99999	PRPSAP1	G	A	A	1	1	A	1	1	A	1	0	A	47:A=28,1,V=15,1,D=4,1	ENST00000324684;ENST00000442767;ENST00000435555;ENST00000423915;ENST00000494662;ENST00000446526;ENST00000436498;ENSR00001353657	intron_variant;upstream_gene_variant;missense_variant;regulatory_region_variant	rs748332694	G	0	MODIFIER;MODERATE	15.58	NA	9466	CCDS11743.2	gene=ENSG00000161542;cDNA=478;ProteinPos=11;Amino_acids=P/L;Codons=cCc/cTc	tolerated_low_confidence(0.16)	unknown(0)	TSSDistance=44;220		A	1.045e-05	NA	0	0	PRPSAP1
17:76230693	0.908905	TMEM235	T	G	G	1	1	G	1	1	G	1	1	G	72:A=38,0.95,V=13,1,D=21,1	ENST00000421688;ENST00000591033;ENST00000550981;ENST00000551068;ENST00000586400;ENST00000374946	intron_variant;missense_variant	rs79885699,COSM4130704,COSM4130705	T	0.0649	MODIFIER;MODERATE	10.97	0.19	27563	CCDS56047.1;CCDS56046.1;CCDS56048.1	gene=ENSG00000204278;cDNA=385;ProteinPos=129;Amino_acids=I/M;Codons=atT/at|gene=ENSG00000204278;cDNA=210;ProteinPos=70;Amino_acids=I/M;Codons=atT/at|gene=ENSG00000204278;cDNA=412;ProteinPos=97;Amino_acids=I/M;Codons=atT/at|gene=ENSG00000204278;cDNA=834;ProteinPos=129;Amino_acids=I/M;Codons=atT/atG	tolerated(0.54);tolerated(0.48);tolerated(0.67)	benign(0.003);benign(0);benign(0.006)	PHENO=0,1,1	AFR_MAF=G:0.053|AMR_MAF=G:0.0706|EAS_MAF=G:0|EUR_MAF=G:0.1203|SAS_MAF=G:0.0869	G	0.057	NA	0	0	TMEM235
17:7721315	0.997216	DNAH2	C	A	A	1	1	A	1	1	A	1	1	A	155:A=61,1,V=38,1,D=39,1,VE=15,SE=2	ENST00000389173;ENST00000572933;ENST00000575105	missense_variant	rs61749477	C	0.007	MODERATE	0.004	0.28	2948	CCDS32551.1	gene=ENSG00000183914;cDNA=10302;ProteinPos=3430;Amino_acids=H/N;Codons=Cac/Aa|gene=ENSG00000183914;cDNA=11748;ProteinPos=379;Amino_acids=H/N;Codons=Cac/Aa|gene=ENSG00000183914;cDNA=1135;ProteinPos=3430;Amino_acids=H/N;Codons=Cac/Aac	tolerated(1)	benign(0)	NA	AFR_MAF=A:0.0242|AMR_MAF=A:0.0014|EAS_MAF=A:0|EUR_MAF=A:0|SAS_MAF=A:0.002	A	NA	VE:A,0,1;SE:A,1,1	0	0	DNAH2
17:7792326	0.94882	CHD3;LSMD1	C	T	T	1	1	T	1	1	T	1	1	T	157:A=52,1,V=33,1,D=33,1,VE=34,SE=5	ENST00000380358;ENST00000572579;ENST00000574022;ENST00000358181;ENST00000570555;ENST00000571249;ENST00000570758;ENST00000330494;ENST00000576861;ENST00000452447;ENSR00001673119	intron_variant;upstream_gene_variant;missense_variant;regulatory_region_variant	rs931543,COSM3755974	C	0.0783	MODIFIER;MODERATE	15.86	0.32	1918;28212	CCDS32553.2;CCDS32555.1;CCDS32554.1	gene=ENSG00000170004;cDNA=218;ProteinPos=3;Amino_acids=A/V;Codons=gCg/gT|gene=ENSG00000170004;cDNA=158;ProteinPos=3;Amino_acids=A/V;Codons=gCg/gTg	tolerated_low_confidence(0.81);tolerated_low_confidence(0.72)	benign(0.097);benign(0.045)	TSSDistance=4278;1416;3770;4821;710;3799;1727|PHENO=0,1	AFR_MAF=T:0.2179|AMR_MAF=T:0.062|EAS_MAF=T:0.0278|EUR_MAF=T:0.0239|SAS_MAF=T:0.0092	A	NA	VE:T,1,1;SE:T,1,1	0	0	CHD3
17:78195447	0.99685	SLC26A11;SGSH	C	G	G	1	1	G	1	1	G	1	1	G	68:A=29,1,V=25,1,D=10,1,VE=4	ENST00000361193;ENST00000571051;ENST00000572725;ENST00000574967;ENST00000571888;ENST00000572208;ENST00000576941;ENST00000571602;ENST00000572652;ENST00000576707;ENST00000571075;ENST00000575188;ENST00000570427;ENST00000573809;ENST00000571675;ENST00000572226;ENST00000411502;ENST00000570923;ENST00000576126;ENST00000577155;ENST00000546047;ENST00000575282;ENST00000571072;ENST00000571564;ENST00000574505…	missense_variant;upstream_gene_variant;intron_variant,non_coding_transcript_variant;non_coding_transcript_exon_variant,non_coding_transcript_variant;intron_variant	rs76464091,COSM3958899	C	0.009	MODERATE;MODIFIER	0.001	0.19	14471;10818	CCDS11771.2;CCDS11770.1	gene=ENSG00000181045;cDNA=368;ProteinPos=30;Amino_acids=L/V;Codons=Ctg/Gt|gene=ENSG00000181045;cDNA=129;ProteinPos=30;Amino_acids=L/V;Codons=Ctg/Gt|gene=ENSG00000181045;cDNA=402;ProteinPos=30;Amino_acids=L/V;Codons=Ctg/Gt|gene=ENSG00000181045;cDNA=357;ProteinPos=30;Amino_acids=L/V;Codons=Ctg/Gt|gene=ENSG00000181045;cDNA=160;ProteinPos=30;Amino_acids=L/V;Codons=Ctg/Gt|gene=ENSG00000181045;cDNA=391…	tolerated(0.55);tolerated(0.3);tolerated_low_confidence(0.37);tolerated(0.26)	benign(0.012);benign(0.101)	TSSDistance=1315;1317;725;1310;1326;3934;1390;1288;1248|PHENO=0,1;1	AFR_MAF=G:0.0257|AMR_MAF=G:0.0072|EAS_MAF=G:0|EUR_MAF=G:0.001|SAS_MAF=G:0.0051	T	NA	VE:G,0,1	0	0	SLC26A11
17:79176142	0.990733	AZI1;RP11-455O6.2	A	G	G	1	1	G	1	1	G	1	1	G	102:A=37,1,V=16,1,D=15,1,VE=32,SE=2	ENST00000570482;ENST00000269392;ENST00000571085;ENST00000450824;ENST00000374782;ENST00000575907	non_coding_transcript_exon_variant,non_coding_transcript_variant;missense_variant;downstream_gene_variant	rs111681839	A	0.021	MODIFIER;MODERATE	6.524	0.34	29511	CCDS45808.1;CCDS32764.1	gene=ENSG00000141577;cDNA=934;ProteinPos=229;Amino_acids=L/P;Codons=cTg/cC|gene=ENSG00000141577;cDNA=865;ProteinPos=229;Amino_acids=L/P;Codons=cTg/cC|gene=ENSG00000141577;cDNA=880;ProteinPos=229;Amino_acids=L/P;Codons=cTg/cCg	tolerated(0.37);tolerated(0.39);tolerated(0.38)	benign(0)	NA	AFR_MAF=G:0.0477|AMR_MAF=G:0.0072|EAS_MAF=G:0|EUR_MAF=G:0|SAS_MAF=G:0.0378	G	0.008723	VE:G,1,1;SE:G,1,1	0	0	AZI1
17:79182797	0.987581	AZI1	T	C	C	1	1	C	1	1	C	1	1	C	104:A=45,0.98,V=14,1,D=20,1,VE=16,SE=9	ENST00000570482;ENST00000269392;ENST00000450824;ENST00000374782;ENST00000575907	upstream_gene_variant;missense_variant	rs114818475	T	0.0282	MODIFIER;MODERATE	0.005	0.32	29511	CCDS45808.1;CCDS32764.1	gene=ENSG00000141577;cDNA=451;ProteinPos=68;Amino_acids=Q/R;Codons=cAg/cG|gene=ENSG00000141577;cDNA=382;ProteinPos=68;Amino_acids=Q/R;Codons=cAg/cG|gene=ENSG00000141577;cDNA=397;ProteinPos=68;Amino_acids=Q/R;Codons=cAg/cGg	tolerated(1)	benign(0)	TSSDistance=4926	AFR_MAF=C:0.0749|AMR_MAF=C:0.0072|EAS_MAF=C:0|EUR_MAF=C:0|SAS_MAF=C:0.0378	C	0.011	VE:C,1,0.5;SE:C,0,0.5	0	0	AZI1
17:79203114	0.985043	ENTHD2;AC027601.1	G	C	C	1	1	C	1	1	C	1	1	C	87:A=31,1,V=13,1,D=22,1,VE=21	ENST00000571094;ENST00000576090;ENST00000570854;ENST00000574944;ENST00000374769;ENST00000573295;ENST00000569559;ENST00000575922;ENST00000300714;ENST00000571115	downstream_gene_variant;non_coding_transcript_exon_variant,non_coding_transcript_variant;missense_variant;upstream_gene_variant;3_prime_UTR_variant,NMD_transcript_variant	rs74548896	G	0.0174	MODIFIER;MODERATE	0.382	0.38	26458	CCDS11779.1	gene=ENSG00000167302;cDNA=1418;ProteinPos=314;Amino_acids=P/A;Codons=Ccg/Gc|gene=ENSG00000167302;cDNA=1250;ProteinPos=398;Amino_acids=P/A;Codons=Ccg/Gcg	tolerated(0.59);tolerated(0.99)	benign(0.001)	TSSDistance=27	AFR_MAF=C:0.0363|AMR_MAF=C:0|EAS_MAF=C:0.001|EUR_MAF=C:0|SAS_MAF=C:0.0389	C	0.005908	VE:C,1,1	0	0	ENTHD2
17:79225026	0.999766	SLC38A10	C	T	T	1	1	T	1	1	T	1	1	T	98:A=52,1,V=33,1,D=9,1,VE=3,SE=1	ENST00000374759;ENST00000539643;ENST00000573058;ENST00000576151;ENST00000540966;ENST00000542075;ENST00000288439	intron_variant;upstream_gene_variant;non_coding_transcript_exon_variant,non_coding_transcript_variant;intron_variant,non_coding_transcript_variant;missense_variant	rs67972063	C	0	MODIFIER;MODERATE	1.316	0.36	28237	CCDS42397.1;CCDS11780.1	gene=ENSG00000157637;cDNA=2678;ProteinPos=778;Amino_acids=A/T;Codons=Gct/Act	tolerated_low_confidence(0.98)	unknown(0)	TSSDistance=3591		T	0.0003042	VE:T,1,1;SE:T,1,0.5	0	0	SLC38A10
17:79514871	0.999733	C17orf70	C	T	T	1	1	T	1	1	T	1	1	T	74:A=40,0.98,V=17,1,D=17,1	ENST00000425898;ENST00000536161;ENST00000541246;ENST00000443656;ENST00000545865;ENST00000537152;ENST00000327787;ENST00000544302	missense_variant;downstream_gene_variant;intron_variant,NMD_transcript_variant;upstream_gene_variant;intron_variant	rs558660111	C	0	MODERATE;MODIFIER	1.141	NA	26171	CCDS32765.2	gene=ENSG00000185504;cDNA=654;ProteinPos=62;Amino_acids=G/R;Codons=Ggg/Agg	NA	unknown(0)	TSSDistance=642		T	8.119e-05	NA	0	0	C17orf70
17:80006980	1	GPS1;RFNG	G	A	A	1	1	A	1	1	A	1	1	A	109:A=47,1,V=20,1,D=30,1,VE=2,SE=10	ENST00000583641;ENST00000584515;ENST00000580141;ENST00000582478;ENST00000392357;ENST00000580928;ENST00000584460;ENST00000392358;ENST00000578552;ENST00000583009;ENST00000580953;ENST00000320548;ENST00000310496;ENST00000580627;ENST00000581418;ENST00000581578;ENST00000584229;ENST00000578356;ENST00000584463;ENST00000580716;ENST00000355130;ENST00000583961;ENST00000578642;ENST00000583784;ENST00000582327…	upstream_gene_variant;downstream_gene_variant;non_coding_transcript_exon_variant,non_coding_transcript_variant;missense_variant	-	*	0	MODIFIER;MODERATE	0.046	NA	4549;9974	CCDS11800.1;CCDS32773.1;CCDS32774.1	gene=ENSG00000169733;cDNA=849;ProteinPos=281;Amino_acids=H/Y;Codons=Cat/Ta|gene=ENSG00000169733;cDNA=666;ProteinPos=155;Amino_acids=H/Y;Codons=Cat/Tat	tolerated(1)	benign(0.002)	TSSDistance=2793;2797;3466;2825;2854;2761;3129;2771;2798;2821;2373;2396;2794;1844;2805;1587;2071;2823;2804		NA	NA	VE:A,1,1;SE:A,1,1	0	0	RFNG
17:80085703	0.992807	CCDC57	G	C	C	1	1	C	1	1	C	1	1	C	132:A=40,1,V=28,1,D=19,1,VE=34,SE=11	ENST00000583593;ENST00000389641;ENST00000392345;ENST00000392346;ENST00000419322;ENST00000483145;ENST00000392347	upstream_gene_variant;missense_variant;non_coding_transcript_exon_variant,non_coding_transcript_variant	rs7213172,COSM4000357,COSM4000358,COSM4000356	G,T	0.4199	MODIFIER;MODERATE	0.001	0.2	27564	NA	gene=ENSG00000176155;cDNA=2468;ProteinPos=811;Amino_acids=Q/E;Codons=Cag/Ga|gene=ENSG00000176155;cDNA=146;ProteinPos=50;Amino_acids=Q/E;Codons=Cag/Ga|gene=ENSG00000176155;cDNA=1049;ProteinPos=168;Amino_acids=Q/E;Codons=Cag/Ga|gene=ENSG00000176155;cDNA=914;ProteinPos=306;Amino_acids=Q/E;Codons=Cag/Gag	tolerated(1);tolerated_low_confidence(1)	benign(0);benign(0.001)	TSSDistance=9|PHENO=0,1,1,1		T	NA	VE:C,1,1;SE:C,0,1	0	0	CCDC57
17:80285085	0.945927	SECTM1	T	G	G	1	1	G	1	1	G	1	1	G	118:A=50,1,V=21,1,D=21,1,VE=17,SE=9	ENST00000581691;ENST00000580437;ENST00000269389;ENST00000583093;ENST00000582563;ENST00000581864;ENST00000581954;ENST00000582290	missense_variant;missense_variant,NMD_transcript_variant	rs73999869,COSM3766228	T	0.0475	MODERATE	0.004	0.27	10707	CCDS11808.1	gene=ENSG00000141574;cDNA=337;ProteinPos=11;Amino_acids=H/P;Codons=cAc/cC|gene=ENSG00000141574;cDNA=147;ProteinPos=11;Amino_acids=H/P;Codons=cAc/cC|gene=ENSG00000141574;cDNA=383;ProteinPos=11;Amino_acids=H/P;Codons=cAc/cC|gene=ENSG00000141574;cDNA=148;ProteinPos=11;Amino_acids=H/P;Codons=cAc/cC|gene=ENSG00000141574;cDNA=159;ProteinPos=11;Amino_acids=H/P;Codons=cAc/cC|gene=ENSG00000141574;cDNA=133…	tolerated(0.27);tolerated(0.33);tolerated(0.26);tolerated(0.25);tolerated_low_confidence(0.41);tolerated(0.22)	benign(0);unknown(0)	PHENO=0,1	AFR_MAF=G:0.1097|AMR_MAF=G:0.0533|EAS_MAF=G:0|EUR_MAF=G:0.0398|SAS_MAF=G:0.0164	G	0.043	VE:G,1,1;SE:G,0,1	0	0	SECTM1
18:19085379	1	GREB1L	A	G	G	1	1	G	1	1	G	1	1	G	155:A=41,1,V=50,0.96,D=29,0.97,VE=31,SE=4	ENST00000269218;ENST00000424526;ENST00000578955;ENST00000400483;ENST00000580732	missense_variant;non_coding_transcript_exon_variant,non_coding_transcript_variant;3_prime_UTR_variant	-	*	0	MODERATE;MODIFIER	0.077	NA	31042	CCDS45836.1	gene=ENSG00000141449;cDNA=3907;ProteinPos=1251;Amino_acids=N/S;Codons=aAt/aG|gene=ENSG00000141449;cDNA=4350;ProteinPos=1360;Amino_acids=N/S;Codons=aAt/aG|gene=ENSG00000141449;cDNA=4460;ProteinPos=1251;Amino_acids=N/S;Codons=aAt/aGt	tolerated(1)	benign(0)	NA		NA	NA	VE:G,1,1;SE:G,1,1	0	0	GREB1L
18:28605818	0.997292	DSC3	T	G	G	1	1	G	1	1	G	1	1	G	125:A=51,0.98,V=38,1,D=23,1,VE=8,SE=5	ENST00000360428;ENST00000434452	missense_variant	rs35296997	T	0.0084	MODERATE	11.17	0.25	3037	CCDS32810.1	gene=ENSG00000134762;cDNA=619;ProteinPos=180;Amino_acids=K/Q;Codons=Aaa/Ca|gene=ENSG00000134762;cDNA=693;ProteinPos=180;Amino_acids=K/Q;Codons=Aaa/Caa	tolerated(1)	benign(0.001)	GENE_PHENO=1	AFR_MAF=G:0.0303|AMR_MAF=G:0.0029|EAS_MAF=G:0|EUR_MAF=G:0|SAS_MAF=G:0	G	0.002455	VE:G,1,1;SE:G,0,1	0	0	DSC3
18:28983565	0.99295	RP11-534N16.1;DSG4	T	C	C	1	1	C	1	1	C	1	1	C	127:A=43,0.98,V=27,0.93,D=36,1,VE=15,SE=6	ENST00000581856;ENST00000308128;ENST00000578477;ENST00000359747;ENST00000581452	intron_variant,non_coding_transcript_variant;missense_variant;upstream_gene_variant	rs7229252	T	0.0228	MODIFIER;MODERATE	1.656	0.42	21307	CCDS11897.1;CCDS45845.1	gene=ENSG00000175065;cDNA=1739;ProteinPos=535;Amino_acids=I/T;Codons=aTa/aC|gene=ENSG00000175065;cDNA=1633;ProteinPos=535;Amino_acids=I/T;Codons=aTa/aCa	tolerated(0.71);tolerated(0.64)	benign(0)	TSSDistance=1935|GENE_PHENO=1	AFR_MAF=C:0.0825|AMR_MAF=C:0.0014|EAS_MAF=C:0|EUR_MAF=C:0|SAS_MAF=C:0.0041	C	NA	VE:C,1,1;SE:C,1,1	0	0	DSG4
18:34386020	0.91976	TPGS2	A	G	G	1	1	G	1	1	G	1	1	G	106:A=46,0.96,V=26,0.96,D=34,1	ENST00000587511;ENST00000589049;ENST00000590500;ENST00000590842;ENST00000334295;ENST00000587382;ENST00000590337;ENST00000591823;ENST00000587129;ENST00000593035;ENST00000587207;ENST00000383056;ENST00000590692;ENST00000591906;ENST00000585635	downstream_gene_variant;intron_variant;intron_variant,non_coding_transcript_variant;missense_variant;intron_variant,NMD_transcript_variant	rs55797519	A	0.0801	MODIFIER;MODERATE	1.103	0.4	24561	CCDS62423.1;CCDS62424.1;CCDS32817.1;CCDS62422.1;CCDS62421.1	gene=ENSG00000134779;cDNA=514;ProteinPos=98;Amino_acids=L/P;Codons=cTg/cCg	tolerated(0.07)	benign(0.002)	NA	AFR_MAF=G:0.0151|AMR_MAF=G:0.1628|EAS_MAF=G:0.001|EUR_MAF=G:0.1889|SAS_MAF=G:0.0787	G	0.047	NA	0	0	TPGS2
18:44181227	0.941281	LOXHD1	C	T	T	1	1	T	1	1	T	1	1	T	99:A=29,1,V=21,1,D=26,1,VE=18,SE=5	ENST00000335730;ENST00000441551;ENST00000536736;ENST00000398722	non_coding_transcript_exon_variant,non_coding_transcript_variant;missense_variant	rs10163657,COSM3756149,COSM3756150	C	0.0427	MODIFIER;MODERATE	19.17	0.17	26521	NA	gene=ENSG00000167210;cDNA=1087;ProteinPos=363;Amino_acids=V/I;Codons=Gtc/At|gene=ENSG00000167210;cDNA=253;ProteinPos=85;Amino_acids=V/I;Codons=Gtc/Atc	tolerated(1)	benign(0);benign(0.208);unknown(0)	PHENO=1;1,1,1	AFR_MAF=T:0.0113|AMR_MAF=T:0.049|EAS_MAF=T:0.0347|EUR_MAF=T:0.0885|SAS_MAF=T:0.0419	T	0.056	VE:T,1,1;SE:T,1,0.5	0	0	LOXHD1
18:51855721	0.941745	STARD6	C	T	T	1	1	T	1	1	T	1	1	T	159:A=58,1,V=32,1,D=31,1,VE=34,SE=4	ENST00000580990;ENST00000307844;ENST00000581310	intron_variant;missense_variant	rs2917782	C	0.0629	MODIFIER;MODERATE	13.32	0.29	18066	CCDS11955.1	gene=ENSG00000174448;cDNA=475;ProteinPos=159;Amino_acids=E/K;Codons=Gaa/Aa|gene=ENSG00000174448;cDNA=849;ProteinPos=159;Amino_acids=E/K;Codons=Gaa/Aaa	tolerated(0.34)	benign(0)	NA	AFR_MAF=T:0.0983|AMR_MAF=T:0.0432|EAS_MAF=T:0.0069|EUR_MAF=T:0.0656|SAS_MAF=T:0.0838	T	0.058	VE:T,1,1;SE:T,1,1	0	0	STARD6
18:66564514	0.986332	RP11-861L17.3;CCDC102B	G	C	C	1	1	C	1	1	C	1	1	C	166:A=66,1,V=43,0.98,D=39,1,VE=11,SE=7	ENST00000584226;ENST00000577800;ENST00000584156;ENST00000319445;ENST00000360242;ENST00000579678;ENST00000358653;ENST00000577772	downstream_gene_variant;non_coding_transcript_exon_variant,non_coding_transcript_variant;missense_variant	rs117721069,COSM4000458,COSM4000460,COSM4000459	G	0.0192	MODIFIER;MODERATE	7.543	0.3	26295	CCDS11996.2	gene=ENSG00000150636;cDNA=1112;ProteinPos=371;Amino_acids=R/T;Codons=aGa/aC|gene=ENSG00000150636;cDNA=1162;ProteinPos=371;Amino_acids=R/T;Codons=aGa/aC|gene=ENSG00000150636;cDNA=1229;ProteinPos=371;Amino_acids=R/T;Codons=aGa/aCa	tolerated(1)	benign(0)	PHENO=0,1,1,1	AFR_MAF=C:0.0023|AMR_MAF=C:0|EAS_MAF=C:0.0665|EUR_MAF=C:0.0139|SAS_MAF=C:0.0123	C	0.013	VE:C,1,1;SE:C,1,0.5	0	0	CCDC102B
18:6958609	0.935684	LAMA1;RP11-781P6.1	T	C	C	1	1	C	1	1	C	1	1	C	134:A=46,1,V=27,0.89,D=39,0.95,VE=18,SE=4	ENST00000488064;ENST00000492048;ENST00000584722;ENST00000488089;ENST00000579014;ENST00000389658	non_coding_transcript_exon_variant,non_coding_transcript_variant;upstream_gene_variant;downstream_gene_variant;missense_variant	rs543355,COSM1389656	T	0.0088	MODIFIER;MODERATE	0.002	0.23	6481	CCDS32787.1	gene=ENSG00000101680;cDNA=7925;ProteinPos=2611;Amino_acids=T/A;Codons=Aca/Gca	tolerated(0.54)	benign(0.001)	TSSDistance=2163|PHENO=1;0,1		C	NA	VE:C,1,1;SE:C,1,1	0	0	LAMA1
18:74155000	0.938524	ZNF516	T	C	C	1	1	C	1	1	C	1	1	C	73:A=21,1,V=33,0.91,D=19,1	ENST00000443185;ENST00000532857;ENST00000524431	missense_variant;non_coding_transcript_exon_variant,non_coding_transcript_variant	rs3752097,COSM3756216	T	0.0823	MODERATE;MODIFIER	0.001	0.32	28990	NA	gene=ENSG00000101493;cDNA=329;ProteinPos=4;Amino_acids=N/S;Codons=aAc/aG|gene=ENSG00000101493;cDNA=267;ProteinPos=4;Amino_acids=N/S;Codons=aAc/aGc	tolerated(1);tolerated_low_confidence(1)	benign(0.001)	PHENO=0,1	AFR_MAF=C:0.2126|AMR_MAF=C:0.0519|EAS_MAF=C:0.0109|EUR_MAF=C:0.0328|SAS_MAF=C:0.0521	C	0.038	NA	0	0	ZNF516
19:10221642	0.974685	EIF3G;PPAN;P2RY11;SNORD105;PPAN-P2RY11;SNORD105B	A	G	G	1	1	G	1	1	G	1	1	G	132:A=30,0.97,V=26,0.92,D=11,1,VE=64,SE=1	ENST00000589454;ENST00000430370;ENST00000393793;ENST00000471843;ENST00000253107;ENST00000587146;ENST00000321826;ENST00000386910;ENST00000468881;ENST00000393796;ENST00000590158;ENST00000446223;ENST00000486482;ENST00000466025;ENST00000458770;ENST00000593054;ENST00000428358;ENST00000253108;ENST00000588709;ENST00000556468;ENST00000444703;ENSR00000343224	downstream_gene_variant;missense_variant;upstream_gene_variant;non_coding_transcript_exon_variant,non_coding_transcript_variant;regulatory_region_variant	rs11559188	A	0.0675	MODIFIER;MODERATE	0.001	0.22	3274;9227;8540;32769;33526;33572	CCDS12225.1;CCDS12226.1;CCDS42498.1;CCDS56082.1;CCDS12227.1	gene=ENSG00000130810;cDNA=1287;ProteinPos=355;Amino_acids=Q/R;Codons=cAg/cG|gene=ENSG00000243207;cDNA=1329;ProteinPos=408;Amino_acids=Q/R;Codons=cAg/cG|gene=ENSG00000130810;cDNA=1223;ProteinPos=143;Amino_acids=Q/R;Codons=cAg/cG|gene=ENSG00000243207;cDNA=1395;ProteinPos=355;Amino_acids=Q/R;Codons=cAg/cG|gene=ENSG00000130810;cDNA=1250;ProteinPos=408;Amino_acids=Q/R;Codons=cAg/cG|gene=ENSG0000024320…	tolerated(1);tolerated(0.74)	benign(0.001);benign(0.002)	TSSDistance=1138;572|GENE_PHENO=1	AFR_MAF=G:0.1868|AMR_MAF=G:0.0086|EAS_MAF=G:0.0248|EUR_MAF=G:0.001|SAS_MAF=G:0.0603	G	0.023	VE:G,0,1;SE:G,1,1	0	0	PPAN;PPAN-P2RY11
19:11559907	0.993522	PRKCSH;ELAVL3	A	G	G	1	1	G	1	1	G	1	1	G	119:A=38,1,V=24,0.96,D=26,1,VE=27,SE=4	ENST00000586486;ENST00000591510;ENST00000585325;ENST00000587327;ENST00000592445;ENST00000587290;ENST00000592435;ENST00000590098;ENST00000589838;ENST00000412601;ENST00000589990;ENST00000591462;ENST00000592741;ENST00000252455;ENST00000359227;ENST00000585540	missense_variant,NMD_transcript_variant;upstream_gene_variant;downstream_gene_variant;missense_variant;non_coding_transcript_exon_variant,non_coding_transcript_variant	rs34351170	A	0.0078	MODERATE;MODIFIER	9.1	0.45	9411;3314	CCDS45977.1;CCDS32911.1;CCDS32912.1	gene=ENSG00000130175;cDNA=373;ProteinPos=125;Amino_acids=I/V;Codons=Att/Gt|gene=ENSG00000130175;cDNA=1721;ProteinPos=450;Amino_acids=I/V;Codons=Att/Gt|gene=ENSG00000130175;cDNA=1357;ProteinPos=453;Amino_acids=I/V;Codons=Att/Gt|gene=ENSG00000130175;cDNA=1684;ProteinPos=460;Amino_acids=I/V;Codons=Att/Gt|gene=ENSG00000130175;cDNA=1643;ProteinPos=125;Amino_acids=I/V;Codons=Att/Gt|gene=ENSG00000130175…	tolerated(0.19);tolerated(0.08);tolerated(0.06)	benign(0);benign(0.001)	TSSDistance=687|GENE_PHENO=1	AFR_MAF=G:0.0008|AMR_MAF=G:0|EAS_MAF=G:0.0099|EUR_MAF=G:0.0109|SAS_MAF=G:0.0174	G	0.006408	VE:G,1,1;SE:G,1,1	0	0	PRKCSH
19:12462071	0.981586	ZNF442;CTD-3105H18.13	G	T	T	1	1	T	0.5	1	T	1	1	T	154:A=44,1,V=36,0.61,D=45,1,VE=17,SE=12	ENST00000424168;ENST00000563695;ENST00000462995;ENST00000438182;ENST00000242804	missense_variant;upstream_gene_variant;downstream_gene_variant	rs10415207	G	0.0565	MODERATE;MODIFIER	0.002	0.4	20877	CCDS12271.1	gene=ENSG00000198342;cDNA=226;ProteinPos=41;Amino_acids=P/T;Codons=Cct/Ac|gene=ENSG00000198342;cDNA=232;ProteinPos=110;Amino_acids=P/T;Codons=Cct/Ac|gene=ENSG00000198342;cDNA=911;ProteinPos=41;Amino_acids=P/T;Codons=Cct/Act	tolerated(1)	benign(0)	TSSDistance=3319	AFR_MAF=T:0.2005|AMR_MAF=T:0.0231|EAS_MAF=T:0|EUR_MAF=T:0.002|SAS_MAF=T:0	T	0.017	VE:T,1,0.5;SE:T,1,0.5	0.5	0.5	ZNF442
19:12790506	0.987231	DHPS;WDR83;CTD-2192J16.26	C	G	G	1	1	G	1	1	G	1	1	G	159:A=48,1,V=44,1,D=38,1,VE=24,SE=5	ENST00000598850;ENST00000242796;ENST00000546754;ENST00000599481;ENST00000548381;ENST00000595912;ENST00000594424;ENST00000593400;ENST00000600639;ENST00000601639;ENST00000210060;ENST00000595100;ENST00000593432;ENST00000597152;ENST00000600510;ENST00000600864;ENST00000596847;ENST00000598246;ENST00000593473;ENST00000600451;ENST00000601537;ENST00000552700;ENST00000596162;ENST00000593423;ENST00000418543…	3_prime_UTR_variant,NMD_transcript_variant;downstream_gene_variant;non_coding_transcript_exon_variant,non_coding_transcript_variant;missense_variant;upstream_gene_variant;missense_variant,NMD_transcript_variant	rs10425108	C	0.0425	MODIFIER;MODERATE	7.414	0.41	2869;32672	CCDS12275.1;CCDS59354.1;CCDS12276.1;CCDS12277.1	gene=ENSG00000095059;cDNA=489;ProteinPos=132;Amino_acids=E/D;Codons=gaG/ga|gene=ENSG00000095059;cDNA=658;ProteinPos=174;Amino_acids=E/D;Codons=gaG/ga|gene=ENSG00000095059;cDNA=343;ProteinPos=51;Amino_acids=E/D;Codons=gaG/ga|gene=ENSG00000095059;cDNA=616;ProteinPos=107;Amino_acids=E/D;Codons=gaG/ga|gene=ENSG00000095059;cDNA=370;ProteinPos=132;Amino_acids=E/D;Codons=gaG/ga|gene=ENSG00000095059;cDNA…	tolerated(1);tolerated_low_confidence(1)	benign(0);benign(0.001)	TSSDistance=3620;2774;152;172	AFR_MAF=G:0.1566|AMR_MAF=G:0.0086|EAS_MAF=G:0|EUR_MAF=G:0|SAS_MAF=G:0	G	0.012	VE:G,1,1;SE:G,1,0.5	0	0	DHPS
19:14070085	0.957317	DCAF15;RFX1	T	C	C	1	1	C	1	1	C	1	1	C	81:A=28,1,V=22,0.86,D=10,1,VE=21	ENST00000588523;ENST00000585468;ENST00000254325;ENST00000587307;ENST00000591802;ENST00000254337;ENST00000591385;ENST00000588520;ENSR00001690943	upstream_gene_variant;missense_variant;downstream_gene_variant;regulatory_region_variant	rs7245761	T	0.1346	MODIFIER;MODERATE	0.067	0.34	25095;9982	CCDS12301.1;CCDS32926.1	gene=ENSG00000132017;cDNA=343;ProteinPos=115;Amino_acids=V/A;Codons=gTc/gC|gene=ENSG00000132017;cDNA=1034;ProteinPos=338;Amino_acids=V/A;Codons=gTc/gCc	tolerated(0.95);tolerated_low_confidence(0.98)	benign(0.002);benign(0)	TSSDistance=311;288;713	AFR_MAF=C:0.4796|AMR_MAF=C:0.0303|EAS_MAF=C:0.001|EUR_MAF=C:0.003|SAS_MAF=C:0.0153	C	0.039	VE:C,1,1	0	0	DCAF15
19:14200109	0.94683	PRKACA;C19orf67;SAMD1	T	A	A	1	1	A	1	1	A	1	1	A	148:A=57,1,V=32,1,D=25,1,VE=33,SE=1	ENST00000588209;ENST00000548523;ENST00000533683;ENST00000590853;ENST00000547589;ENST00000343945;ENST00000350356;ENST00000589994;ENST00000541938;ENST00000308677;ENST00000269724;ENST00000587372;ENSR00000215224	downstream_gene_variant;upstream_gene_variant;missense_variant;5_prime_UTR_variant;regulatory_region_variant	rs8062	T,C	0.0881	MODIFIER;MODERATE	5.775	0.44	9380;34354;17958	CCDS59360.1;CCDS12305.1;CCDS12304.1	gene=ENSG00000141858;cDNA=990;ProteinPos=234;Amino_acids=E/D;Codons=gaA/gaT	tolerated(0.41)	unknown(0)	TSSDistance=3535;3422;3508|GENE_PHENO=1		A	NA	VE:A,1,1;SE:A,1,0.5	0	0	SAMD1
19:15480981	0.99264	AKAP8	G	A	A	1	1	A	1	1	A	1	1	A	103:A=39,1,V=29,1,D=26,1,VE=6,SE=3	ENST00000598597;ENST00000595416;ENST00000599883;ENST00000537303;ENST00000269701	missense_variant,NMD_transcript_variant;downstream_gene_variant;3_prime_UTR_variant,NMD_transcript_variant;non_coding_transcript_exon_variant,non_coding_transcript_variant;missense_variant	rs34063092	G	0.0228	MODERATE;MODIFIER	0.016	0.27	378	CCDS12329.1	gene=ENSG00000105127;cDNA=488;ProteinPos=164;Amino_acids=L/F;Codons=Ctc/Tt|gene=ENSG00000105127;cDNA=1109;ProteinPos=350;Amino_acids=L/F;Codons=Ctc/Ttc	tolerated_low_confidence(1);tolerated(0.79)	benign(0.002);benign(0)	NA	AFR_MAF=A:0.0847|AMR_MAF=A:0.0029|EAS_MAF=A:0|EUR_MAF=A:0|SAS_MAF=A:0	A	0.006704	VE:A,1,1;SE:A,1,1	0	0	AKAP8
19:1615664	0.994272	TCF3;RNU6-1223P	T	G	G	1	1	G	1	1	G	1	1	G	154:A=27,0.96,V=8,1,D=13,1,VE=100,SE=6	ENST00000588136;ENST00000585731;ENST00000262965;ENST00000592628;ENST00000592395;ENST00000586410;ENST00000590684;ENST00000590436;ENST00000517124;ENST00000344749;ENST00000586164;ENST00000593064;ENST00000590605;ENST00000585855;ENST00000395423;ENST00000453954;ENST00000587425	intron_variant;intron_variant,NMD_transcript_variant;downstream_gene_variant;missense_variant	rs28655701	T	0.019	MODIFIER;MODERATE	5.298	0.28	11633;48186	CCDS45899.1;CCDS12074.1	gene=ENSG00000071564;cDNA=1482;ProteinPos=485;Amino_acids=H/P;Codons=cAc/cCc	tolerated(0.08)	benign(0)	GENE_PHENO=1	AFR_MAF=G:0.0681|AMR_MAF=G:0.0072|EAS_MAF=G:0|EUR_MAF=G:0|SAS_MAF=G:0	G	NA	VE:G,1,1;SE:G,0,0.5	0	0	TCF3
19:1622372	0.989757	TCF3	T	C	C	1	1	C	1	1	C	1	1	C	61:A=34,0.97,V=10,0.9,D=10,1,VE=2,SE=5	ENST00000588136;ENST00000344749;ENST00000587235;ENST00000262965;ENST00000592628;ENST00000593064;ENST00000590605;ENST00000585855;ENST00000586410;ENST00000453954;ENST00000395423;ENST00000590436	missense_variant;downstream_gene_variant;upstream_gene_variant	rs11879402	T	0.0166	MODERATE;MODIFIER	0.001	0.28	11633	CCDS45899.1;CCDS12074.1	gene=ENSG00000071564;cDNA=1089;ProteinPos=198;Amino_acids=T/A;Codons=Acc/Gc|gene=ENSG00000071564;cDNA=659;ProteinPos=114;Amino_acids=T/A;Codons=Acc/Gc|gene=ENSG00000071564;cDNA=937;ProteinPos=147;Amino_acids=T/A;Codons=Acc/Gc|gene=ENSG00000071564;cDNA=384;ProteinPos=198;Amino_acids=T/A;Codons=Acc/Gc|gene=ENSG00000071564;cDNA=467;ProteinPos=114;Amino_acids=T/A;Codons=Acc/Gcc	tolerated(0.72);tolerated(0.66);tolerated(1)	benign(0.001);benign(0.002)	TSSDistance=3238;3164;2518;3223;1326;1378|GENE_PHENO=1	AFR_MAF=C:0.0582|AMR_MAF=C:0.0086|EAS_MAF=C:0|EUR_MAF=C:0|SAS_MAF=C:0	C	0.003522	VE:C,1,0.5;SE:C,0,1	0	0	TCF3
19:16899865	0.902739	NWD1	A	G	G	1	1	G	1	1	G	1	1	G	187:A=44,0.98,V=34,0.97,D=31,1,VE=75,SE=3	ENST00000438489;ENST00000339803;ENST00000524140;ENST00000552788;ENST00000379808;ENST00000549814;ENST00000523826;ENST00000518676	3_prime_UTR_variant,NMD_transcript_variant;missense_variant	rs756653578,rs2608738,COSM1391317,COSM1391316	A	0.2025	MODIFIER;MODERATE	0.057	0.4	27619	CCDS32945.2	gene=ENSG00000188039;cDNA=2399;ProteinPos=800;Amino_acids=H/R;Codons=cAc/cG|gene=ENSG00000188039;cDNA=3222;ProteinPos=935;Amino_acids=H/R;Codons=cAc/cG|gene=ENSG00000188039;cDNA=2804;ProteinPos=729;Amino_acids=H/R;Codons=cAc/cG|gene=ENSG00000188039;cDNA=2807;ProteinPos=800;Amino_acids=H/R;Codons=cAc/cG|gene=ENSG00000188039;cDNA=3055;ProteinPos=935;Amino_acids=H/R;Codons=cAc/cG|gene=ENSG0000018803…	tolerated(1)	benign(0)	PHENO=0,0,1,1	AFR_MAF=G:0.6195|AMR_MAF=G:0.0749|EAS_MAF=G:0|EUR_MAF=G:0.0457|SAS_MAF=G:0.0992	G	0.093	VE:G,0,1;SE:G,1,1	0	0	NWD1
19:17322742	0.995707	USE1;MYO9B;CTD-3032J10.3	A	G	G	1	1	G	1	0	G	1	1	G	24:A=18,1,V=1,1,D=5,1	ENST00000594724;ENST00000594399;ENST00000379776;ENST00000593597;ENST00000595618;ENST00000597881;ENST00000594824;ENST00000601929;ENST00000595101;ENST00000597073;ENST00000597572;ENST00000596136;ENST00000397274;ENST00000595641;ENST00000263897;ENST00000445667;ENST00000596942;ENST00000601662;ENST00000600970;ENST00000598419;ENST00000601592	upstream_gene_variant;3_prime_UTR_variant;non_coding_transcript_exon_variant,non_coding_transcript_variant;missense_variant;downstream_gene_variant;intron_variant	rs190936398,COSM4131374,COSM4131373	A	0.0108	MODIFIER;MODERATE	10.23	0.52	30882;7609	CCDS46010.1;CCDS46011.1	gene=ENSG00000099331;cDNA=6244;ProteinPos=2033;Amino_acids=T/A;Codons=Acc/Gc|gene=ENSG00000099331;cDNA=6049;ProteinPos=2017;Amino_acids=T/A;Codons=Acc/Gcc	tolerated(0.83)	benign(0.001)	TSSDistance=3465;3896;3787;3923;3455;3457;3426;3413;3442;3459|PHENO=0,1,1;1	AFR_MAF=G:0.0401|AMR_MAF=G:0.0014|EAS_MAF=G:0|EUR_MAF=G:0|SAS_MAF=G:0	C	NA	NA	0	0	MYO9B
19:2097641	0.975141	IZUMO4;MOB3A;AP3D1	T	C	C	1	1	C	1	1	C	1	1	C	60:A=34,0.97,V=10,0.8,D=16,1	ENST00000395296;ENST00000589902;ENST00000478879;ENST00000498554;ENST00000395301;ENST00000590985;ENST00000497445;ENST00000357066;ENST00000589223;ENST00000591236;ENST00000585652;ENST00000588048;ENST00000481489;ENST00000588003;ENST00000345016;ENST00000593185;ENST00000356926;ENST00000591894;ENST00000395307;ENST00000350812;ENST00000355272;ENST00000591650;ENSR00000042391	missense_variant;upstream_gene_variant;intron_variant,non_coding_transcript_variant;intron_variant;non_coding_transcript_exon_variant,non_coding_transcript_variant;downstream_gene_variant;regulatory_region_variant	rs115783655	T	0.031	MODERATE;MODIFIER	8.121	0.2	26950;29802;568	CCDS42458.1;CCDS12081.1;CCDS42459.1;CCDS35499.1;CCDS58638.1	gene=ENSG00000099840;cDNA=505;ProteinPos=143;Amino_acids=L/P;Codons=cTa/cCa	tolerated_low_confidence(0.17)	benign(0)	TSSDistance=969;1310;1163;1372;1260	AFR_MAF=C:0.1021|AMR_MAF=C:0.013|EAS_MAF=C:0|EUR_MAF=C:0.008|SAS_MAF=C:0.0031	C	0.01	NA	0	0	IZUMO4
19:2434033	1	LMNB2	A	T	T	1	1	T	1	1	T	1	1	T	93:A=32,1,V=8,1,D=15,1,VE=38	ENST00000582871;ENST00000490554;ENST00000325327;ENST00000532465;ENST00000527409;ENST00000534495;ENST00000475819	missense_variant;non_coding_transcript_exon_variant,non_coding_transcript_variant;upstream_gene_variant;downstream_gene_variant	-	*	0	MODERATE;MODIFIER	0.006	NA	6638	CCDS12090.2	gene=ENSG00000176619;cDNA=1300;ProteinPos=405;Amino_acids=L/M;Codons=Ttg/At|gene=ENSG00000176619;cDNA=1336;ProteinPos=425;Amino_acids=L/M;Codons=Ttg/Atg	tolerated(0.24)	benign(0.001);benign(0.003)	TSSDistance=136;2206|GENE_PHENO=1		NA	NA	VE:T,0,0.5	0	0	LMNB2
19:2916927	0.999227	ZNF57;AC006277.2	A	G	G	1	1	G	1	1	G	0.5	1	G	209:A=41,0.93,V=51,0.98,D=53,0.57,VE=64	ENST00000523428;ENST00000520090;ENST00000590305;ENST00000306908;ENST00000522294	missense_variant;intron_variant,non_coding_transcript_variant	rs151095249	A	0.0014	MODERATE;MODIFIER	0.001	0.2	13125	CCDS12098.1	gene=ENSG00000171970;cDNA=357;ProteinPos=71;Amino_acids=H/R;Codons=cAt/cG|gene=ENSG00000171970;cDNA=382;ProteinPos=103;Amino_acids=H/R;Codons=cAt/cG|gene=ENSG00000171970;cDNA=456;ProteinPos=71;Amino_acids=H/R;Codons=cAt/cG|gene=ENSG00000171970;cDNA=483;ProteinPos=103;Amino_acids=H/R;Codons=cAt/cGt	tolerated(0.14);tolerated(0.62);tolerated(0.09);tolerated(0.29)	benign(0)	NA	AFR_MAF=G:0.0053|AMR_MAF=G:0|EAS_MAF=G:0|EUR_MAF=G:0|SAS_MAF=G:0	G	0.0006919	VE:G,1,1	0.5	0.5	ZNF57
19:30433519	0.973402	URI1	T	C	C	1	1	C	1	1	C	1	1	C	63:A=26,1,V=16,1,D=6,1,VE=15	ENST00000312051;ENST00000392271;ENST00000570564;ENST00000574110;ENST00000574666;ENST00000574766;ENST00000574233;ENST00000542441;ENST00000360605;ENSR00000216042	5_prime_UTR_variant;intron_variant;missense_variant,NMD_transcript_variant;downstream_gene_variant;missense_variant;regulatory_region_variant	rs189187	T	0.0505	MODIFIER;MODERATE	5.046	0.4	13236	CCDS12420.1;CCDS58658.1	gene=ENSG00000105176;cDNA=352;ProteinPos=22;Amino_acids=L/P;Codons=cTg/cC|gene=ENSG00000105176;cDNA=302;ProteinPos=22;Amino_acids=L/P;Codons=cTg/cC|gene=ENSG00000105176;cDNA=362;ProteinPos=22;Amino_acids=L/P;Codons=cTg/cCg	tolerated_low_confidence(0.26);tolerated_low_confidence(0.31)	unknown(0);benign(0)	NA	AFR_MAF=C:0.18|AMR_MAF=C:0.013|EAS_MAF=C:0.002|EUR_MAF=C:0.003|SAS_MAF=C:0.001	C	0.011	VE:C,0,1	0	0	URI1
19:3547315	0.998203	MFSD12;C19orf71;AC005786.7	C	G	G	1	1	G	1	1	G	1	1	G	134:A=44,1,V=21,1,D=26,1,VE=27,SE=16	ENST00000355415;ENST00000588918;ENST00000329493;ENST00000591878;ENST00000389395;ENST00000592652;ENST00000589360;ENST00000585814;ENST00000398558;ENST00000589063;ENST00000589995;ENST00000588626;ENST00000589157;ENSR00001689400;ENSR00001689398	missense_variant;missense_variant,NMD_transcript_variant;downstream_gene_variant;intron_variant,non_coding_transcript_variant;3_prime_UTR_variant,NMD_transcript_variant;upstream_gene_variant;regulatory_region_variant	rs199656669	C	0.0018	MODERATE;MODIFIER	13.57	0.48	28299;34496	CCDS42465.1;CCDS45918.1;CCDS42463.1;CCDS42464.1	gene=ENSG00000161091;cDNA=1148;ProteinPos=326;Amino_acids=L/F;Codons=ttG/tt|gene=ENSG00000161091;cDNA=1111;ProteinPos=317;Amino_acids=L/F;Codons=ttG/tt|gene=ENSG00000161091;cDNA=978;ProteinPos=5;Amino_acids=L/F;Codons=ttG/tt|gene=ENSG00000161091;cDNA=15;ProteinPos=177;Amino_acids=L/F;Codons=ttG/tt|gene=ENSG00000161091;cDNA=531;ProteinPos=326;Amino_acids=L/F;Codons=ttG/ttC	tolerated(0.4);tolerated(0.41);tolerated(0.34);tolerated(0.2)	benign(0.019);benign(0.007);benign(0.029);benign(0.041)	TSSDistance=3935	AFR_MAF=G:0.0061|AMR_MAF=G:0.0014|EAS_MAF=G:0|EUR_MAF=G:0|SAS_MAF=G:0	NA	NA	VE:G,1,1;SE:G,1,1	0	0	MFSD12
19:362283	0.95703	THEG	C	T	T	1	1	T	1	1	T	1	1	T	96:A=42,0.98,V=21,1,D=22,1,VE=9,SE=2	ENST00000528213;ENST00000346878;ENST00000342640;ENST00000530711	downstream_gene_variant;missense_variant;synonymous_variant	rs3764656	C	0.0823	MODIFIER;MODERATE;LOW	6.78	0.13	13706	CCDS12026.1;CCDS12025.1	gene=ENSG00000105549;cDNA=985;ProteinPos=329;Amino_acids=D/N;Codons=Gac/Aa|gene=ENSG00000105549;cDNA=1100;ProteinPos=353;Amino_acids=T;Codons=acG/ac|gene=ENSG00000105549;cDNA=626;ProteinPos=209;Amino_acids=D/N;Codons=Gac/Aac	tolerated(0.65);tolerated(0.61)	benign(0.014)	NA	AFR_MAF=T:0.0363|AMR_MAF=T:0.0202|EAS_MAF=T:0.2173|EUR_MAF=T:0.0169|SAS_MAF=T:0.1166	T	0.04	VE:T,1,1;SE:T,0,1	0	0	THEG
19:36330277	0.98576	NPHS1	C	G	G	1	1	G	1	1	G	1	1	G	115:A=51,1,V=22,1,D=27,1,VE=13,SE=2	ENST00000378910;ENST00000585400;ENST00000353632	missense_variant;downstream_gene_variant	rs34736717	C	0.0477	MODERATE;MODIFIER	10.85	0.19	7908	CCDS32996.1	gene=ENSG00000161270;cDNA=2971;ProteinPos=991;Amino_acids=V/L;Codons=Gta/Ct|gene=ENSG00000161270;cDNA=2972;ProteinPos=991;Amino_acids=V/L;Codons=Gta/Cta	tolerated(0.88);tolerated(1)	benign(0.004);benign(0)	GENE_PHENO=1	AFR_MAF=G:0.1725|AMR_MAF=G:0.0159|EAS_MAF=G:0|EUR_MAF=G:0|SAS_MAF=G:0	T	NA	VE:G,1,1;SE:G,1,1	0	0	NPHS1
[truncated: 102 more rows]

## Sheet: S2 HHMCs (low confidence)
POS	human_DAF	Gene_name	REF	ALT	CAnc	Altai_GT	Altai_filt	Altai_allele	Vindija_GT	Vindija_filt	Vindija_allele	Denisova_GT	Denisova_filt	Denisova_allele	Archaic_coverage	feature	consequence	dbSNP	Thkg_alt_allele	Thkg_freq	impact	CADD	GWAVA	HGNC	CCDS	Coding_info	SIFT	PolyPhen	other_feature	Thkg_subset	ExAC_allele	ExAC_freq	Capture_info	Arch_freq	Arch_filter
[truncated: 323 more rows]

## Sheet: S3 AHMCs
POS	human_DAF	Gene_name	REF	ALT	CAnc	Altai_GT	Altai_filt	Altai_allele	Vindija_GT	Vindija_filt	Vindija_allele	Denisova_GT	Denisova_filt	Denisova_allele	Archaic_coverage	feature	consequence	dbSNP	Thkg_alt_allele	Thkg_freq	impact	CADD	GWAVA	HGNC	CCDS	Coding_info	SIFT	PolyPhen	other_feature	Thkg_subset	ExAC_allele	ExAC_freq	Capture_info	Arch_freq	Arch_filter	Gene name
[truncated: 1,909 more rows]

[truncated: 9 more sheets: S4 AHMCs (low confidence), S5 Density ranking, S6 GO enrichment, S7 GWAS enrichment, S8 STRING interactions, S9 Overlap lists, S10 Developing brain enrichment, Fig. S1 Chromosome-wise distrib, Fig. S2 STRING graph]
